# Supplementary material for: Distinct patterns of natural selection determine sub-population structure in the fire blight pathogen, Erwinia amylovora
Source: Sci Rep. 2019 Sep 30;9:14017. doi: 10.1038/s41598-019-50589-z (PMC6768868; doi:10.1038/s41598-019-50589-z)
Supplement: Supplementary file 1 — Dataset S1 [file 41598_2019_50589_MOESM1_ESM.xlsx]

## Sheet: Title Page
Supplementary Dataset S1 corresponding to the manuscript:
Distinct patterns of natural selection determine sub-population structure in the fire blight pathogen, Erwinia amylovora
Jugpreet Singh1, Awais Khan*1
1Plant Pathology and Plant-Microbe Biology Section, Cornell University, Geneva, NY, 14456, USA
*Corresponding author: Awais Khan, Email: mak427@cornell.edu, Tel: +1 315 787 2446

## Sheet: Erwinia samples
Supplementary Dataset S1. Description of Erwinia amylovora strains used in this study.
S No.	FileName	Sample	Antibiotic resistance	Genus	Species	Isolator	Place	Host	Strain#	Other #	Year	Cultivar	Organ	Distribution
1	2019-02-26	CFBP1430		Erwinia	amylovora	S.V.BEER (provided by Yofu (Frank) Zhao - University of Illinois )	France		CFBP 1430			unknown cultivar
2	9524_5751_74439_BNNCV_Bact_fung_Gen_Seq_WGS_Ea_B02_Ea114smr_TACGCTGC_TATCCTCT_R1.fastq.gz	Ea114	Sm	Erwinia	amylovora	Thomson	California	Pear	114	YUBA 2			Blossom	E.Steinberger(1/88,Israel); Steinberger (Israel, 11/88); Norelli (Geneva, 1/89)
3	9524_5751_74439_BNNCV_Bact_fung_Gen_Seq_WGS_Ea_A02_Ea235_TACGCTGC_CTCTCTAT_R1.fastq.gz	Ea235		Erwinia	amylovora	S.V. BEER	New York	Pear	235	1548B			Canker	Ishimaru, C. (5/80, MSU)
4	9524_5751_74439_BNNCV_Bact_fung_Gen_Seq_WGS_Ea_B04_Ea245_TGCAGCTA_TATCCTCT_R1.fastq.gz	Ea245		Erwinia	amylovora	RIES	Illinois	Pear	245	PEAR #1	1976	STARKCRIMSON		R. Bell (5/90)
5	9524_5751_74439_BNNCV_Bact_fung_Gen_Seq_WGS_Ea_A04_Ea247smr_TGCAGCTA_CTCTCTAT_R1.fastq.gz	Ea247r1	Sm	Erwinia	amylovora	COVE	Washington	Pear	247	1273				J. Wyman (9/80); Lacy, G.H. (1/81, V.P.I. Blacksburg);Norelli, J. (5/81);Norelli (Geneva, 1/89); S. Thomson (Utah via Geneva, 6/91)
6	9524_5751_74439_BNNCV_Bact_fung_Gen_Seq_WGS_Ea_E05_Ea247smr_s2_TCCTGAGC_GCGTAAGA_R1.fastq.gz	Ea247r2	Sm	Erwinia	amylovora	COVE	Washington	Pear	247	1273				J. Wyman (9/80); Lacy, G.H. (1/81, V.P.I. Blacksburg);Norelli, J. (5/81);Norelli (Geneva, 1/89); S. Thomson (Utah via Geneva, 6/91)
7	9524_5751_74439_BNNCV_Bact_fung_Gen_Seq_WGS_Ea_C03_Ea265_TAGCGCTC_GTAAGGAG_R1.fastq.gz	Ea265r1		Erwinia	amylovora	BONN	Canada	Apple	265	E2002A		JONATHAN		Wyman, J. (9/80); Norelli, J. (1/81)
8	9524_5751_74439_BNNCV_Bact_fung_Gen_Seq_WGS_Ea_B05_Ea265_s2_TAAGGCGA_GCGTAAGA_R1.fastq.gz	Ea265r2		Erwinia	amylovora	BONN	Canada	Apple	265	E2002A		JONATHAN		Wyman, J. (9/80); Norelli, J. (1/81)
9	9524_5751_74439_BNNCV_Bact_fung_Gen_Seq_WGS_Ea_B03_Ea266_TAGCGCTC_TATCCTCT_R1.fastq.gz	Ea266r1		Erwinia	amylovora	BONN	Canada	Apple	266	E4001A	1981	R.I.GREENING		Norelli, J.(5/81); Van der Zwet, T. (5/82); Paulin, J.P. (11/81, France); Ries, S.M. (2/83, Illinois); Ellis, M. (4/83, Michigan);Kleinample, (9/84, E. Germany); Bonn, G. (3/87); Bell, R. 3/87);E.Steinberger( 1/88,Israel);Thomson (3/89); Van der Zwet, J. ( USDA Appalachian Fruit Res. Sta., 10/89);S. McCarter (U. Georgia, 5/91);G. Feisner (Beckman Res Inst. CA, 7/89)
10	9524_5751_74439_BNNCV_Bact_fung_Gen_Seq_WGS_Ea_C05_Ea266_s2_CGTACTAG_GCGTAAGA_R1.fastq.gz	Ea266r2		Erwinia	amylovora	BONN	Canada	Apple	266	E4001A	1981	R.I.GREENING		Norelli, J.(5/81); Van der Zwet, T. (5/82); Paulin, J.P. (11/81, France); Ries, S.M. (2/83, Illinois); Ellis, M. (4/83, Michigan);Kleinample, (9/84, E. Germany); Bonn, G. (3/87); Bell, R. 3/87);E.Steinberger( 1/88,Israel);Thomson (3/89); Van der Zwet, J. ( USDA Appalachian Fruit Res. Sta., 10/89);S. McCarter (U. Georgia, 5/91);G. Feisner (Beckman Res Inst. CA, 7/89)
11	9524_5751_74439_BNNCV_Bact_fung_Gen_Seq_WGS_Ea_E01_Ea267_GCGTAGTA_AAGGAGTA_R1.fastq.gz	Ea267		Erwinia	amylovora	BONN	Canada	Pear	267	E4003P		Bartlett		Norelli, J. (5/81);Thomson(3/89)
12	9524_5751_74439_BNNCV_Bact_fung_Gen_Seq_WGS_Ea_D01_Ea269_GCGTAGTA_ACTGCATA_R1.fastq.gz	Ea269		Erwinia	amylovora	BONN	Canada	Crabapple	269	E7001M				Norelli, J. (6/82); S. Thomson (Utah via Geneva, 6/91)
13	9524_5751_74439_BNNCV_Bact_fung_Gen_Seq_WGS_Ea_G02_Ea271_TACGCTGC_CGTCTAAT_R1.fastq.gz	Ea271		Erwinia	amylovora	BONN	Canada	Sorbus	271	E7003M		Mountain Ash		Ishimaru, C. (5/80, MSU)
14	9524_5751_74439_BNNCV_Bact_fung_Gen_Seq_WGS_Ea_F02_Ea272_TACGCTGC_CTAAGCCT_R1.fastq.gz	Ea272		Erwinia	amylovora	BONN	Saskaton, Canada	Amelanchier	272	E7004M
15	9524_5751_74439_BNNCV_Bact_fung_Gen_Seq_WGS_Ea_E02_Ea273_TACGCTGC_AAGGAGTA_R1.fastq.gz	Ea273r1		Erwinia	amylovora	S.V. BEER	New York	Apple	273	273		R.I.GREENING		Roth, D.A. (6/79, Univ. Wyoming); Mahr, F. (6/79, Univ. Arizona-Mesa); French, J. (1/80, FMC, Middleport); Van der zwet, T. (4/80,3/81, USDA, Kearnsville); Ishimaru, C. (5/80, 3/82,MSU); Davis,M.J. (11/80, Rutgers); McCarter,M.(1/80, Univ Georgia); Sasser,M. (2/80);Sands, D.(4/81, Bozeman, Montana); Gross, D.C. (1/82, WSU); Norelli, J. (6/82,4/83); Paulin, J.P. (11/82);Ellis, M. (4/83, Michigan);…
16	9524_5751_74439_BNNCV_Bact_fung_Gen_Seq_WGS_Ea_D05_Ea273_s2_AGGCAGAA_GCGTAAGA_R1.fastq.gz	Ea273r2		Erwinia	amylovora	S.V. BEER	New York	Apple	273	273		R.I.GREENING		Roth, D.A. (6/79, Univ. Wyoming); Mahr, F. (6/79, Univ. Arizona-Mesa); French, J. (1/80, FMC, Middleport); Van der zwet, T. (4/80,3/81, USDA, Kearnsville); Ishimaru, C. (5/80, 3/82,MSU); Davis,M.J. (11/80, Rutgers); McCarter,M.(1/80, Univ Georgia); Sasser,M. (2/80);Sands, D.(4/81, Bozeman, Montana); Gross, D.C. (1/82, WSU); Norelli, J. (6/82,4/83); Paulin, J.P. (11/82);Ellis, M. (4/83, Michigan);…
17	9524_5751_74439_BNNCV_Bact_fung_Gen_Seq_WGS_Ea_H02_Ea284_TACGCTGC_TCTCTCCG_R1.fastq.gz	Ea284		Erwinia	amylovora	RITC	Michigan	Crabapple	284	137wt			Leaves	Norelli, J. (5/81); R. Bell (5/90)
18	9524_5751_74439_BNNCV_Bact_fung_Gen_Seq_WGS_Ea_D02_Ea359_TACGCTGC_ACTGCATA_R1.fastq.gz	Ea359		Erwinia	amylovora		New York	Crataegeus	359	CRAT.1		Oxycantha, "PAUL'S SCARLET"
19	9524_5751_74439_BNNCV_Bact_fung_Gen_Seq_WGS_Ea_A03_Ea44_TAGCGCTC_CTCTCTAT_R1.fastq.gz	Ea44		Erwinia	amylovora	HUDL	New York	Cotoneaster	401			Acutifolia "PEKING"
20	9524_5751_74439_BNNCV_Bact_fung_Gen_Seq_WGS_Ea_H03_Ea470_TAGCGCTC_TCTCTCCG_R1.fastq.gz	Ea470		Erwinia	amylovora	Carroll	New York	Crabapple	470	1
21	9524_5751_74439_BNNCV_Bact_fung_Gen_Seq_WGS_Ea_G03_Ea472_TAGCGCTC_CGTCTAAT_R1.fastq.gz	Ea472		Erwinia	amylovora	Carroll	New York	Hawthorne	472	6		Washington
22	9524_5751_74439_BNNCV_Bact_fung_Gen_Seq_WGS_Ea_F03_Ea478_TAGCGCTC_CTAAGCCT_R1.fastq.gz	Ea478		Erwinia	amylovora	Zumoff	New York	Sorbus	478
23	9524_5751_74439_BNNCV_Bact_fung_Gen_Seq_WGS_Ea_E03_Ea514_TAGCGCTC_AAGGAGTA_R1.fastq.gz	Ea514		Erwinia	amylovora	Ries	Illinois	Blackberry	514	Eabb76
24	9524_5751_74439_BNNCV_Bact_fung_Gen_Seq_WGS_Ea_D03_Ea525_TAGCGCTC_ACTGCATA_R1.fastq.gz	Ea525		Erwinia	amylovora	Ries	Illinois	Blackberry	525	BB2,AFRS130
25	9524_5751_74439_BNNCV_Bact_fung_Gen_Seq_WGS_Ea_F01_Ea526_GCGTAGTA_CTAAGCCT_R1.fastq.gz	Ea526		Erwinia	amylovora	Heiman	Wisconsin	Raspberry	526	AFRS601
26	9524_5751_74439_BNNCV_Bact_fung_Gen_Seq_WGS_Ea_H04_Ea533_TGCAGCTA_TCTCTCCG_R1.fastq.gz	Ea533		Erwinia	amylovora	Howard	Alberta, Canada	Amelanchier	533	BR89 FR41;AFRS1005
27	9524_5751_74439_BNNCV_Bact_fung_Gen_Seq_WGS_Ea_G04_Ea548_TGCAGCTA_CGTCTAAT_R1.fastq.gz	Ea548		Erwinia	amylovora	Zumoff	Utopia, Texas	Apple	548				Stem
28	9524_5751_74439_BNNCV_Bact_fung_Gen_Seq_WGS_Ea_F04_Ea552_TGCAGCTA_CTAAGCCT_R1.fastq.gz	Ea552		Erwinia	amylovora	McCarter	Georgia	Mayhaw	552	101
29	9524_5751_74439_BNNCV_Bact_fung_Gen_Seq_WGS_Ea_E04_Ea570_TGCAGCTA_AAGGAGTA_R1.fastq.gz	Ea570		Erwinia	amylovora	from Opgen-north	California	Cotoneaster	570	24
30	9524_5751_74439_BNNCV_Bact_fung_Gen_Seq_WGS_Ea_D04_Ea571_TGCAGCTA_ACTGCATA_R1.fastq.gz	Ea571		Erwinia	amylovora	from Opgen-north	California	Photinia	571	77
31	9524_5751_74439_BNNCV_Bact_fung_Gen_Seq_WGS_Ea_C04_Ea572_TGCAGCTA_GTAAGGAG_R1.fastq.gz	Ea572		Erwinia	amylovora	from Opgen-north	California	Raphiolepsis	572	444
32	9524_5751_74439_BNNCV_Bact_fung_Gen_Seq_WGS_Ea_C01_Ea586_GCGTAGTA_GTAAGGAG_R1.fastq.gz	Ea586		Erwinia	amylovora	S.K. Mohan	Idaho	Apple	586	FB 93-1		Jonathan
33	9524_5751_74439_BNNCV_Bact_fung_Gen_Seq_WGS_Ea_B01_Ea588_GCGTAGTA_TATCCTCT_R1.fastq.gz	Ea588		Erwinia	amylovora	S.K. Mohan	Idaho	Japanese plum	588	PFB-5		Fortune
34	9524_5751_74439_BNNCV_Bact_fung_Gen_Seq_WGS_Ea_A01_Ea600_GCGTAGTA_CTCTCTAT_R1.fastq.gz	Ea600		Erwinia	amylovora		Virginia	Asian pear	600	AFRS451		Yoi nashi
35	9524_5751_74439_BNNCV_Bact_fung_Gen_Seq_WGS_Ea_H01_Ea624a_GCGTAGTA_TCTCTCCG_R1.fastq.gz	Ea624a		Erwinia	amylovora	via Braun	Canada	raspberry	624a	4-96a
36	9524_5751_74439_BNNCV_Bact_fung_Gen_Seq_WGS_Ea_G01_Ea646_GCGTAGTA_CGTCTAAT_R1.fastq.gz	Ea646	-	Erwinia	amylovora	From Canada	Quebec, Canada	Raspberry	646	5
37	9524_5751_74439_BNNCV_Bact_fung_Gen_Seq_WGS_Ea_A05_EaAvrRpt2_TCGACGTC_TATCCTCT_R1.fastq.gz	ZYRKD3-1r1		Erwinia	amylovora		Germany		1189	avrRpt2EA::Cm; Cmr insertional mutant of avrRpt2EA of Ea1189, Cmr				Zhao et al., 2006
38	9524_5751_74439_BNNCV_Bact_fung_Gen_Seq_WGS_Ea_F05_EaAvrRpt2_s2_GGACTCCT_GCGTAAGA_R1.fastq.gz	ZYRKD3-1r2		Erwinia	amylovora		Germany		1189	avrRpt2EA::Cm; Cmr insertional mutant of avrRpt2EA of Ea1189, Cmr				Zhao et al., 2006
39	2019-02-26	EaNY2018a		Erwinia	amylovora	Jim Burch - Burch Farms, Frank & Hale Burch Farms	New York		Base1	EaBase1		Honeycrisp
40	2019-02-26	EaNY2018b		Erwinia	amylovora		New York		NY1	EaNY1
41	2019-02-26	EaNY2018c		Erwinia	amylovora	[owner] - Red Jacket Orchards	New York		RJO001	EaRJO001		unknown cultivar
42	2019-02-26	EaWA2018a		Erwinia	amylovora		Washington		WA1	EaWA1
43	2019-02-26	EaWA2018b		Erwinia	amylovora		Washington		WA2	EaWA2
44	2019-02-26	EaWA2018c		Erwinia	amylovora		Washington		WA3	EaWA3
45	2019-02-26	EaWA2018d		Erwinia	amylovora		Washington		WA7	EaWA7
46	2019-02-26	EaWA2018e		Erwinia	amylovora		Washington		WA8	EaWA8

## Sheet: Mismatches among replicates
						Mismatches per 72,741 SNPs	Percent Mismatches
					ZYRKD3-1	185	0.25
					Ea273	194	0.27
					Ea266	548	0.75
					Ea265	1206	1.65
					Ea247	241	0.33

## Sheet: Read Statistics
Sample	Other #	Raw Reads	Cleaned Reads	Raw Bases	Cleaned Bases	Raw Coverage	Cleaned Coverage	Mapping Rate (%)
CFBP1430		203924	202046	50981000	50511500	13.4161	13.2925	98.5
Ea114	YUBA 2	250890	246146	62722500	61536500	16.5059	16.1938	97.83
Ea235	1548B	170574	166828	42643500	41707000	11.222	10.9755	98.07
Ea245	PEAR #1	271074	264846	67768500	66211500	17.8338	17.4241	99.26
Ea247r1	1273	296948	289194	74237000	72298500	19.5361	19.0259	96.62
Ea247r2	1273	427506	418046	106876500	104511500	28.1254	27.503	97.43
Ea265r1	E2002A	255200	242322	63800000	60580500	16.7895	15.9422	98.32
Ea265r2	E2002A	166782	164184	41695500	41046000	10.9725	10.8016	98.62
Ea266r1	E4001A	233920	230124	58480000	57531000	15.3895	15.1397	99.49
Ea266r2	E4001A	292112	280140	73028000	70035000	19.2179	18.4303	98.75
Ea267	E4003P	191666	185930	47916500	46482500	12.6096	12.2322	98.12
Ea269	E7001M	268084	261164	67021000	65291000	17.6371	17.1818	98.02
Ea271	E7003M	248778	243232	62194500	60808000	16.367	16.0021	98.61
Ea272	E7004M	232004	226730	58001000	56682500	15.2634	14.9164	98.7
Ea273r1	273	396310	388958	99077500	97239500	26.073	25.5893	99.13
Ea273r2	273	379930	353626	94982500	88406500	24.9954	23.2649	97.09
Ea284	137wt	138736	135942	34684000	33985500	9.12737	8.94355	99.46
Ea359	CRAT.1	282348	275974	70587000	68993500	18.5755	18.1562	94.08
Ea44		496276	488442	124069000	122110500	32.6497	32.1343	96.76
Ea470	1	127108	124848	31777000	31212000	8.36237	8.21368	99.5
Ea472	6	440784	433728	110196000	108432000	28.9989	28.5347	91.88
Ea478		301864	296288	75466000	74072000	19.8595	19.4926	95.7
Ea514	Eabb76	391058	384768	97764500	96192000	25.7275	25.3137	96.48
Ea525	BB2,AFRS130	351412	345958	87853000	86489500	23.1192	22.7604	96.42
Ea526	AFRS601	315196	307532	78799000	76883000	20.7366	20.2324	90.91
Ea533	BR89 FR41;AFRS1005	241142	235484	60285500	58871000	15.8646	15.4924	92.53
Ea548		352446	343818	88111500	85954500	23.1872	22.6196	97.51
Ea552	101	302074	294278	75518500	73569500	19.8733	19.3604	94.15
Ea570	24	230364	225342	57591000	56335500	15.1555	14.8251	86.37
Ea571	77	104330	101470	26082500	25367500	6.86382	6.67566	91.19
Ea572	444	224438	219306	56109500	54826500	14.7657	14.428	92.71
Ea586	FB 93-1	377384	367778	94346000	91944500	24.8279	24.1959	97.48
Ea588	PFB-5	407168	397254	101792000	99313500	26.7874	26.1351	98.24
Ea600	AFRS451	575284	560616	143821000	140154000	37.8476	36.8826	96.52
Ea624a	4-96a	365612	356722	91403000	89180500	24.0534	23.4686	92.4
Ea646	5	141390	137424	35347500	34356000	9.30197	9.04105	90.13
ZYRKD3-1r1	avrRpt2EA::Cm	296186	289950	74046500	72487500	19.4859	19.0757	98.41
ZYRKD3-1r2	avrRpt2EA::Cm	324204	318044	81051000	79511000	21.3292	20.9239	99.62
EaNY2018a	EaBase1	30790	30422	7697500	7605500	2.02566	2.00145	87.87
EaNY2018b	EaNY1	129554	128284	32388500	32071000	8.52329	8.43974	98.03
EaNY2018c	EaRJO001	90478	89742	22619500	22435500	5.9525	5.90408	97.56
EaWA2018a	EaWA1	49764	49094	12441000	12273500	3.27395	3.22987	90.76
EaWA2018b	EaWA2	33426	32920	8356500	8230000	2.19908	2.16579	86.03
EaWA2018c	EaWA3	52710	51818	13177500	12954500	3.46776	3.40908	89.02
EaWA2018d	EaWA7	97850	97022	24462500	24255500	6.4375	6.38303	98.16
EaWA2018e	EaWA8	33952	33562	8488000	8390500	2.23368	2.20803	95.37
	Total	11591030	11317346	2897757500	2829336500			Mean = 95.735
								86.03
								99.62
