# Supplementary material for: Distinct patterns of natural selection determine sub-population structure in the fire blight pathogen, Erwinia amylovora
Source: Sci Rep. 2019 Sep 30;9:14017. doi: 10.1038/s41598-019-50589-z (PMC6768868; doi:10.1038/s41598-019-50589-z)
Supplement: Supplementary file 2 — Dataset S2 [file 41598_2019_50589_MOESM2_ESM.xlsx]

## Sheet: Title Page
Supplementary Dataset S2 corresponding to the manuscript:
Distinct patterns of natural selection determine sub-population structure in the fire blight pathogen, Erwinia amylovora
Jugpreet Singh1, Awais Khan*1
1Plant Pathology and Plant-Microbe Biology Section, Cornell University, Geneva, NY, 14456, USA
*Corresponding author: Awais Khan, Email: mak427@cornell.edu, Tel: +1 315 787 2446

## Sheet: Ka-Ks ratios
Supplementary Dataset S2. Ratio of nonsynonymous to synonymous (Ka/Ks) mutations from two kilobase genomic windows across the Erwinia amylovora chromosome.
Genomic Windows	Nonsynonymous (Ka)	Synonymous (Ks)	Ka/Ks Ratio
2000	4	12	0.33
4000	13	19	0.68
6000	7	8	0.88
8000	6	16	0.38
10000	25	29	0.86
12000	53	53	1
14000	56	30	1.87
16000	16	15	1.07
18000	31	41	0.76
20000	46	49	0.94
22000	26	34	0.76
24000	34	31	1.1
26000	24	33	0.73
28000	36	33	1.09
30000	37	111	0.33
32000	9	24	0.38
34000	10	14	0.71
36000	16	24	0.67
38000	12	18	0.67
40000	11	23	0.48
42000	1	3	0.33
44000	1	1	1
46000	1	1	1
48000	14	7	2
50000	8	7	1.14
52000	4	17	0.24
54000	2	8	0.25
56000	9	13	0.69
58000	4	20	0.2
60000	2	16	0.13
62000	1	15	0.07
64000	2	21	0.1
66000	8	16	0.5
68000	14	19	0.74
70000	10	29	0.34
72000	2	17	0.12
74000	9	8	1.13
76000	2	12	0.17
78000	12	14	0.86
80000	3	13	0.23
82000	9	11	0.82
84000	1	1	1
86000	1	1	1
88000	1	1	1
90000	1	1	1
92000	1	1	1
94000	1	1	1
96000	1	1	1
98000	1	11	0.09
100000	1	12	0.08
102000	5	11	0.45
104000	3	14	0.21
106000	4	14	0.29
108000	1	11	0.09
110000	7	19	0.37
112000	26	49	0.53
114000	6	10	0.6
116000	1	1	1
118000	1	2	0.5
120000	8	15	0.53
122000	9	16	0.56
124000	3	5	0.6
126000	5	19	0.26
128000	3	9	0.33
130000	6	13	0.46
132000	1	17	0.06
134000	7	15	0.47
136000	7	15	0.47
138000	4	18	0.22
140000	5	9	0.56
142000	3	14	0.21
144000	9	13	0.69
146000	9	12	0.75
148000	4	21	0.19
150000	3	14	0.21
152000	4	14	0.29
154000	5	12	0.42
156000	6	12	0.5
158000	6	3	2
160000	5	13	0.38
162000	1	17	0.06
164000	8	20	0.4
166000	12	24	0.5
168000	4	10	0.4
170000	12	74	0.16
172000	11	49	0.22
174000	5	32	0.16
176000	1	14	0.07
178000	7	20	0.35
180000	1	1	1
182000	1	1	1
184000	1	1	1
186000	1	14	0.07
188000	4	30	0.13
190000	7	49	0.14
192000	4	25	0.16
194000	3	19	0.16
196000	9	40	0.23
198000	11	57	0.19
200000	3	19	0.16
202000	8	17	0.47
204000	1	10	0.1
206000	1	14	0.07
208000	6	23	0.26
210000	9	17	0.53
212000	11	30	0.37
214000	12	28	0.43
216000	32	51	0.63
218000	2	6	0.33
220000	3	9	0.33
222000	9	19	0.47
224000	9	16	0.56
226000	7	17	0.41
228000	9	12	0.75
230000	3	18	0.17
232000	3	12	0.25
234000	13	14	0.93
236000	5	28	0.18
238000	7	30	0.23
240000	14	23	0.61
242000	6	16	0.38
244000	16	94	0.17
246000	12	54	0.22
248000	18	69	0.26
250000	5	21	0.24
252000	7	36	0.19
254000	6	39	0.15
256000	4	16	0.25
258000	4	13	0.31
260000	10	21	0.48
262000	4	14	0.29
264000	5	21	0.24
266000	4	27	0.15
268000	1	1	1
270000	1	1	1
272000	4	1	4
274000	12	24	0.5
276000	3	19	0.16
278000	4	19	0.21
280000	1	10	0.1
282000	1	20	0.05
284000	1	43	0.02
286000	1	42	0.02
288000	1	58	0.02
290000	6	28	0.21
292000	10	13	0.77
294000	11	28	0.39
296000	22	15	1.47
298000	18	26	0.69
300000	17	9	1.89
302000	10	48	0.21
304000	7	14	0.5
306000	11	28	0.39
308000	11	26	0.42
310000	7	14	0.5
312000	10	15	0.67
314000	1	1	1
316000	1	1	1
318000	1	4	0.25
320000	9	13	0.69
322000	7	14	0.5
324000	11	17	0.65
326000	3	3	1
328000	4	15	0.27
330000	7	42	0.17
332000	6	12	0.5
334000	7	9	0.78
336000	4	19	0.21
338000	2	14	0.14
340000	3	24	0.13
342000	3	19	0.16
344000	12	23	0.52
346000	6	10	0.6
348000	2	17	0.12
350000	2	8	0.25
352000	6	12	0.5
354000	7	11	0.64
356000	4	22	0.18
358000	3	19	0.16
360000	1	6	0.17
362000	7	17	0.41
364000	10	12	0.83
366000	8	39	0.21
368000	4	19	0.21
370000	5	11	0.45
372000	8	27	0.3
374000	4	8	0.5
376000	3	16	0.19
378000	1	21	0.05
380000	6	9	0.67
382000	3	14	0.21
384000	6	20	0.3
386000	5	10	0.5
388000	1	16	0.06
390000	1	2	0.5
392000	6	19	0.32
394000	16	41	0.39
396000	3	10	0.3
398000	2	19	0.11
400000	7	15	0.47
402000	2	13	0.15
404000	1	12	0.08
406000	3	23	0.13
408000	3	25	0.12
410000	2	16	0.13
412000	3	18	0.17
414000	2	23	0.09
416000	3	7	0.43
418000	5	11	0.45
420000	1	1	1
422000	14	20	0.7
424000	8	23	0.35
426000	7	13	0.54
428000	2	19	0.11
430000	8	13	0.62
432000	16	10	1.6
434000	6	9	0.67
436000	7	22	0.32
438000	1	8	0.13
440000	2	12	0.17
442000	14	17	0.82
444000	8	19	0.42
446000	9	15	0.6
448000	11	28	0.39
450000	1	1	1
452000	1	1	1
454000	1	1	1
456000	1	1	1
458000	1	1	1
460000	1	1	1
462000	1	1	1
464000	1	1	1
466000	1	1	1
468000	1	1	1
470000	3	10	0.3
472000	15	20	0.75
474000	13	17	0.76
476000	10	18	0.56
478000	13	17	0.76
480000	8	15	0.53
482000	2	12	0.17
484000	8	9	0.89
486000	6	13	0.46
488000	1	20	0.05
490000	8	13	0.62
492000	11	23	0.48
494000	16	17	0.94
496000	3	20	0.15
498000	5	12	0.42
500000	3	24	0.13
502000	8	12	0.67
504000	3	11	0.27
506000	1	11	0.09
508000	15	23	0.65
510000	12	19	0.63
512000	10	19	0.53
514000	10	15	0.67
516000	19	18	1.06
518000	11	27	0.41
520000	14	20	0.7
522000	19	9	2.11
524000	17	26	0.65
526000	9	19	0.47
528000	14	25	0.56
530000	16	14	1.14
532000	3	16	0.19
534000	9	20	0.45
536000	8	7	1.14
538000	22	12	1.83
540000	13	19	0.68
542000	7	18	0.39
544000	12	16	0.75
546000	2	18	0.11
548000	9	20	0.45
550000	5	16	0.31
552000	3	11	0.27
554000	3	15	0.2
556000	10	17	0.59
558000	12	30	0.4
560000	21	35	0.6
562000	13	21	0.62
564000	12	20	0.6
566000	18	8	2.25
568000	7	10	0.7
570000	12	11	1.09
572000	6	30	0.2
574000	7	24	0.29
576000	10	20	0.5
578000	5	14	0.36
580000	7	20	0.35
582000	17	13	1.31
584000	21	14	1.5
586000	11	14	0.79
588000	20	26	0.77
590000	19	64	0.3
592000	6	20	0.3
594000	15	13	1.15
596000	14	17	0.82
598000	9	14	0.64
600000	43	47	0.91
602000	15	33	0.45
604000	5	27	0.19
606000	10	11	0.91
608000	3	11	0.27
610000	12	43	0.28
612000	1	11	0.09
614000	5	6	0.83
616000	5	13	0.38
618000	19	10	1.9
620000	7	14	0.5
622000	15	17	0.88
624000	6	16	0.38
626000	16	36	0.44
628000	13	20	0.65
630000	25	19	1.32
632000	8	22	0.36
634000	13	17	0.76
636000	11	8	1.38
638000	13	15	0.87
640000	29	15	1.93
642000	2	2	1
644000	10	6	1.67
646000	22	29	0.76
648000	1	1	1
650000	1	1	1
652000	8	27	0.3
654000	43	43	1
656000	21	18	1.17
658000	3	16	0.19
660000	2	13	0.15
662000	5	19	0.26
664000	1	12	0.08
666000	4	15	0.27
668000	12	12	1
670000	10	15	0.67
672000	7	11	0.64
674000	3	15	0.2
676000	4	14	0.29
678000	5	19	0.26
680000	2	10	0.2
682000	3	18	0.17
684000	6	28	0.21
686000	8	2	4
688000	14	21	0.67
690000	14	17	0.82
692000	8	34	0.24
694000	4	29	0.14
696000	1	14	0.07
698000	25	34	0.74
700000	42	23	1.83
702000	13	23	0.57
704000	14	17	0.82
706000	4	18	0.22
708000	7	22	0.32
710000	8	7	1.14
712000	9	19	0.47
714000	7	9	0.78
716000	5	12	0.42
718000	5	16	0.31
720000	17	45	0.38
722000	9	15	0.6
724000	14	11	1.27
726000	15	30	0.5
728000	14	24	0.58
730000	9	21	0.43
732000	2	13	0.15
734000	7	26	0.27
736000	4	10	0.4
738000	9	20	0.45
740000	7	18	0.39
742000	1	1	1
744000	7	8	0.88
746000	4	1	4
748000	1	1	1
750000	1	1	1
752000	1	5	0.2
754000	1	1	1
756000	7	9	0.78
758000	27	28	0.96
760000	13	15	0.87
762000	7	15	0.47
764000	4	13	0.31
766000	10	18	0.56
768000	15	24	0.63
770000	12	20	0.6
772000	17	22	0.77
774000	27	10	2.7
776000	7	26	0.27
778000	12	50	0.24
780000	9	18	0.5
782000	1	10	0.1
784000	1	16	0.06
786000	8	20	0.4
788000	12	6	2
790000	14	30	0.47
792000	8	16	0.5
794000	7	18	0.39
796000	7	14	0.5
798000	9	13	0.69
800000	9	13	0.69
802000	5	18	0.28
804000	4	15	0.27
806000	4	19	0.21
808000	9	18	0.5
810000	4	9	0.44
812000	4	22	0.18
814000	2	18	0.11
816000	7	7	1
818000	5	15	0.33
820000	10	17	0.59
822000	9	18	0.5
824000	5	13	0.38
826000	6	21	0.29
828000	1	11	0.09
830000	2	15	0.13
832000	8	16	0.5
834000	13	28	0.46
836000	24	31	0.77
838000	13	28	0.46
840000	5	22	0.23
842000	8	27	0.3
844000	7	44	0.16
846000	8	16	0.5
848000	1	9	0.11
850000	5	14	0.36
852000	7	14	0.5
854000	7	20	0.35
856000	5	21	0.24
858000	21	21	1
860000	33	28	1.18
862000	27	38	0.71
864000	35	34	1.03
866000	26	47	0.55
868000	15	50	0.3
870000	7	38	0.18
872000	48	28	1.71
874000	14	21	0.67
876000	18	35	0.51
878000	32	31	1.03
880000	120	25	4.8
882000	36	26	1.38
884000	73	41	1.78
886000	29	16	1.81
888000	5	14	0.36
890000	14	23	0.61
892000	3	15	0.2
894000	9	22	0.41
896000	4	7	0.57
898000	6	7	0.86
900000	8	19	0.42
902000	7	22	0.32
904000	3	25	0.12
906000	4	11	0.36
908000	30	13	2.31
910000	21	18	1.17
912000	12	19	0.63
914000	3	16	0.19
916000	5	27	0.19
918000	10	48	0.21
920000	5	56	0.09
922000	1	1	1
924000	1	1	1
926000	5	3	1.67
928000	23	50	0.46
930000	12	17	0.71
932000	5	25	0.2
934000	16	29	0.55
936000	11	31	0.35
938000	8	12	0.67
940000	6	25	0.24
942000	29	62	0.47
944000	5	14	0.36
946000	7	3	2.33
948000	25	13	1.92
950000	10	17	0.59
952000	10	29	0.34
954000	1	5	0.2
956000	1	5	0.2
958000	27	54	0.5
960000	4	15	0.27
962000	9	28	0.32
964000	15	36	0.42
966000	2	22	0.09
968000	5	34	0.15
970000	2	16	0.13
972000	6	20	0.3
974000	9	19	0.47
976000	16	25	0.64
978000	2	20	0.1
980000	5	11	0.45
982000	9	11	0.82
984000	19	25	0.76
986000	10	14	0.71
988000	6	14	0.43
990000	10	26	0.38
992000	10	9	1.11
994000	12	6	2
996000	11	29	0.38
998000	8	16	0.5
1000000	3	18	0.17
1002000	4	10	0.4
1004000	10	15	0.67
1006000	17	14	1.21
1008000	7	23	0.3
1010000	10	15	0.67
1012000	8	13	0.62
1014000	29	46	0.63
1016000	3	7	0.43
1018000	3	16	0.19
1020000	8	23	0.35
1022000	6	12	0.5
1024000	11	20	0.55
1026000	1	23	0.04
1028000	9	13	0.69
1030000	8	15	0.53
1032000	15	23	0.65
1034000	4	14	0.29
1036000	2	44	0.05
1038000	17	20	0.85
1040000	6	22	0.27
1042000	8	10	0.8
1044000	7	17	0.41
1046000	4	24	0.17
1048000	13	31	0.42
1050000	8	16	0.5
1052000	8	33	0.24
1054000	9	98	0.09
1056000	18	59	0.31
1058000	8	16	0.5
1060000	2	16	0.13
1062000	1	4	0.25
1064000	4	15	0.27
1066000	3	11	0.27
1068000	1	21	0.05
1070000	11	18	0.61
1072000	12	27	0.44
1074000	12	27	0.44
1076000	6	18	0.33
1078000	2	21	0.1
1080000	5	14	0.36
1082000	9	20	0.45
1084000	41	39	1.05
1086000	3	33	0.09
1088000	10	22	0.45
1090000	10	16	0.63
1092000	4	16	0.25
1094000	4	15	0.27
1096000	5	15	0.33
1098000	6	14	0.43
1100000	8	19	0.42
1102000	7	25	0.28
1104000	5	12	0.42
1106000	11	20	0.55
1108000	5	19	0.26
1110000	7	12	0.58
1112000	11	19	0.58
1114000	8	17	0.47
1116000	15	17	0.88
1118000	3	23	0.13
1120000	11	13	0.85
1122000	12	4	3
1124000	37	75	0.49
1126000	16	38	0.42
1128000	5	15	0.33
1130000	15	59	0.25
1132000	8	29	0.28
1134000	3	12	0.25
1136000	12	8	1.5
1138000	12	11	1.09
1140000	30	25	1.2
1142000	8	14	0.57
1144000	8	24	0.33
1146000	5	14	0.36
1148000	22	25	0.88
1150000	20	13	1.54
1152000	10	18	0.56
1154000	6	14	0.43
1156000	15	20	0.75
1158000	9	20	0.45
1160000	15	24	0.63
1162000	15	26	0.58
1164000	1	17	0.06
1166000	2	5	0.4
1168000	8	22	0.36
1170000	39	19	2.05
1172000	31	35	0.89
1174000	10	5	2
1176000	12	17	0.71
1178000	6	19	0.32
1180000	4	19	0.21
1182000	6	19	0.32
1184000	2	22	0.09
1186000	2	16	0.13
1188000	8	26	0.31
1190000	9	18	0.5
1192000	8	17	0.47
1194000	9	22	0.41
1196000	10	28	0.36
1198000	5	18	0.28
1200000	12	21	0.57
1202000	9	11	0.82
1204000	1	15	0.07
1206000	3	18	0.17
1208000	5	24	0.21
1210000	5	21	0.24
1212000	2	15	0.13
1214000	3	11	0.27
1216000	3	22	0.14
1218000	9	8	1.13
1220000	4	23	0.17
1222000	8	16	0.5
1224000	6	15	0.4
1226000	12	6	2
1228000	33	38	0.87
1230000	15	23	0.65
1232000	1	15	0.07
1234000	8	65	0.12
1236000	18	120	0.15
1238000	7	53	0.13
1240000	3	23	0.13
1242000	10	20	0.5
1244000	1	17	0.06
1246000	3	18	0.17
1248000	11	8	1.38
1250000	9	10	0.9
1252000	11	25	0.44
1254000	4	28	0.14
1256000	20	23	0.87
1258000	40	54	0.74
1260000	53	71	0.75
1262000	79	74	1.07
1264000	96	80	1.2
1266000	9	37	0.24
1268000	17	23	0.74
1270000	27	87	0.31
1272000	28	25	1.12
1274000	14	27	0.52
1276000	8	25	0.32
1278000	7	14	0.5
1280000	7	17	0.41
1282000	2	13	0.15
1284000	5	21	0.24
1286000	3	26	0.12
1288000	10	36	0.28
1290000	9	10	0.9
1292000	8	17	0.47
1294000	2	11	0.18
1296000	2	10	0.2
1298000	8	13	0.62
1300000	8	12	0.67
1302000	15	14	1.07
1304000	4	19	0.21
1306000	12	16	0.75
1308000	12	19	0.63
1310000	4	24	0.17
1312000	9	12	0.75
1314000	24	21	1.14
1316000	12	20	0.6
1318000	8	17	0.47
1320000	14	16	0.88
1322000	30	42	0.71
1324000	14	72	0.19
1326000	1	11	0.09
1328000	1	11	0.09
1330000	8	33	0.24
1332000	17	43	0.4
1334000	15	33	0.45
1336000	26	27	0.96
1338000	41	22	1.86
1340000	28	107	0.26
1342000	34	60	0.57
1344000	8	13	0.62
1346000	4	29	0.14
1348000	3	13	0.23
1350000	3	3	1
1352000	4	22	0.18
1354000	27	9	3
1356000	5	17	0.29
1358000	1	15	0.07
1360000	6	9	0.67
1362000	4	9	0.44
1364000	8	16	0.5
1366000	10	23	0.43
1368000	7	8	0.88
1370000	5	9	0.56
1372000	9	19	0.47
1374000	12	12	1
1376000	4	11	0.36
1378000	4	21	0.19
1380000	7	13	0.54
1382000	8	13	0.62
1384000	9	26	0.35
1386000	8	16	0.5
1388000	11	16	0.69
1390000	6	16	0.38
1392000	7	17	0.41
1394000	3	11	0.27
1396000	1	15	0.07
1398000	5	12	0.42
1400000	11	21	0.52
1402000	5	11	0.45
1404000	18	27	0.67
1406000	2	10	0.2
1408000	8	28	0.29
1410000	4	13	0.31
1412000	15	24	0.63
1414000	12	22	0.55
1416000	11	11	1
1418000	7	13	0.54
1420000	1	18	0.06
1422000	11	22	0.5
1424000	9	43	0.21
1426000	2	8	0.25
1428000	10	12	0.83
1430000	5	7	0.71
1432000	8	19	0.42
1434000	4	21	0.19
1436000	9	19	0.47
1438000	1	18	0.06
1440000	5	16	0.31
1442000	5	13	0.38
1444000	3	19	0.16
1446000	5	24	0.21
1448000	12	29	0.41
1450000	3	21	0.14
1452000	13	16	0.81
1454000	10	20	0.5
1456000	10	11	0.91
1458000	3	19	0.16
1460000	7	18	0.39
1462000	6	25	0.24
1464000	4	18	0.22
1466000	17	22	0.77
1468000	5	14	0.36
1470000	10	16	0.63
1472000	7	24	0.29
1474000	10	23	0.43
1476000	11	18	0.61
1478000	6	23	0.26
1480000	3	11	0.27
1482000	4	18	0.22
1484000	11	12	0.92
1486000	11	19	0.58
1488000	9	30	0.3
1490000	13	11	1.18
1492000	9	12	0.75
1494000	5	24	0.21
1496000	18	12	1.5
1498000	19	19	1
1500000	9	20	0.45
1502000	13	17	0.76
1504000	7	19	0.37
1506000	7	18	0.39
1508000	3	14	0.21
1510000	5	18	0.28
1512000	4	23	0.17
1514000	7	23	0.3
1516000	8	8	1
1518000	2	14	0.14
1520000	6	12	0.5
1522000	5	6	0.83
1524000	6	28	0.21
1526000	6	17	0.35
1528000	5	25	0.2
1530000	1	19	0.05
1532000	2	14	0.14
1534000	6	35	0.17
1536000	19	11	1.73
1538000	2	25	0.08
1540000	3	20	0.15
1542000	10	8	1.25
1544000	2	23	0.09
1546000	5	26	0.19
1548000	14	24	0.58
1550000	16	32	0.5
1552000	6	16	0.38
1554000	6	25	0.24
1556000	10	28	0.36
1558000	12	22	0.55
1560000	4	19	0.21
1562000	5	21	0.24
1564000	8	22	0.36
1566000	11	25	0.44
1568000	5	9	0.56
1570000	4	20	0.2
1572000	5	16	0.31
1574000	9	14	0.64
1576000	24	22	1.09
1578000	6	22	0.27
1580000	6	23	0.26
1582000	7	10	0.7
1584000	3	8	0.38
1586000	15	20	0.75
1588000	12	19	0.63
1590000	5	18	0.28
1592000	10	22	0.45
1594000	18	13	1.38
1596000	18	16	1.13
1598000	4	24	0.17
1600000	4	24	0.17
1602000	11	30	0.37
1604000	10	23	0.43
1606000	6	29	0.21
1608000	15	15	1
1610000	15	16	0.94
1612000	13	12	1.08
1614000	32	19	1.68
1616000	10	18	0.56
1618000	35	11	3.18
1620000	4	12	0.33
1622000	13	29	0.45
1624000	12	22	0.55
1626000	15	19	0.79
1628000	15	28	0.54
1630000	20	25	0.8
1632000	13	15	0.87
1634000	23	24	0.96
1636000	59	84	0.7
1638000	61	69	0.88
1640000	46	68	0.68
1642000	36	56	0.64
1644000	16	63	0.25
1646000	45	57	0.79
1648000	54	41	1.32
1650000	23	44	0.52
1652000	35	53	0.66
1654000	41	61	0.67
1656000	51	37	1.38
1658000	78	38	2.05
1660000	66	69	0.96
1662000	76	67	1.13
1664000	9	32	0.28
1666000	14	37	0.38
1668000	6	22	0.27
1670000	9	13	0.69
1672000	8	20	0.4
1674000	9	10	0.9
1676000	8	6	1.33
1678000	3	16	0.19
1680000	6	20	0.3
1682000	6	23	0.26
1684000	9	15	0.6
1686000	8	13	0.62
1688000	17	23	0.74
1690000	13	32	0.41
1692000	19	13	1.46
1694000	10	25	0.4
1696000	33	18	1.83
1698000	19	21	0.9
1700000	14	21	0.67
1702000	12	17	0.71
1704000	11	14	0.79
1706000	16	22	0.73
1708000	15	23	0.65
1710000	9	21	0.43
1712000	7	24	0.29
1714000	14	10	1.4
1716000	1	11	0.09
1718000	2	17	0.12
1720000	7	20	0.35
1722000	5	14	0.36
1724000	15	11	1.36
1726000	18	17	1.06
1728000	11	25	0.44
1730000	21	22	0.95
1732000	1	15	0.07
1734000	6	23	0.26
1736000	1	12	0.08
1738000	9	21	0.43
1740000	14	15	0.93
1742000	5	20	0.25
1744000	5	28	0.18
1746000	12	27	0.44
1748000	3	20	0.15
1750000	19	12	1.58
1752000	6	22	0.27
1754000	17	19	0.89
1756000	7	18	0.39
1758000	11	12	0.92
1760000	11	22	0.5
1762000	20	25	0.8
1764000	28	14	2
1766000	6	15	0.4
1768000	10	24	0.42
1770000	7	21	0.33
1772000	16	23	0.7
1774000	2	22	0.09
1776000	6	26	0.23
1778000	7	27	0.26
1780000	6	25	0.24
1782000	5	18	0.28
1784000	8	20	0.4
1786000	14	11	1.27
1788000	2	1	2
1790000	2	1	2
1792000	2	1	2
1794000	10	10	1
1796000	2	21	0.1
1798000	11	26	0.42
1800000	13	19	0.68
1802000	17	19	0.89
1804000	13	27	0.48
1806000	19	29	0.66
1808000	7	32	0.22
1810000	5	19	0.26
1812000	10	23	0.43
1814000	13	21	0.62
1816000	15	23	0.65
1818000	7	20	0.35
1820000	6	15	0.4
1822000	19	21	0.9
1824000	12	27	0.44
1826000	15	24	0.63
1828000	16	34	0.47
1830000	45	23	1.96
1832000	23	32	0.72
1834000	11	35	0.31
1836000	3	23	0.13
1838000	16	24	0.67
1840000	17	29	0.59
1842000	13	19	0.68
1844000	18	18	1
1846000	4	23	0.17
1848000	4	11	0.36
1850000	10	19	0.53
1852000	6	6	1
1854000	22	21	1.05
1856000	6	23	0.26
1858000	4	22	0.18
1860000	5	20	0.25
1862000	3	3	1
1864000	4	6	0.67
1866000	1	1	1
1868000	1	1	1
1870000	1	11	0.09
1872000	7	11	0.64
1874000	38	49	0.78
1876000	53	46	1.15
1878000	15	25	0.6
1880000	15	10	1.5
1882000	11	29	0.38
1884000	17	25	0.68
1886000	11	15	0.73
1888000	13	23	0.57
1890000	13	20	0.65
1892000	12	27	0.44
1894000	12	20	0.6
1896000	5	15	0.33
1898000	1	4	0.25
1900000	1	1	1
1902000	1	1	1
1904000	4	14	0.29
1906000	16	30	0.53
1908000	16	19	0.84
1910000	18	35	0.51
1912000	12	17	0.71
1914000	11	20	0.55
1916000	8	16	0.5
1918000	11	22	0.5
1920000	17	27	0.63
1922000	9	7	1.29
1924000	9	10	0.9
1926000	17	19	0.89
1928000	9	16	0.56
1930000	14	20	0.7
1932000	4	21	0.19
1934000	11	24	0.46
1936000	15	26	0.58
1938000	3	26	0.12
1940000	8	27	0.3
1942000	7	15	0.47
1944000	9	15	0.6
1946000	7	18	0.39
1948000	6	27	0.22
1950000	12	17	0.71
1952000	8	12	0.67
1954000	21	22	0.95
1956000	12	16	0.75
1958000	5	19	0.26
1960000	4	21	0.19
1962000	13	25	0.52
1964000	23	29	0.79
1966000	8	32	0.25
1968000	12	20	0.6
1970000	4	20	0.2
1972000	10	17	0.59
1974000	5	23	0.22
1976000	8	22	0.36
1978000	16	27	0.59
1980000	6	15	0.4
1982000	5	17	0.29
1984000	6	22	0.27
1986000	9	10	0.9
1988000	7	22	0.32
1990000	9	16	0.56
1992000	4	20	0.2
1994000	10	15	0.67
1996000	3	23	0.13
1998000	3	29	0.1
2000000	6	66	0.09
2002000	18	46	0.39
2004000	3	15	0.2
2006000	1	1	1
2008000	2	5	0.4
2010000	13	15	0.87
2012000	11	12	0.92
2014000	1	1	1
2016000	1	1	1
2018000	1	1	1
2020000	14	9	1.56
2022000	2	15	0.13
2024000	2	26	0.08
2026000	5	24	0.21
2028000	9	22	0.41
2030000	4	8	0.5
2032000	13	18	0.72
2034000	4	21	0.19
2036000	23	40	0.58
2038000	9	25	0.36
2040000	9	21	0.43
2042000	21	33	0.64
2044000	3	27	0.11
2046000	2	29	0.07
2048000	3	17	0.18
2050000	11	25	0.44
2052000	13	32	0.41
2054000	17	35	0.49
2056000	3	20	0.15
2058000	7	18	0.39
2060000	7	19	0.37
2062000	3	16	0.19
2064000	12	27	0.44
2066000	7	23	0.3
2068000	5	17	0.29
2070000	4	11	0.36
2072000	7	21	0.33
2074000	6	23	0.26
2076000	3	19	0.16
2078000	15	7	2.14
2080000	1	10	0.1
2082000	10	32	0.31
2084000	9	18	0.5
2086000	15	16	0.94
2088000	10	24	0.42
2090000	8	21	0.38
2092000	5	22	0.23
2094000	3	16	0.19
2096000	5	14	0.36
2098000	14	12	1.17
2100000	15	23	0.65
2102000	27	24	1.13
2104000	6	28	0.21
2106000	1	15	0.07
2108000	4	18	0.22
2110000	12	18	0.67
2112000	12	15	0.8
2114000	6	21	0.29
2116000	2	33	0.06
2118000	6	17	0.35
2120000	4	19	0.21
2122000	5	11	0.45
2124000	26	14	1.86
2126000	8	24	0.33
2128000	13	21	0.62
2130000	7	17	0.41
2132000	2	23	0.09
2134000	3	11	0.27
2136000	4	15	0.27
2138000	22	18	1.22
2140000	12	20	0.6
2142000	5	21	0.24
2144000	5	19	0.26
2146000	7	13	0.54
2148000	2	14	0.14
2150000	12	10	1.2
2152000	3	12	0.25
2154000	2	12	0.17
2156000	6	23	0.26
2158000	11	17	0.65
2160000	13	6	2.17
2162000	4	16	0.25
2164000	3	5	0.6
2166000	7	11	0.64
2168000	1	1	1
2170000	6	15	0.4
2172000	10	20	0.5
2174000	3	18	0.17
2176000	2	11	0.18
2178000	8	12	0.67
2180000	15	26	0.58
2182000	23	22	1.05
2184000	10	24	0.42
2186000	9	21	0.43
2188000	10	14	0.71
2190000	12	11	1.09
2192000	7	15	0.47
2194000	8	20	0.4
2196000	5	9	0.56
2198000	29	28	1.04
2200000	6	18	0.33
2202000	7	22	0.32
2204000	9	23	0.39
2206000	28	8	3.5
2208000	68	25	2.72
2210000	21	18	1.17
2212000	5	15	0.33
2214000	11	23	0.48
2216000	13	10	1.3
2218000	20	20	1
2220000	17	18	0.94
2222000	25	15	1.67
2224000	24	12	2
2226000	15	20	0.75
2228000	21	20	1.05
2230000	26	42	0.62
2232000	16	28	0.57
2234000	12	13	0.92
2236000	5	23	0.22
2238000	11	10	1.1
2240000	1	2	0.5
2242000	3	11	0.27
2244000	3	3	1
2246000	3	6	0.5
2248000	5	7	0.71
2250000	9	21	0.43
2252000	8	18	0.44
2254000	13	20	0.65
2256000	4	17	0.24
2258000	5	16	0.31
2260000	10	32	0.31
2262000	12	40	0.3
2264000	13	55	0.24
2266000	12	34	0.35
2268000	12	29	0.41
2270000	33	29	1.14
2272000	17	41	0.41
2274000	14	41	0.34
2276000	11	28	0.39
2278000	14	34	0.41
2280000	3	28	0.11
2282000	3	16	0.19
2284000	8	20	0.4
2286000	7	22	0.32
2288000	10	41	0.24
2290000	6	32	0.19
2292000	14	24	0.58
2294000	7	19	0.37
2296000	4	33	0.12
2298000	9	14	0.64
2300000	14	21	0.67
2302000	4	14	0.29
2304000	15	24	0.63
2306000	8	20	0.4
2308000	7	20	0.35
2310000	10	8	1.25
2312000	7	10	0.7
2314000	12	19	0.63
2316000	7	14	0.5
2318000	6	16	0.38
2320000	8	3	2.67
2322000	13	16	0.81
2324000	6	9	0.67
2326000	6	10	0.6
2328000	4	21	0.19
2330000	6	21	0.29
2332000	6	11	0.55
2334000	3	25	0.12
2336000	2	21	0.1
2338000	7	17	0.41
2340000	14	18	0.78
2342000	5	10	0.5
2344000	1	7	0.14
2346000	10	19	0.53
2348000	5	16	0.31
2350000	2	12	0.17
2352000	6	14	0.43
2354000	16	24	0.67
2356000	6	14	0.43
2358000	6	18	0.33
2360000	13	14	0.93
2362000	8	8	1
2364000	14	19	0.74
2366000	11	21	0.52
2368000	4	23	0.17
2370000	7	14	0.5
2372000	9	16	0.56
2374000	12	32	0.38
2376000	4	16	0.25
2378000	19	16	1.19
2380000	30	30	1
2382000	40	48	0.83
2384000	41	45	0.91
2386000	32	75	0.43
2388000	19	30	0.63
2390000	1	1	1
2392000	1	1	1
2394000	1	2	0.5
2396000	6	11	0.55
2398000	3	9	0.33
2400000	10	16	0.63
2402000	11	7	1.57
2404000	5	22	0.23
2406000	5	18	0.28
2408000	4	26	0.15
2410000	3	24	0.13
2412000	1	17	0.06
2414000	8	15	0.53
2416000	2	23	0.09
2418000	7	14	0.5
2420000	12	14	0.86
2422000	12	19	0.63
2424000	3	10	0.3
2426000	20	52	0.38
2428000	17	24	0.71
2430000	10	41	0.24
2432000	15	68	0.22
2434000	11	50	0.22
2436000	4	48	0.08
2438000	2	13	0.15
2440000	5	66	0.08
2442000	3	41	0.07
2444000	5	26	0.19
2446000	3	12	0.25
2448000	2	13	0.15
2450000	18	25	0.72
2452000	20	19	1.05
2454000	33	38	0.87
2456000	1	1	1
2458000	3	11	0.27
2460000	5	21	0.24
2462000	6	17	0.35
2464000	3	8	0.38
2466000	7	22	0.32
2468000	14	21	0.67
2470000	5	8	0.63
2472000	10	19	0.53
2474000	9	19	0.47
2476000	2	17	0.12
2478000	12	15	0.8
2480000	11	14	0.79
2482000	13	26	0.5
2484000	23	37	0.62
2486000	19	22	0.86
2488000	7	21	0.33
2490000	10	27	0.37
2492000	8	17	0.47
2494000	12	16	0.75
2496000	21	11	1.91
2498000	2	15	0.13
2500000	12	20	0.6
2502000	1	7	0.14
2504000	4	36	0.11
2506000	6	13	0.46
2508000	2	8	0.25
2510000	12	17	0.71
2512000	16	20	0.8
2514000	17	22	0.77
2516000	7	19	0.37
2518000	17	16	1.06
2520000	8	10	0.8
2522000	4	19	0.21
2524000	11	17	0.65
2526000	12	15	0.8
2528000	9	12	0.75
2530000	36	17	2.12
2532000	12	18	0.67
2534000	1	7	0.14
2536000	15	16	0.94
2538000	11	20	0.55
2540000	7	16	0.44
2542000	4	18	0.22
2544000	10	20	0.5
2546000	8	10	0.8
2548000	8	22	0.36
2550000	4	19	0.21
2552000	14	22	0.64
2554000	2	17	0.12
2556000	2	26	0.08
2558000	8	12	0.67
2560000	11	17	0.65
2562000	5	30	0.17
2564000	2	12	0.17
2566000	9	13	0.69
2568000	2	12	0.17
2570000	4	25	0.16
2572000	9	23	0.39
2574000	8	9	0.89
2576000	21	24	0.88
2578000	6	27	0.22
2580000	2	14	0.14
2582000	11	12	0.92
2584000	14	17	0.82
2586000	12	13	0.92
2588000	4	11	0.36
2590000	1	1	1
2592000	1	1	1
2594000	1	1	1
2596000	12	25	0.48
2598000	1	5	0.2
2600000	18	37	0.49
2602000	28	29	0.97
2604000	18	41	0.44
2606000	1	1	1
2608000	1	1	1
2610000	1	1	1
2612000	8	10	0.8
2614000	1	1	1
2616000	4	14	0.29
2618000	7	23	0.3
2620000	10	14	0.71
2622000	13	21	0.62
2624000	10	17	0.59
2626000	8	13	0.62
2628000	2	15	0.13
2630000	5	13	0.38
2632000	12	17	0.71
2634000	9	13	0.69
2636000	3	22	0.14
2638000	9	17	0.53
2640000	4	23	0.17
2642000	8	11	0.73
2644000	11	23	0.48
2646000	19	16	1.19
2648000	5	15	0.33
2650000	1	1	1
2652000	1	3	0.33
2654000	3	24	0.13
2656000	3	52	0.06
2658000	7	34	0.21
2660000	27	59	0.46
2662000	19	32	0.59
2664000	3	41	0.07
2666000	11	25	0.44
2668000	2	20	0.1
2670000	14	15	0.93
2672000	4	15	0.27
2674000	13	11	1.18
2676000	6	12	0.5
2678000	14	22	0.64
2680000	14	19	0.74
2682000	10	24	0.42
2684000	6	16	0.38
2686000	1	17	0.06
2688000	5	21	0.24
2690000	12	22	0.55
2692000	8	17	0.47
2694000	3	8	0.38
2696000	11	21	0.52
2698000	9	14	0.64
2700000	2	15	0.13
2702000	2	15	0.13
2704000	3	12	0.25
2706000	6	13	0.46
2708000	10	18	0.56
2710000	8	31	0.26
2712000	7	18	0.39
2714000	1	19	0.05
2716000	19	25	0.76
2718000	9	18	0.5
2720000	11	12	0.92
2722000	14	16	0.88
2724000	6	21	0.29
2726000	1	14	0.07
2728000	6	18	0.33
2730000	3	19	0.16
2732000	9	4	2.25
2734000	8	21	0.38
2736000	5	15	0.33
2738000	4	17	0.24
2740000	2	15	0.13
2742000	12	18	0.67
2744000	12	17	0.71
2746000	5	20	0.25
2748000	2	31	0.06
2750000	5	42	0.12
2752000	4	19	0.21
2754000	9	10	0.9
2756000	12	42	0.29
2758000	29	21	1.38
2760000	13	13	1
2762000	15	22	0.68
2764000	19	31	0.61
2766000	9	19	0.47
2768000	6	28	0.21
2770000	5	12	0.42
2772000	10	11	0.91
2774000	6	19	0.32
2776000	10	39	0.26
2778000	1	11	0.09
2780000	6	14	0.43
2782000	2	17	0.12
2784000	6	14	0.43
2786000	8	14	0.57
2788000	8	16	0.5
2790000	8	16	0.5
2792000	2	18	0.11
2794000	2	3	0.67
2796000	7	19	0.37
2798000	9	18	0.5
2800000	8	17	0.47
2802000	2	5	0.4
2804000	5	13	0.38
2806000	8	26	0.31
2808000	8	24	0.33
2810000	1	1	1
2812000	1	1	1
2814000	1	1	1
2816000	4	7	0.57
2818000	3	21	0.14
2820000	8	17	0.47
2822000	8	14	0.57
2824000	14	22	0.64
2826000	13	8	1.63
2828000	3	19	0.16
2830000	2	19	0.11
2832000	11	83	0.13
2834000	12	57	0.21
2836000	6	24	0.25
2838000	9	21	0.43
2840000	3	16	0.19
2842000	11	23	0.48
2844000	14	45	0.31
2846000	4	15	0.27
2848000	1	6	0.17
2850000	3	18	0.17
2852000	7	20	0.35
2854000	4	26	0.15
2856000	7	16	0.44
2858000	21	56	0.38
2860000	12	68	0.18
2862000	29	68	0.43
2864000	15	34	0.44
2866000	1	1	1
2868000	25	6	4.17
2870000	1	1	1
2872000	1	1	1
2874000	6	29	0.21
2876000	5	13	0.38
2878000	4	11	0.36
2880000	9	8	1.13
2882000	12	23	0.52
2884000	10	18	0.56
2886000	6	12	0.5
2888000	2	13	0.15
2890000	7	11	0.64
2892000	5	4	1.25
2894000	19	13	1.46
2896000	7	16	0.44
2898000	1	3	0.33
2900000	1	1	1
2902000	14	15	0.93
2904000	3	10	0.3
2906000	18	50	0.36
2908000	22	52	0.42
2910000	33	61	0.54
2912000	25	36	0.69
2914000	1	1	1
2916000	1	1	1
2918000	5	8	0.63
2920000	6	13	0.46
2922000	3	10	0.3
2924000	19	28	0.68
2926000	3	17	0.18
2928000	5	13	0.38
2930000	5	47	0.11
2932000	7	22	0.32
2934000	9	24	0.38
2936000	28	39	0.72
2938000	1	1	1
2940000	1	1	1
2942000	31	18	1.72
2944000	17	33	0.52
2946000	2	1	2
2948000	83	65	1.28
2950000	40	54	0.74
2952000	11	18	0.61
2954000	4	33	0.12
2956000	7	21	0.33
2958000	13	21	0.62
2960000	10	23	0.43
2962000	29	92	0.32
2964000	5	70	0.07
2966000	6	16	0.38
2968000	12	15	0.8
2970000	14	18	0.78
2972000	43	27	1.59
2974000	1	25	0.04
2976000	27	59	0.46
2978000	2	43	0.05
2980000	2	40	0.05
2982000	5	38	0.13
2984000	5	20	0.25
2986000	6	28	0.21
2988000	9	40	0.23
2990000	6	22	0.27
2992000	1	16	0.06
2994000	8	21	0.38
2996000	2	14	0.14
2998000	6	33	0.18
3000000	4	17	0.24
3002000	15	38	0.39
3004000	13	24	0.54
3006000	14	26	0.54
3008000	6	8	0.75
3010000	6	15	0.4
3012000	7	23	0.3
3014000	7	17	0.41
3016000	2	23	0.09
3018000	5	15	0.33
3020000	3	20	0.15
3022000	9	21	0.43
3024000	8	29	0.28
3026000	8	22	0.36
3028000	8	59	0.14
3030000	3	7	0.43
3032000	4	21	0.19
3034000	4	12	0.33
3036000	13	23	0.57
3038000	6	8	0.75
3040000	22	47	0.47
3042000	7	13	0.54
3044000	2	17	0.12
3046000	11	21	0.52
3048000	5	24	0.21
3050000	7	17	0.41
3052000	4	21	0.19
3054000	3	8	0.38
3056000	7	14	0.5
3058000	10	16	0.63
3060000	4	19	0.21
3062000	16	21	0.76
3064000	4	14	0.29
3066000	10	20	0.5
3068000	8	17	0.47
3070000	9	12	0.75
3072000	8	16	0.5
3074000	1	14	0.07
3076000	3	10	0.3
3078000	7	43	0.16
3080000	5	14	0.36
3082000	5	17	0.29
3084000	3	18	0.17
3086000	8	20	0.4
3088000	12	19	0.63
3090000	17	29	0.59
3092000	61	60	1.02
3094000	85	66	1.29
3096000	54	31	1.74
3098000	8	2	4
3100000	11	9	1.22
3102000	3	5	0.6
3104000	6	8	0.75
3106000	2	4	0.5
3108000	1	1	1
3110000	1	1	1
3112000	1	28	0.04
3114000	1	4	0.25
3116000	1	1	1
3118000	1	13	0.08
3120000	6	19	0.32
3122000	2	5	0.4
3124000	2	3	0.67
3126000	5	57	0.09
3128000	3	9	0.33
3130000	9	27	0.33
3132000	18	61	0.3
3134000	4	35	0.11
3136000	20	58	0.34
3138000	10	16	0.63
3140000	6	14	0.43
3142000	11	10	1.1
3144000	31	19	1.63
3146000	9	19	0.47
3148000	2	11	0.18
3150000	6	4	1.5
3152000	2	1	2
3154000	12	7	1.71
3156000	33	17	1.94
3158000	14	8	1.75
3160000	12	11	1.09
3162000	4	4	1
3164000	10	36	0.28
3166000	26	68	0.38
3168000	6	13	0.46
3170000	13	16	0.81
3172000	5	18	0.28
3174000	14	23	0.61
3176000	9	16	0.56
3178000	10	15	0.67
3180000	12	22	0.55
3182000	6	15	0.4
3184000	16	20	0.8
3186000	22	18	1.22
3188000	7	13	0.54
3190000	8	24	0.33
3192000	13	11	1.18
3194000	5	15	0.33
3196000	7	5	1.4
3198000	3	14	0.21
3200000	3	7	0.43
3202000	1	8	0.13
3204000	7	24	0.29
3206000	8	22	0.36
3208000	6	16	0.38
3210000	5	10	0.5
3212000	19	9	2.11
3214000	1	9	0.11
3216000	3	14	0.21
3218000	26	32	0.81
3220000	4	11	0.36
3222000	10	21	0.48
3224000	15	17	0.88
3226000	3	12	0.25
3228000	1	8	0.13
3230000	5	14	0.36
3232000	13	23	0.57
3234000	6	6	1
3236000	4	20	0.2
3238000	12	14	0.86
3240000	1	12	0.08
3242000	2	12	0.17
3244000	4	11	0.36
3246000	4	18	0.22
3248000	6	10	0.6
3250000	9	13	0.69
3252000	7	10	0.7
3254000	4	6	0.67
3256000	1	8	0.13
3258000	2	10	0.2
3260000	5	20	0.25
3262000	2	21	0.1
3264000	7	8	0.88
3266000	4	11	0.36
3268000	5	7	0.71
3270000	7	6	1.17
3272000	3	14	0.21
3274000	12	22	0.55
3276000	6	11	0.55
3278000	20	27	0.74
3280000	27	28	0.96
3282000	20	28	0.71
3284000	20	29	0.69
3286000	26	38	0.68
3288000	9	21	0.43
3290000	15	26	0.58
3292000	35	8	4.38
3294000	31	10	3.1
3296000	20	7	2.86
3298000	24	10	2.4
3300000	17	14	1.21
3302000	20	9	2.22
3304000	28	16	1.75
3306000	10	20	0.5
3308000	18	20	0.9
3310000	17	23	0.74
3312000	19	19	1
3314000	47	27	1.74
3316000	18	10	1.8
3318000	17	23	0.74
3320000	5	19	0.26
3322000	21	17	1.24
3324000	8	20	0.4
3326000	8	11	0.73
3328000	9	14	0.64
3330000	20	20	1
3332000	10	30	0.33
3334000	25	28	0.89
3336000	9	23	0.39
3338000	1	14	0.07
3340000	9	17	0.53
3342000	3	8	0.38
3344000	6	18	0.33
3346000	4	12	0.33
3348000	29	96	0.3
3350000	34	76	0.45
3352000	31	51	0.61
3354000	22	46	0.48
3356000	24	65	0.37
3358000	21	16	1.31
3360000	10	15	0.67
3362000	15	17	0.88
3364000	5	2	2.5
3366000	10	33	0.3
3368000	10	15	0.67
3370000	7	25	0.28
3372000	21	82	0.26
3374000	46	31	1.48
3376000	33	19	1.74
3378000	40	24	1.67
3380000	3	13	0.23
3382000	9	20	0.45
3384000	5	15	0.33
3386000	4	27	0.15
3388000	13	25	0.52
3390000	5	19	0.26
3392000	3	16	0.19
3394000	7	16	0.44
3396000	2	1	2
3398000	14	7	2
3400000	15	14	1.07
3402000	13	6	2.17
3404000	5	17	0.29
3406000	8	8	1
3408000	19	16	1.19
3410000	8	33	0.24
3412000	21	15	1.4
3414000	12	15	0.8
3416000	6	18	0.33
3418000	11	14	0.79
3420000	2	11	0.18
3422000	1	1	1
3424000	1	1	1
3426000	13	29	0.45
3428000	15	28	0.54
3430000	18	25	0.72
3432000	1	2	0.5
3434000	12	17	0.71
3436000	10	18	0.56
3438000	5	14	0.36
3440000	1	24	0.04
3442000	7	11	0.64
3444000	7	19	0.37
3446000	12	16	0.75
3448000	1	7	0.14
3450000	7	6	1.17
3452000	4	27	0.15
3454000	3	13	0.23
3456000	1	1	1
3458000	1	1	1
3460000	1	1	1
3462000	7	15	0.47
3464000	6	20	0.3
3466000	15	13	1.15
3468000	4	16	0.25
3470000	20	28	0.71
3472000	30	19	1.58
3474000	9	19	0.47
3476000	1	2	0.5
3478000	1	11	0.09
3480000	1	6	0.17
3482000	1	5	0.2
3484000	1	5	0.2
3486000	1	8	0.13
3488000	1	18	0.06
3490000	1	21	0.05
3492000	1	9	0.11
3494000	10	24	0.42
3496000	3	8	0.38
3498000	3	9	0.33
3500000	7	20	0.35
3502000	14	22	0.64
3504000	15	47	0.32
3506000	10	15	0.67
3508000	5	10	0.5
3510000	4	17	0.24
3512000	4	15	0.27
3514000	11	24	0.46
3516000	3	14	0.21
3518000	21	13	1.62
3520000	12	15	0.8
3522000	7	15	0.47
3524000	7	13	0.54
3526000	2	14	0.14
3528000	8	20	0.4
3530000	6	19	0.32
3532000	7	23	0.3
3534000	6	24	0.25
3536000	5	8	0.63
3538000	1	17	0.06
3540000	1	21	0.05
3542000	4	7	0.57
3544000	3	9	0.33
3546000	3	3	1
3548000	6	6	1
3550000	6	8	0.75
3552000	10	15	0.67
3554000	3	13	0.23
3556000	6	12	0.5
3558000	34	14	2.43
3560000	4	18	0.22
3562000	1	27	0.04
3564000	1	1	1
3566000	3	6	0.5
3568000	1	18	0.06
3570000	14	75	0.19
3572000	26	61	0.43
3574000	37	49	0.76
3576000	12	38	0.32
3578000	18	26	0.69
3580000	16	35	0.46
3582000	8	36	0.22
3584000	6	13	0.46
3586000	4	18	0.22
3588000	10	25	0.4
3590000	6	17	0.35
3592000	9	3	3
3594000	7	12	0.58
3596000	13	17	0.76
3598000	4	9	0.44
3600000	7	11	0.64
3602000	8	18	0.44
3604000	4	13	0.31
3606000	9	17	0.53
3608000	12	21	0.57
3610000	4	12	0.33
3612000	13	13	1
3614000	3	15	0.2
3616000	10	11	0.91
3618000	5	2	2.5
3620000	11	10	1.1
3622000	12	9	1.33
3624000	3	13	0.23
3626000	7	6	1.17
3628000	2	17	0.12
3630000	12	14	0.86
3632000	49	19	2.58
3634000	28	15	1.87
3636000	9	14	0.64
3638000	4	11	0.36
3640000	19	20	0.95
3642000	6	25	0.24
3644000	12	12	1
3646000	2	6	0.33
3648000	10	12	0.83
3650000	5	3	1.67
3652000	11	19	0.58
3654000	5	18	0.28
3656000	3	6	0.5
3658000	15	15	1
3660000	3	22	0.14
3662000	4	33	0.12
3664000	3	11	0.27
3666000	4	5	0.8
3668000	2	16	0.13
3670000	6	8	0.75
3672000	10	20	0.5
3674000	6	20	0.3
3676000	24	7	3.43
3678000	6	6	1
3680000	10	16	0.63
3682000	10	19	0.53
3684000	7	11	0.64
3686000	3	8	0.38
3688000	18	18	1
3690000	6	20	0.3
3692000	2	13	0.15
3694000	10	18	0.56
3696000	14	15	0.93
3698000	15	25	0.6
3700000	10	4	2.5
3702000	20	27	0.74
3704000	11	28	0.39
3706000	11	17	0.65
3708000	15	50	0.3
3710000	17	117	0.15
3712000	34	139	0.24
3714000	8	34	0.24
3716000	3	17	0.18
3718000	14	13	1.08
3720000	20	12	1.67
3722000	20	27	0.74
3724000	12	17	0.71
3726000	24	14	1.71
3728000	10	39	0.26
3730000	5	9	0.56
3732000	13	18	0.72
3734000	6	11	0.55
3736000	6	14	0.43
3738000	10	19	0.53
3740000	12	13	0.92
3742000	5	13	0.38
3744000	16	18	0.89
3746000	12	20	0.6
3748000	1	11	0.09
3750000	3	12	0.25
3752000	5	15	0.33
3754000	7	12	0.58
3756000	26	14	1.86
3758000	8	13	0.62
3760000	9	17	0.53
3762000	6	17	0.35
3764000	7	29	0.24
3766000	17	37	0.46
3768000	10	40	0.25
3770000	1	18	0.06
3772000	2	23	0.09
3774000	1	16	0.06
3776000	2	6	0.33
3778000	4	16	0.25
3780000	16	75	0.21
3782000	1	11	0.09
3784000	9	10	0.9
3786000	8	20	0.4
3788000	7	25	0.28
3790000	13	16	0.81
3792000	15	16	0.94
3794000	4	22	0.18
3796000	3	12	0.25
3798000	4	15	0.27
3800000	1	13	0.08
3802000	5	5	1
3804000	7	17	0.41
3806000	3	12	0.25
