# Supplementary material for: Distinct patterns of natural selection determine sub-population structure in the fire blight pathogen, Erwinia amylovora
Source: Sci Rep. 2019 Sep 30;9:14017. doi: 10.1038/s41598-019-50589-z (PMC6768868; doi:10.1038/s41598-019-50589-z)
Supplement: Supplementary file 3 — Dataset S3 [file 41598_2019_50589_MOESM3_ESM.xlsx]

## Sheet: Title Page
Supplementary Dataset S3 corresponding to the manuscript:
Distinct patterns of natural selection determine sub-population structure in the fire blight pathogen, Erwinia amylovora
Jugpreet Singh1, Awais Khan*1
1Plant Pathology and Plant-Microbe Biology Section, Cornell University, Geneva, NY, 14456, USA
*Corresponding author: Awais Khan, Email: mak427@cornell.edu, Tel: +1 315 787 2446

## Sheet: Effector Loci
Supplementary Dataset S3. Genomic coordinates and variants across different effector loci in the Erwinia amylovora genome.
T3SS System	Gene	Coordinates	SNPs (Total)	SNPs (Group 1)	SNPs (Group 2)	SNPs (Group 3)	Function	Product
Hrp T3SS	EAMY_0519	594696 --- 596984	32	3	17	19	Chromosome segregation ATPases	Pathogenicity locus protein hrpK
	EAMY_0520	597199 --- 598299	15	2	5	10	N-Dimethylarginine dimethylaminohydrolase	hypothetical protein
	EAMY_0521	598426 --- 599673	73	0	11	65	Biotin carboxylase	ATP-grasp domain-containing protein
	EAMY_0522	599714 --- 600958	56	1	10	50	Biotin carboxylase	hypothetical protein
	EAMY_0523	601032 --- 601416	5	0	5	4		thioesterase
	EAMY_0524	601472 --- 601891	7	0	2	6	Histone acetyltransferase HPA2 and related acetyltransferases	N-acetyltransferase
	EAMY_0525	601953 --- 603035	23	1	3	22	Type III secretory pathway, component EscU	EscU/YscU/HrcU family type III secretion system export apparatus switch protein
	EAMY_0526	603037 --- 603834	7	0	3	4	Type III secretory pathway, component EscT	EscT/YscT/HrcT family type III secretion system export apparatus protein
	EAMY_0527	603836 --- 604096	2	0	1	1		EscS/YscS/HrcS family type III secretion system export apparatus protein
	EAMY_0528	604104 --- 604757	5	0	3	4	Flagellar biosynthesis pathway, component FliP	EscR/YscR/HrcR family type III secretion system export apparatus protein
	EAMY_0529	604754 --- 605770	13	1	12	5	Flagellar motor switch/type III secretory pathway protein	type III secretion system protein
	EAMY_0530	605767 --- 606243	8	1	2	6		hypothetical protein
	EAMY_0531	606243 --- 606689	1	0	0	1		hypothetical protein
	EAMY_0532	606676 --- 608040	7	1	6	6	Flagellar biosynthesis/type III secretory pathway ATPase	EscN/YscN/HrcN family type III secretion system ATPase
	EAMY_0533	608034 --- 608966	13	1	5	9		EscD/YscD/HrpQ family type III secretion system inner membrane ring protein
	EAMY_0534	608945 --- 611092	53	3	49	48	Flagellar biosynthesis pathway, component FlhA	EscV/YscV/HrcV family type III secretion system export apparatus protein
	EAMY_0535	611093 --- 612259	4	1	3	3		YopN family type III secretion system gatekeeper subunit
	EAMY_0536	612539 --- 613087	1	0	1	0	DNA-directed RNA polymerase specialized sigma subunit, sigma24 homolog	sigma-70 family RNA polymerase sigma factor
	EAMY_0537	613233 --- 614717	16	0	4	13	FOG: PAS/PAC domain	PAS domain-containing sensor histidine kinase
	EAMY_0538	614721 --- 615362	8	0	1	7	Response regulators consisting of a CheY-like receiver domain and a winged-helix DNA-binding domain	response regulator transcription factor
	EAMY_0539	615724 --- 616698	7	1	3	3	Response regulator containing CheY-like receiver, AAA-type ATPase, and DNA-binding domains	sigma-54-dependent Fis family transcriptional regulator
	EAMY_0540	617024 --- 617161	4	0	1	3		hypothetical protein
	EAMY_RS19945	617165 --- 617773	17	1	12	5		DUF45 domain-containing protein
	EAMY_RS35640	617761 --- 617916	2	0	1	1		M48 family peptidase
	EAMY_0542	618238 --- 618465	1	0	0	1		hypothetical protein
	EAMY_0543	618534 --- 618896	2	0	0	2		type III secretion system protein
	EAMY_0544	618903 --- 619685	10	0	6	7	Type III secretory pathway, lipoprotein EscJ	EscJ/YscJ/HrcJ family type III secretion inner membrane ring protein
	EAMY_0545	619678 --- 620268	12	0	9	7		hypothetical protein
	EAMY_0546	620262 --- 620852	16	2	12	8		HrpE/YscL family type III secretion apparatus protein
	EAMY_0547	620943 --- 621167	3	0	3	3		HPr kinase
	EAMY_0548	621154 --- 621585	3	0	3	3		hypothetical protein
	EAMY_0549	621578 --- 623608	24	1	24	16	Type II secretory pathway, component PulD	EscC/YscC/HrcC family type III secretion system outer membrane ring protein
	EAMY_0550	623622 --- 623816	1	0	0	1		hypothetical protein
	EAMY_0551	623809 --- 624159	5	1	5	2		hypothetical protein
	EAMY_0552	624317 --- 625528	22	1	15	16		type III secretion system harpin HrpN
	EAMY_0553	625643 --- 626110	28	1	28	26		Tir chaperone family protein
	EAMY_0554	626107 --- 627312	27	1	27	25		avirulence protein
	EAMY_0555	627437 --- 627769	2	0	2	0		hypothetical protein
	EAMY_0556	627766 --- 629109	28	2	13	16		harpin HrpW
	EAMY_0557	629307 --- 634823	92	1	55	74		AvrE-family type 3 secretion system effector
	EAMY_0558	634885 --- 635304	5	0	3	4		CesT family type III secretion system chaperone
inv/spa-type T3SS (PAI-2)	EAMY_0771	859009 --- 859563	18	0	4	14		type III secretion system protein
	EAMY_0772	859553 --- 860320	30	0	12	21	Type III secretory pathway, lipoprotein EscJ	EscJ/YscJ/HrcJ family type III secretion inner membrane ring protein
	EAMY_0773	860320 --- 860643	13	0	4	9		hypothetical protein
	EAMY_0774	860691 --- 860960	11	0	3	10		type III secretion system needle complex protein
	EAMY_0775	860963 --- 862228	40	5	10	34		type III secretion system protein
	EAMY_0776	862684 --- 863562	34	3	11	26	Response regulator containing CheY-like receiver domain and AraC-type DNA-binding domain	helix-turn-helix domain-containing protein
	EAMY_0777	863534 --- 865303	66	2	15	55	Type II secretory pathway, component PulD	EscC/YscC/HrcC family type III secretion system outer membrane ring protein
	EAMY_0778	865318 --- 866430	46	0	19	34		YopN family type III secretion system gatekeeper subunit
	EAMY_0779	866478 --- 868541	60	1	22	42	Flagellar biosynthesis pathway, component FlhA	EscV/YscV/HrcV family type III secretion system export apparatus protein
	EAMY_0780	868543 --- 868950	10	0	3	7		hypothetical protein
	EAMY_0781	868967 --- 870262	22	0	8	16	Flagellar biosynthesis/type III secretory pathway ATPase	invasion protein InvC; FliI/YscN family ATPase
	EAMY_0782	870246 --- 870707	17	0	4	13		hypothetical protein
	EAMY_0783	870688 --- 871692	52	0	15	39		hypothetical protein
	EAMY_0784	871689 --- 872615	19	0	6	16	Flagellar motor switch/type III secretory pathway protein	type III secretion system protein
	EAMY_0785	872602 --- 873273	20	1	20	14	Type III secretory pathway, component EscR	EscR/YscR/HrcR family type III secretion system export apparatus protein
	EAMY_0786	873270 --- 873524	1	0	1	1		EscS/YscS/HrcS family type III secretion system export apparatus protein
	EAMY_0787	873537 --- 874301	9	0	8	7	Flagellar biosynthesis pathway, component FliR	EscT/YscT/HrcT family type III secretion system export apparatus protein
	EAMY_0788	874314 --- 875429	34	4	32	28	Type III secretory pathway, component EscU	EscU/YscU/HrcU family type III secretion system export apparatus switch protein
	EAMY_0789	875564 --- 876109	22	0	21	17	FOG: TPR repeat	type III secretion system translocator chaperone SicA
	EAMY_0790	876109 --- 878127	57	4	56	49	ATP-dependent Lon protease, bacterial type	type III secretion system protein
	EAMY_0791	878170 --- 879423	108	1	107	90		hypothetical protein
	EAMY_0792	879482 --- 880606	43	0	43	37		IpaD/SipD/SspD family type III secretion system needle tip protein
inv/spa-type T3SS (PAI-3)	EAMY_1573	1634320 --- 1634871	37	2	12	25		oxidoreductase
	EAMY_1574	1634861 --- 1635640	63	3	19	46	Type III secretory pathway, lipoprotein EscJ	EscJ/YscJ/HrcJ family type III secretion inner membrane ring protein
	EAMY_1575	1635640 --- 1635963	27	3	3	25		hypothetical protein
	EAMY_RS34975	1636006 --- 1636277	15	1	3	13		EscF/YscF/HrpA family type III secretion system needle major subunit
	EAMY_1576	1636255 --- 1637514	124	9	25	100		type III secretion system protein
	EAMY_1577	1637856 --- 1638722	48	5	9	36	AraC-type DNA-binding domain-containing proteins	helix-turn-helix domain-containing protein
	EAMY_1578	1638715 --- 1640481	89	14	26	64	Type II secretory pathway, component PulD	EscC/YscC/HrcC family type III secretion system outer membrane ring protein
	EAMY_1579	1640492 --- 1641604	59	6	15	49		invasion protein
	EAMY_1580	1641645 --- 1643714	87	14	33	57	Type III secretory pathway, component EscV	EscV/YscV/HrcV family type III secretion system export apparatus protein
	EAMY_1581	1643704 --- 1644111	12	1	2	11		hypothetical protein
	EAMY_1582	1644128 --- 1645423	47	7	20	32	F0F1-type ATP synthase, beta subunit	FliI/YscN family ATPase
	EAMY_1583	1645398 --- 1645868	37	0	14	29		hypothetical protein
	EAMY_1584	1645849 --- 1646712	44	2	16	30		hypothetical protein
	EAMY_1585	1646709 --- 1647632	48	2	15	34		hypothetical protein
	EAMY_1586	1647625 --- 1648296	27	2	7	23		EscR/YscR/HrcR family type III secretion system export apparatus protein
	EAMY_1587	1648293 --- 1648547	9	0	5	6		EscS/YscS/HrcS family type III secretion system export apparatus protein
	EAMY_1588	1648560 --- 1649330	29	9	11	23	Type III secretory pathway, component EscT	EscT/YscT/HrcT family type III secretion system export apparatus protein
	EAMY_1589	1649345 --- 1650436	36	2	11	28	Flagellar biosynthesis pathway, component FlhB	EscU/YscU/HrcU family type III secretion system export apparatus switch protein
	EAMY_1590	1650580 --- 1651137	17	0	4	16	FOG: TPR repeat	CesD/SycD/LcrH family type III secretion system chaperone
	EAMY_1591	1651134 --- 1653035	95	13	41	54	Methyl-accepting chemotaxis protein	cell division protein FtsQ
	EAMY_1592	1653083 --- 1654132	59	6	19	41		hypothetical protein
	EAMY_1593	1654201 --- 1655352	53	2	12	43		IpaD/SipD/SspD family type III secretion system needle tip protein
eop2 gene	EAMY_0653	725594 --- 727273	54	1	14	42		type III effector
HopPtoC effector	EAMY_0744	834955 --- 835764	39	2	20	27		YopT-type cysteine protease domain-containing protein
AvrRpt2 effector	EAMY_RS31935	3263335 --- 3264003	5	NN	5	4		cysteine protease

## Sheet: Effector Loci cleaned
T3SS System	Gene	Alternate ID	Coordinates	SNPs (Total)	SNPs (Group 1)	SNPs (Group 2)	SNPs (Group 3)	Function	Product
Hrp T3SS	EAMY_0519	EAMY_RS19835	594696 --- 596984	32	3	17	19	Chromosome segregation ATPases	Pathogenicity locus protein hrpK
	EAMY_0521	EAMY_RS19845	598426 --- 599673	73	0	11	65	Biotin carboxylase	ATP-grasp domain-containing protein
	EAMY_0523	EAMY_RS19855	601032 --- 601416	5	0	5	4		thioesterase
	EAMY_0524	EAMY_RS19860	601472 --- 601891	7	0	2	6	Histone acetyltransferase HPA2 and related acetyltransferases	N-acetyltransferase
	EAMY_0525	EAMY_RS19865	601953 --- 603035	23	1	3	22	Type III secretory pathway, component EscU	EscU/YscU/HrcU family type III secretion system export apparatus switch protein
	EAMY_0526	EAMY_RS19870	603037 --- 603834	7	0	3	4	Type III secretory pathway, component EscT	EscT/YscT/HrcT family type III secretion system export apparatus protein
	EAMY_0527	EAMY_RS19875	603836 --- 604096	2	0	1	1		EscS/YscS/HrcS family type III secretion system export apparatus protein
	EAMY_0528	EAMY_RS19880	604104 --- 604757	5	0	3	4	Flagellar biosynthesis pathway, component FliP	EscR/YscR/HrcR family type III secretion system export apparatus protein
	EAMY_0529	EAMY_RS19885	604754 --- 605770	13	1	12	5	Flagellar motor switch/type III secretory pathway protein	type III secretion system protein	22
	EAMY_0532	EAMY_RS19900	606676 --- 608040	7	1	6	6	Flagellar biosynthesis/type III secretory pathway ATPase	EscN/YscN/HrcN family type III secretion system ATPase
	EAMY_0533	EAMY_RS19905	608034 --- 608966	13	1	5	9		EscD/YscD/HrpQ family type III secretion system inner membrane ring protein
	EAMY_0534	EAMY_RS19910	608945 --- 611092	53	3	49	48	Flagellar biosynthesis pathway, component FlhA	EscV/YscV/HrcV family type III secretion system export apparatus protein
	EAMY_0535	EAMY_RS19915	611093 --- 612259	4	1	3	3		YopN family type III secretion system gatekeeper subunit
	EAMY_0536	EAMY_RS19920	612539 --- 613087	1	0	1	0	DNA-directed RNA polymerase specialized sigma subunit, sigma24 homolog	sigma-70 family RNA polymerase sigma factor
	EAMY_0537	EAMY_RS19925	613233 --- 614717	16	0	4	13	FOG: PAS/PAC domain	PAS domain-containing sensor histidine kinase
	EAMY_0538	EAMY_RS19930	614721 --- 615362	8	0	1	7	Response regulators consisting of a CheY-like receiver domain and a winged-helix DNA-binding domain	response regulator transcription factor
	EAMY_0539	EAMY_RS19935	615724 --- 616698	7	1	3	3	Response regulator containing CheY-like receiver, AAA-type ATPase, and DNA-binding domains	sigma-54-dependent Fis family transcriptional regulator
	EAMY_RS19945	EAMY_RS19945	617165 --- 617773	17	1	12	5		DUF45 domain-containing protein
	EAMY_RS35640	EAMY_RS35640	617761 --- 617916	2	0	1	1		M48 family peptidase
	EAMY_0543	EAMY_RS19955	618534 --- 618896	2	0	0	2		type III secretion system protein
	EAMY_0544	EAMY_RS19960	618903 --- 619685	10	0	6	7	Type III secretory pathway, lipoprotein EscJ	EscJ/YscJ/HrcJ family type III secretion inner membrane ring protein
	EAMY_0546	EAMY_RS19970	620262 --- 620852	16	2	12	8		HrpE/YscL family type III secretion apparatus protein
	EAMY_0547	EAMY_RS19975	620943 --- 621167	3	0	3	3		HPr kinase
	EAMY_0549	EAMY_RS19985	621578 --- 623608	24	1	24	16	Type II secretory pathway, component PulD	EscC/YscC/HrcC family type III secretion system outer membrane ring protein
	EAMY_0552	EAMY_RS20000	624317 --- 625528	22	1	15	16		type III secretion system harpin HrpN
	EAMY_0553	EAMY_RS20005	625643 --- 626110	28	1	28	26		Tir chaperone family protein
	EAMY_0554	EAMY_RS20010	626107 --- 627312	27	1	27	25		avirulence protein
	EAMY_0556	EAMY_RS20020	627766 --- 629109	28	2	13	16		harpin HrpW
	EAMY_0557	EAMY_RS20025	629307 --- 634823	92	1	55	74		AvrE-family type 3 secretion system effector
	EAMY_0558	EAMY_RS20030	634885 --- 635304	5	0	3	4		CesT family type III secretion system chaperone
inv/spa-type T3SS (PAI-2)	EAMY_0771	EAMY_RS21015	859009 --- 859563	18	0	4	14		type III secretion system protein		20
	EAMY_0772	EAMY_RS21020	859553 --- 860320	30	0	12	21	Type III secretory pathway, lipoprotein EscJ	EscJ/YscJ/HrcJ family type III secretion inner membrane ring protein
	EAMY_0774	EAMY_RS21030	860691 --- 860960	11	0	3	10		type III secretion system needle complex protein
	EAMY_0775	EAMY_RS21035	860963 --- 862228	40	5	10	34		type III secretion system protein
	EAMY_0776	EAMY_RS21045	862684 --- 863562	34	3	11	26	Response regulator containing CheY-like receiver domain and AraC-type DNA-binding domain	helix-turn-helix domain-containing protein
	EAMY_0777	EAMY_RS21050	863534 --- 865303	66	2	15	55	Type II secretory pathway, component PulD	EscC/YscC/HrcC family type III secretion system outer membrane ring protein
	EAMY_0778	EAMY_RS21055	865318 --- 866430	46	0	19	34		YopN family type III secretion system gatekeeper subunit
	EAMY_0779	EAMY_RS21060	866478 --- 868541	60	1	22	42	Flagellar biosynthesis pathway, component FlhA	EscV/YscV/HrcV family type III secretion system export apparatus protein
	EAMY_0781	EAMY_RS21070	868967 --- 870262	22	0	8	16	Flagellar biosynthesis/type III secretory pathway ATPase	invasion protein InvC; FliI/YscN family ATPase
	EAMY_0784	EAMY_RS21085	871689 --- 872615	19	0	6	16	Flagellar motor switch/type III secretory pathway protein	type III secretion system protein
	EAMY_0785	EAMY_RS21090	872602 --- 873273	20	1	20	14	Type III secretory pathway, component EscR	EscR/YscR/HrcR family type III secretion system export apparatus protein
	EAMY_0786	EAMY_RS21095	873270 --- 873524	1	0	1	1		EscS/YscS/HrcS family type III secretion system export apparatus protein
	EAMY_0787	EAMY_RS21100	873537 --- 874301	9	0	8	7	Flagellar biosynthesis pathway, component FliR	EscT/YscT/HrcT family type III secretion system export apparatus protein
	EAMY_0788	EAMY_RS21105	874314 --- 875429	34	4	32	28	Type III secretory pathway, component EscU	EscU/YscU/HrcU family type III secretion system export apparatus switch protein
	EAMY_0789	EAMY_RS21110	875564 --- 876109	22	0	21	17	FOG: TPR repeat	type III secretion system translocator chaperone SicA
	EAMY_0790	EAMY_RS21115	876109 --- 878127	57	4	56	49	ATP-dependent Lon protease, bacterial type	type III secretion system protein		89
	EAMY_0792	EAMY_RS21125	879482 --- 880606	43	0	43	37		IpaD/SipD/SspD family type III secretion system needle tip protein		89
inv/spa-type T3SS (PAI-3)	EAMY_1573	EAMY_RS24720	1634320 --- 1634871	37	2	12	25		oxidoreductase
	EAMY_1574	EAMY_RS24725	1634861 --- 1635640	63	3	19	46	Type III secretory pathway, lipoprotein EscJ	EscJ/YscJ/HrcJ family type III secretion inner membrane ring protein
	EAMY_RS34975	EAMY_RS34975	1636006 --- 1636277	15	1	3	13		EscF/YscF/HrpA family type III secretion system needle major subunit
	EAMY_1576	EAMY_RS24735	1636255 --- 1637514	124	9	25	100		type III secretion system protein
	EAMY_1577	EAMY_RS24740	1637856 --- 1638722	48	5	9	36	AraC-type DNA-binding domain-containing proteins	helix-turn-helix domain-containing protein
	EAMY_1578	EAMY_RS24745	1638715 --- 1640481	89	14	26	64	Type II secretory pathway, component PulD	EscC/YscC/HrcC family type III secretion system outer membrane ring protein
	EAMY_1579	EAMY_RS24750	1640492 --- 1641604	59	6	15	49		invasion protein
	EAMY_1580	EAMY_RS24755	1641645 --- 1643714	87	14	33	57	Type III secretory pathway, component EscV	EscV/YscV/HrcV family type III secretion system export apparatus protein
	EAMY_1582	EAMY_RS24765	1644128 --- 1645423	47	7	20	32	F0F1-type ATP synthase, beta subunit	FliI/YscN family ATPase
	EAMY_1586	EAMY_RS24785	1647625 --- 1648296	27	2	7	23		EscR/YscR/HrcR family type III secretion system export apparatus protein
	EAMY_1587	EAMY_RS24790	1648293 --- 1648547	9	0	5	6		EscS/YscS/HrcS family type III secretion system export apparatus protein
	EAMY_1588	EAMY_RS24795	1648560 --- 1649330	29	9	11	23	Type III secretory pathway, component EscT	EscT/YscT/HrcT family type III secretion system export apparatus protein
	EAMY_1589	EAMY_RS24800	1649345 --- 1650436	36	2	11	28	Flagellar biosynthesis pathway, component FlhB	EscU/YscU/HrcU family type III secretion system export apparatus switch protein
	EAMY_1590	EAMY_RS24805	1650580 --- 1651137	17	0	4	16	FOG: TPR repeat	CesD/SycD/LcrH family type III secretion system chaperone
	EAMY_1591	EAMY_RS24810	1651134 --- 1653035	95	13	41	54	Methyl-accepting chemotaxis protein	cell division protein FtsQ
	EAMY_1593	EAMY_RS24820	1654201 --- 1655352	53	2	12	43		IpaD/SipD/SspD family type III secretion system needle tip protein
eop2 gene	EAMY_0653	EAMY_RS20460	725594 --- 727273	54	1	14	42		type III effector
HopPtoC effector	EAMY_0744	EAMY_RS20895	834955 --- 835764	39	2	20	27		YopT-type cysteine protease domain-containing protein
AvrRpt2 effector	EAMY_RS31935	EAMY_RS31935	3263335 --- 3264003	5	NN	5	4		cysteine protease

## Sheet: Variant function
1	EAMY_RS19835	nonsynonymous	gene-EAMY_RS19835:gene-EAMY_RS19835#NC_013961.1#594695:exon1:c.G145C:p.V49L,	NC_013961.1	594840	594840	G	C	0.03226	0
2	EAMY_RS19835	nonsynonymous	gene-EAMY_RS19835:gene-EAMY_RS19835#NC_013961.1#594695:exon1:c.G1269T:p.L423F,	NC_013961.1	595964	595964	G	T	0.1613	0
3	EAMY_RS19835	synonymous	gene-EAMY_RS19835:gene-EAMY_RS19835#NC_013961.1#594695:exon1:c.C1339T:p.L447L,	NC_013961.1	596034	596034	C	T	0.2	0
4	EAMY_RS19865	synonymous	gene-EAMY_RS19865:gene-EAMY_RS19865#NC_013961.1#601952:exon1:c.G744C:p.P248P,	NC_013961.1	602292	602292	C	G	0.06452	1
5	EAMY_RS19865	synonymous	gene-EAMY_RS19865:gene-EAMY_RS19865#NC_013961.1#601952:exon1:c.G744A:p.P248P,	NC_013961.1	602292	602292	C	T	0.06452	1
6	EAMY_RS19885	synonymous	gene-EAMY_RS19885:gene-EAMY_RS19885#NC_013961.1#604753:exon1:c.C534T:p.I178I,	NC_013961.1	605237	605237	G	A	0.03125	1
7	EAMY_RS19900	synonymous	gene-EAMY_RS19900:gene-EAMY_RS19900#NC_013961.1#606675:exon1:c.G984A:p.Q328Q,	NC_013961.1	607057	607057	C	T	0.03333	2
8	EAMY_RS19905	nonsynonymous	gene-EAMY_RS19905:gene-EAMY_RS19905#NC_013961.1#608033:exon1:c.A180T:p.E60D,	NC_013961.1	608787	608787	T	A	0.03226	1
9	EAMY_RS19910	synonymous	gene-EAMY_RS19910:gene-EAMY_RS19910#NC_013961.1#608944:exon1:c.T1068C:p.D356D,	NC_013961.1	610025	610025	A	G	0.03125	2
10	EAMY_RS19910	synonymous	gene-EAMY_RS19910:gene-EAMY_RS19910#NC_013961.1#608944:exon1:c.G957A:p.A319A,	NC_013961.1	610136	610136	C	T	0.03125	1
11	EAMY_RS19910	synonymous	gene-EAMY_RS19910:gene-EAMY_RS19910#NC_013961.1#608944:exon1:c.T942C:p.I314I,	NC_013961.1	610151	610151	A	G	0.03125	2
12	EAMY_RS19915	nonsynonymous	gene-EAMY_RS19915:gene-EAMY_RS19915#NC_013961.1#611092:exon1:c.G175A:p.A59T,	NC_013961.1	612085	612085	C	T	0.03125	4
13	EAMY_RS19935	nonsynonymous	gene-EAMY_RS19935:gene-EAMY_RS19935#NC_013961.1#615723:exon1:c.C892G:p.Q298E,	NC_013961.1	616615	616615	C	G	0.03125	0
14	EAMY_RS19945	nonsynonymous	gene-EAMY_RS19945:gene-EAMY_RS19945#NC_013961.1#617164:exon1:c.C73T:p.P25S,	NC_013961.1	617237	617237	C	T	0.1613	4
15	EAMY_RS19970	nonsynonymous	gene-EAMY_RS19970:gene-EAMY_RS19970#NC_013961.1#620261:exon1:c.A98G:p.D33G,	NC_013961.1	620359	620359	A	G	0.2188	2
16	EAMY_RS19970	synonymous	gene-EAMY_RS19970:gene-EAMY_RS19970#NC_013961.1#620261:exon1:c.C504T:p.S168S,	NC_013961.1	620765	620765	C	T	0.03125	2
17	EAMY_RS19985	synonymous	gene-EAMY_RS19985:gene-EAMY_RS19985#NC_013961.1#621577:exon1:c.T1141C:p.L381L,	NC_013961.1	622718	622718	T	C	0.2333	0
18	EAMY_RS20000	nonsynonymous	gene-EAMY_RS20000:gene-EAMY_RS20000#NC_013961.1#624316:exon1:c.A154G:p.T52A,	NC_013961.1	624470	624470	A	G	0.03226	1
19	EAMY_RS20005	synonymous	gene-EAMY_RS20005:gene-EAMY_RS20005#NC_013961.1#625642:exon1:c.A12G:p.Q4Q,	NC_013961.1	625654	625654	A	G	0.03125	3
20	EAMY_RS20010	nonsynonymous	gene-EAMY_RS20010:gene-EAMY_RS20010#NC_013961.1#626106:exon1:c.C948G:p.S316R,	NC_013961.1	627054	627054	C	G	0.03125	3
21	EAMY_RS20010	synonymous	gene-EAMY_RS20010:gene-EAMY_RS20010#NC_013961.1#626106:exon1:c.C948T:p.S316S,	NC_013961.1	627054	627054	C	T	0.03125	3
22	EAMY_RS20020	nonsynonymous	gene-EAMY_RS20020:gene-EAMY_RS20020#NC_013961.1#627765:exon1:c.C243G:p.N81K,	NC_013961.1	628867	628867	G	C	0.03226	2
23	EAMY_RS20020	synonymous	gene-EAMY_RS20020:gene-EAMY_RS20020#NC_013961.1#627765:exon1:c.G63A:p.G21G,	NC_013961.1	629047	629047	C	T	0.03333	2
24	EAMY_RS20025	nonsynonymous	gene-EAMY_RS20025:gene-EAMY_RS20025#NC_013961.1#629306:exon1:c.C3500A:p.T1167N,	NC_013961.1	632806	632806	C	A	0.0303	2
25	EAMY_RS20460	nonsynonymous	gene-EAMY_RS20460:gene-EAMY_RS20460#NC_013961.1#725593:exon1:c.G1273A:p.D425N,	NC_013961.1	726001	726001	C	T	0.03226	1
26	EAMY_RS20895	synonymous	gene-EAMY_RS20895:gene-EAMY_RS20895#NC_013961.1#834954:exon1:c.T9C:p.N3N,	NC_013961.1	834963	834963	T	C	0.1935	2
27	EAMY_RS20895	stopgain	gene-EAMY_RS20895:gene-EAMY_RS20895#NC_013961.1#834954:exon1:c.G361T:p.E121X,	NC_013961.1	835315	835315	G	T	0.0303	1
28	EAMY_RS21035	synonymous	gene-EAMY_RS21035:gene-EAMY_RS21035#NC_013961.1#860962:exon1:c.A882G:p.T294T,	NC_013961.1	861347	861347	T	C	0.0303	1
29	EAMY_RS21035	synonymous	gene-EAMY_RS21035:gene-EAMY_RS21035#NC_013961.1#860962:exon1:c.A627T:p.G209G,	NC_013961.1	861602	861602	T	A	0.03125	4
30	EAMY_RS21035	nonsynonymous	gene-EAMY_RS21035:gene-EAMY_RS21035#NC_013961.1#860962:exon1:c.G383A:p.R128H,	NC_013961.1	861846	861846	C	T	0.0303	3
31	EAMY_RS21035	synonymous	gene-EAMY_RS21035:gene-EAMY_RS21035#NC_013961.1#860962:exon1:c.A330C:p.G110G,	NC_013961.1	861899	861899	T	G	0.0303	3
32	EAMY_RS21035	synonymous	gene-EAMY_RS21035:gene-EAMY_RS21035#NC_013961.1#860962:exon1:c.G213A:p.R71R,	NC_013961.1	862016	862016	C	T	0.0303	1
33	EAMY_RS21045	synonymous	gene-EAMY_RS21045:gene-EAMY_RS21045#NC_013961.1#862683:exon1:c.G123T:p.L41L,	NC_013961.1	862806	862806	G	T	0.03125	3
34	EAMY_RS21045	synonymous	gene-EAMY_RS21045:gene-EAMY_RS21045#NC_013961.1#862683:exon1:c.C327T:p.F109F,	NC_013961.1	863010	863010	C	T	0.03125	3
35	EAMY_RS21045	synonymous	gene-EAMY_RS21045:gene-EAMY_RS21045#NC_013961.1#862683:exon1:c.A786C:p.A262A,	NC_013961.1	863469	863469	A	C	0.2258	5
36	EAMY_RS21050	nonsynonymous	gene-EAMY_RS21050:gene-EAMY_RS21050#NC_013961.1#863533:exon1:c.G71T:p.S24I,	NC_013961.1	863604	863604	G	T	0.4062	4
37	EAMY_RS21050	nonsynonymous	gene-EAMY_RS21050:gene-EAMY_RS21050#NC_013961.1#863533:exon1:c.T878C:p.I293T,	NC_013961.1	864411	864411	T	C	0.03125	1
38	EAMY_RS21060	nonsynonymous	gene-EAMY_RS21060:gene-EAMY_RS21060#NC_013961.1#866477:exon1:c.A1958G:p.K653R,	NC_013961.1	868435	868435	A	G	0.0303	4
39	EAMY_RS21090	synonymous	gene-EAMY_RS21090:gene-EAMY_RS21090#NC_013961.1#872601:exon1:c.A534G:p.L178L,	NC_013961.1	873135	873135	A	G	0.0303	3
40	EAMY_RS21105	synonymous	gene-EAMY_RS21105:gene-EAMY_RS21105#NC_013961.1#874313:exon1:c.C465T:p.D155D,	NC_013961.1	874778	874778	C	T	0.1613	3
41	EAMY_RS21105	nonsynonymous	gene-EAMY_RS21105:gene-EAMY_RS21105#NC_013961.1#874313:exon1:c.T585G:p.I195M,	NC_013961.1	874898	874898	T	G	0.2188	4
42	EAMY_RS21105	synonymous	gene-EAMY_RS21105:gene-EAMY_RS21105#NC_013961.1#874313:exon1:c.C672T:p.G224G,	NC_013961.1	874985	874985	C	T	0.1667	1
43	EAMY_RS21105	nonsynonymous	gene-EAMY_RS21105:gene-EAMY_RS21105#NC_013961.1#874313:exon1:c.C1028T:p.A343V,	NC_013961.1	875341	875341	C	T	0.03226	2
44	EAMY_RS21115	nonsynonymous	gene-EAMY_RS21115:gene-EAMY_RS21115#NC_013961.1#876108:exon1:c.G1183C:p.V395L,	NC_013961.1	877291	877291	G	C	0.2581	0
45	EAMY_RS21115	synonymous	gene-EAMY_RS21115:gene-EAMY_RS21115#NC_013961.1#876108:exon1:c.T1374C:p.G458G,	NC_013961.1	877482	877482	T	C	0.0303	2
46	EAMY_RS21115	nonsynonymous	gene-EAMY_RS21115:gene-EAMY_RS21115#NC_013961.1#876108:exon1:c.G1513C:p.E505Q,	NC_013961.1	877621	877621	G	C	0.1613	0
47	EAMY_RS21115	nonsynonymous	gene-EAMY_RS21115:gene-EAMY_RS21115#NC_013961.1#876108:exon1:c.C1742T:p.A581V,	NC_013961.1	877850	877850	C	T	0.03226	0
48	EAMY_RS24720	synonymous	gene-EAMY_RS24720:gene-EAMY_RS24720#NC_013961.1#1634319:exon1:c.G426T:p.A142A,	NC_013961.1	1634446	1634446	C	A	0.03226	2
49	EAMY_RS24720	nonsynonymous	gene-EAMY_RS24720:gene-EAMY_RS24720#NC_013961.1#1634319:exon1:c.T356C:p.L119P,	NC_013961.1	1634516	1634516	A	G	0.03226	3
50	EAMY_RS24725	synonymous	gene-EAMY_RS24725:gene-EAMY_RS24725#NC_013961.1#1634860:exon1:c.C549T:p.Y183Y,	NC_013961.1	1635092	1635092	G	A	0.03125	4
51	EAMY_RS24725	nonsynonymous	gene-EAMY_RS24725:gene-EAMY_RS24725#NC_013961.1#1634860:exon1:c.T25C:p.F9L,	NC_013961.1	1635616	1635616	A	G	0.0303	3
52	EAMY_RS24725	nonsynonymous	gene-EAMY_RS24725:gene-EAMY_RS24725#NC_013961.1#1634860:exon1:c.A10G:p.K4E,	NC_013961.1	1635631	1635631	T	C	0.0303	3
53	EAMY_RS24735	synonymous	gene-EAMY_RS24735:gene-EAMY_RS24735#NC_013961.1#1636254:exon1:c.T1173C:p.T391T,	NC_013961.1	1636342	1636342	A	G	0.1333	0
54	EAMY_RS24735	nonsynonymous	gene-EAMY_RS24735:gene-EAMY_RS24735#NC_013961.1#1636254:exon1:c.T1156C:p.S386P,	NC_013961.1	1636359	1636359	A	G	0.06452	0
55	EAMY_RS24735	synonymous	gene-EAMY_RS24735:gene-EAMY_RS24735#NC_013961.1#1636254:exon1:c.A1068G:p.R356R,	NC_013961.1	1636447	1636447	T	C	0.03125	3
56	EAMY_RS24735	synonymous	gene-EAMY_RS24735:gene-EAMY_RS24735#NC_013961.1#1636254:exon1:c.C1044T:p.S348S,	NC_013961.1	1636471	1636471	G	A	0.03125	3
57	EAMY_RS24735	nonsynonymous	gene-EAMY_RS24735:gene-EAMY_RS24735#NC_013961.1#1636254:exon1:c.C898G:p.P300A,	NC_013961.1	1636617	1636617	G	C	0.0625	4
58	EAMY_RS24735	synonymous	gene-EAMY_RS24735:gene-EAMY_RS24735#NC_013961.1#1636254:exon1:c.C870T:p.S290S,	NC_013961.1	1636645	1636645	G	A	0.03125	4
59	EAMY_RS24735	nonsynonymous	gene-EAMY_RS24735:gene-EAMY_RS24735#NC_013961.1#1636254:exon1:c.C703T:p.L235F,	NC_013961.1	1636812	1636812	G	A	0.03226	4
60	EAMY_RS24735	nonsynonymous	gene-EAMY_RS24735:gene-EAMY_RS24735#NC_013961.1#1636254:exon1:c.C461T:p.P154L,	NC_013961.1	1637054	1637054	G	A	0.03125	4
61	EAMY_RS24735	nonsynonymous	gene-EAMY_RS24735:gene-EAMY_RS24735#NC_013961.1#1636254:exon1:c.C461A:p.P154Q,	NC_013961.1	1637054	1637054	G	T	0.03125	4
62	EAMY_RS24735	synonymous	gene-EAMY_RS24735:gene-EAMY_RS24735#NC_013961.1#1636254:exon1:c.T78C:p.L26L,	NC_013961.1	1637437	1637437	A	G	0.03226	3
63	EAMY_RS24740	synonymous	gene-EAMY_RS24740:gene-EAMY_RS24740#NC_013961.1#1637855:exon1:c.A102G:p.A34A,	NC_013961.1	1637957	1637957	A	G	0.03125	2
64	EAMY_RS24740	nonsynonymous	gene-EAMY_RS24740:gene-EAMY_RS24740#NC_013961.1#1637855:exon1:c.C170T:p.A57V,	NC_013961.1	1638025	1638025	C	T	0.0303	2
65	EAMY_RS24740	synonymous	gene-EAMY_RS24740:gene-EAMY_RS24740#NC_013961.1#1637855:exon1:c.T378C:p.Y126Y,	NC_013961.1	1638233	1638233	T	C	0.03226	2
66	EAMY_RS24740	synonymous	gene-EAMY_RS24740:gene-EAMY_RS24740#NC_013961.1#1637855:exon1:c.T531C:p.N177N,	NC_013961.1	1638386	1638386	T	C	0.03226	0
67	EAMY_RS24740	nonsynonymous	gene-EAMY_RS24740:gene-EAMY_RS24740#NC_013961.1#1637855:exon1:c.G703T:p.A235S,	NC_013961.1	1638558	1638558	G	T	0.03226	1
68	EAMY_RS24745	nonsynonymous	gene-EAMY_RS24745:gene-EAMY_RS24745#NC_013961.1#1638714:exon1:c.T107C:p.V36A,	NC_013961.1	1638821	1638821	T	C	0.1667	2
69	EAMY_RS24745	nonsynonymous	gene-EAMY_RS24745:gene-EAMY_RS24745#NC_013961.1#1638714:exon1:c.T123G:p.D41E,	NC_013961.1	1638837	1638837	T	G	0.1667	1
70	EAMY_RS24745	synonymous	gene-EAMY_RS24745:gene-EAMY_RS24745#NC_013961.1#1638714:exon1:c.T363C:p.Y121Y,	NC_013961.1	1639077	1639077	T	C	0.2188	6
71	EAMY_RS24745	synonymous	gene-EAMY_RS24745:gene-EAMY_RS24745#NC_013961.1#1638714:exon1:c.A741G:p.K247K,	NC_013961.1	1639455	1639455	A	G	0.1935	5
72	EAMY_RS24745	nonsynonymous	gene-EAMY_RS24745:gene-EAMY_RS24745#NC_013961.1#1638714:exon1:c.C778T:p.P260S,	NC_013961.1	1639492	1639492	C	T	0.1667	5
73	EAMY_RS24745	nonsynonymous	gene-EAMY_RS24745:gene-EAMY_RS24745#NC_013961.1#1638714:exon1:c.A821C:p.N274T,	NC_013961.1	1639535	1639535	A	C	0.1935	7
74	EAMY_RS24745	nonsynonymous	gene-EAMY_RS24745:gene-EAMY_RS24745#NC_013961.1#1638714:exon1:c.T872C:p.V291A,	NC_013961.1	1639586	1639586	T	C	0.1935	5
75	EAMY_RS24745	nonsynonymous	gene-EAMY_RS24745:gene-EAMY_RS24745#NC_013961.1#1638714:exon1:c.T872A:p.V291E,	NC_013961.1	1639586	1639586	T	A	0.1935	5
76	EAMY_RS24745	synonymous	gene-EAMY_RS24745:gene-EAMY_RS24745#NC_013961.1#1638714:exon1:c.A1191C:p.S397S,	NC_013961.1	1639905	1639905	A	C	0.2	5
77	EAMY_RS24745	nonsynonymous	gene-EAMY_RS24745:gene-EAMY_RS24745#NC_013961.1#1638714:exon1:c.C1195T:p.P399S,	NC_013961.1	1639909	1639909	C	T	0.03333	4
78	EAMY_RS24745	synonymous	gene-EAMY_RS24745:gene-EAMY_RS24745#NC_013961.1#1638714:exon1:c.A1275G:p.R425R,	NC_013961.1	1639989	1639989	A	G	0.2	2
79	EAMY_RS24745	synonymous	gene-EAMY_RS24745:gene-EAMY_RS24745#NC_013961.1#1638714:exon1:c.T1329C:p.R443R,	NC_013961.1	1640043	1640043	T	C	0.1935	3
80	EAMY_RS24745	synonymous	gene-EAMY_RS24745:gene-EAMY_RS24745#NC_013961.1#1638714:exon1:c.G1332T:p.L444L,	NC_013961.1	1640046	1640046	G	T	0.03125	3
81	EAMY_RS24745	nonsynonymous	gene-EAMY_RS24745:gene-EAMY_RS24745#NC_013961.1#1638714:exon1:c.G1496A:p.G499E,	NC_013961.1	1640210	1640210	G	A	0.03125	3
82	EAMY_RS24745	synonymous	gene-EAMY_RS24745:gene-EAMY_RS24745#NC_013961.1#1638714:exon1:c.A1500G:p.G500G,	NC_013961.1	1640214	1640214	A	G	0.06452	3
83	EAMY_RS24750	nonsynonymous	gene-EAMY_RS24750:gene-EAMY_RS24750#NC_013961.1#1640491:exon1:c.T57G:p.N19K,	NC_013961.1	1640548	1640548	T	G	0.0303	4
84	EAMY_RS24750	synonymous	gene-EAMY_RS24750:gene-EAMY_RS24750#NC_013961.1#1640491:exon1:c.T234C:p.L78L,	NC_013961.1	1640725	1640725	T	C	0.1667	0
85	EAMY_RS24750	synonymous	gene-EAMY_RS24750:gene-EAMY_RS24750#NC_013961.1#1640491:exon1:c.A411C:p.V137V,	NC_013961.1	1640902	1640902	A	C	0.2188	2
86	EAMY_RS24750	nonsynonymous	gene-EAMY_RS24750:gene-EAMY_RS24750#NC_013961.1#1640491:exon1:c.G642A:p.M214I,	NC_013961.1	1641133	1641133	G	A	0.1333	3
87	EAMY_RS24750	nonsynonymous	gene-EAMY_RS24750:gene-EAMY_RS24750#NC_013961.1#1640491:exon1:c.C896A:p.A299D,	NC_013961.1	1641387	1641387	C	A	0.03333	2
88	EAMY_RS24750	synonymous	gene-EAMY_RS24750:gene-EAMY_RS24750#NC_013961.1#1640491:exon1:c.C1068T:p.H356H,	NC_013961.1	1641559	1641559	C	T	0.1724	2
89	EAMY_RS24755	nonsynonymous	gene-EAMY_RS24755:gene-EAMY_RS24755#NC_013961.1#1641644:exon1:c.G73A:p.V25I,	NC_013961.1	1641717	1641717	G	A	0.03125	2
90	EAMY_RS24755	synonymous	gene-EAMY_RS24755:gene-EAMY_RS24755#NC_013961.1#1641644:exon1:c.G207A:p.S69S,	NC_013961.1	1641851	1641851	G	A	0.1333	0
91	EAMY_RS24755	nonsynonymous	gene-EAMY_RS24755:gene-EAMY_RS24755#NC_013961.1#1641644:exon1:c.C354A:p.F118L,	NC_013961.1	1641998	1641998	C	A	0.03125	2
92	EAMY_RS24755	synonymous	gene-EAMY_RS24755:gene-EAMY_RS24755#NC_013961.1#1641644:exon1:c.G510A:p.R170R,	NC_013961.1	1642154	1642154	G	A	0.1613	0
93	EAMY_RS24755	synonymous	gene-EAMY_RS24755:gene-EAMY_RS24755#NC_013961.1#1641644:exon1:c.T522C:p.S174S,	NC_013961.1	1642166	1642166	T	C	0.1613	0
94	EAMY_RS24755	synonymous	gene-EAMY_RS24755:gene-EAMY_RS24755#NC_013961.1#1641644:exon1:c.T591A:p.A197A,	NC_013961.1	1642235	1642235	T	A	0.03125	1
95	EAMY_RS24755	synonymous	gene-EAMY_RS24755:gene-EAMY_RS24755#NC_013961.1#1641644:exon1:c.T939A:p.V313V,	NC_013961.1	1642583	1642583	T	A	0.1613	0
96	EAMY_RS24755	synonymous	gene-EAMY_RS24755:gene-EAMY_RS24755#NC_013961.1#1641644:exon1:c.C1119T:p.F373F,	NC_013961.1	1642763	1642763	C	T	0.2424	2
97	EAMY_RS24755	nonsynonymous	gene-EAMY_RS24755:gene-EAMY_RS24755#NC_013961.1#1641644:exon1:c.T1328C:p.I443T,	NC_013961.1	1642972	1642972	T	C	0.1935	2
98	EAMY_RS24755	nonsynonymous	gene-EAMY_RS24755:gene-EAMY_RS24755#NC_013961.1#1641644:exon1:c.C1345A:p.H449N,	NC_013961.1	1642989	1642989	C	A	0.1935	2
99	EAMY_RS24755	nonsynonymous	gene-EAMY_RS24755:gene-EAMY_RS24755#NC_013961.1#1641644:exon1:c.G1376A:p.G459E,	NC_013961.1	1643020	1643020	G	A	0.1935	4
100	EAMY_RS24755	synonymous	gene-EAMY_RS24755:gene-EAMY_RS24755#NC_013961.1#1641644:exon1:c.A1512G:p.E504E,	NC_013961.1	1643156	1643156	A	G	0.2188	2
101	EAMY_RS24755	synonymous	gene-EAMY_RS24755:gene-EAMY_RS24755#NC_013961.1#1641644:exon1:c.T1629C:p.I543I,	NC_013961.1	1643273	1643273	T	C	0.1935	0
102	EAMY_RS24755	synonymous	gene-EAMY_RS24755:gene-EAMY_RS24755#NC_013961.1#1641644:exon1:c.G2034A:p.S678S,	NC_013961.1	1643678	1643678	G	A	0.1935	2
103	EAMY_RS24765	synonymous	gene-EAMY_RS24765:gene-EAMY_RS24765#NC_013961.1#1644127:exon1:c.G225A:p.L75L,	NC_013961.1	1644352	1644352	G	A	0.25	2
104	EAMY_RS24765	synonymous	gene-EAMY_RS24765:gene-EAMY_RS24765#NC_013961.1#1644127:exon1:c.A240G:p.K80K,	NC_013961.1	1644367	1644367	A	G	0.2424	2
105	EAMY_RS24765	nonsynonymous	gene-EAMY_RS24765:gene-EAMY_RS24765#NC_013961.1#1644127:exon1:c.T255G:p.D85E,	NC_013961.1	1644382	1644382	T	G	0.2188	1
106	EAMY_RS24765	synonymous	gene-EAMY_RS24765:gene-EAMY_RS24765#NC_013961.1#1644127:exon1:c.G369C:p.G123G,	NC_013961.1	1644496	1644496	G	C	0.2424	2
107	EAMY_RS24765	synonymous	gene-EAMY_RS24765:gene-EAMY_RS24765#NC_013961.1#1644127:exon1:c.A411T:p.P137P,	NC_013961.1	1644538	1644538	A	T	0.2424	2
108	EAMY_RS24765	synonymous	gene-EAMY_RS24765:gene-EAMY_RS24765#NC_013961.1#1644127:exon1:c.C462T:p.G154G,	NC_013961.1	1644589	1644589	C	T	0.2258	2
109	EAMY_RS24765	synonymous	gene-EAMY_RS24765:gene-EAMY_RS24765#NC_013961.1#1644127:exon1:c.C462A:p.G154G,	NC_013961.1	1644589	1644589	C	A	0.2258	2
110	EAMY_RS24765	synonymous	gene-EAMY_RS24765:gene-EAMY_RS24765#NC_013961.1#1644127:exon1:c.C693T:p.I231I,	NC_013961.1	1644820	1644820	C	T	0.1935	0
111	EAMY_RS24785	synonymous	gene-EAMY_RS24785:gene-EAMY_RS24785#NC_013961.1#1647624:exon1:c.C258T:p.S86S,	NC_013961.1	1647882	1647882	C	T	0.2188	4
112	EAMY_RS24785	synonymous	gene-EAMY_RS24785:gene-EAMY_RS24785#NC_013961.1#1647624:exon1:c.C393A:p.T131T,	NC_013961.1	1648017	1648017	C	A	0.1613	5
113	EAMY_RS24795	synonymous	gene-EAMY_RS24795:gene-EAMY_RS24795#NC_013961.1#1648559:exon1:c.C426T:p.G142G,	NC_013961.1	1648985	1648985	C	T	0.03226	3
114	EAMY_RS24795	synonymous	gene-EAMY_RS24795:gene-EAMY_RS24795#NC_013961.1#1648559:exon1:c.C516A:p.G172G,	NC_013961.1	1649075	1649075	C	A	0.03125	2
115	EAMY_RS24795	nonsynonymous	gene-EAMY_RS24795:gene-EAMY_RS24795#NC_013961.1#1648559:exon1:c.G520A:p.V174I,	NC_013961.1	1649079	1649079	G	A	0.03125	3
116	EAMY_RS24795	nonsynonymous	gene-EAMY_RS24795:gene-EAMY_RS24795#NC_013961.1#1648559:exon1:c.C543A:p.S181R,	NC_013961.1	1649102	1649102	C	A	0.06452	4
117	EAMY_RS24795	nonsynonymous	gene-EAMY_RS24795:gene-EAMY_RS24795#NC_013961.1#1648559:exon1:c.A544G:p.S182G,	NC_013961.1	1649103	1649103	A	G	0.03226	4
118	EAMY_RS24795	synonymous	gene-EAMY_RS24795:gene-EAMY_RS24795#NC_013961.1#1648559:exon1:c.C651T:p.L217L,	NC_013961.1	1649210	1649210	C	T	0.03226	2
119	EAMY_RS24795	synonymous	gene-EAMY_RS24795:gene-EAMY_RS24795#NC_013961.1#1648559:exon1:c.C654G:p.T218T,	NC_013961.1	1649213	1649213	C	G	0.03226	2
120	EAMY_RS24795	nonsynonymous	gene-EAMY_RS24795:gene-EAMY_RS24795#NC_013961.1#1648559:exon1:c.G748A:p.E250K,	NC_013961.1	1649307	1649307	G	A	0.03226	3
121	EAMY_RS24795	nonsynonymous	gene-EAMY_RS24795:gene-EAMY_RS24795#NC_013961.1#1648559:exon1:c.A768T:p.L256F,	NC_013961.1	1649327	1649327	A	T	0.03226	3
122	EAMY_RS24800	synonymous	gene-EAMY_RS24800:gene-EAMY_RS24800#NC_013961.1#1649344:exon1:c.G126T:p.L42L,	NC_013961.1	1649470	1649470	G	T	0.03125	2
123	EAMY_RS24800	synonymous	gene-EAMY_RS24800:gene-EAMY_RS24800#NC_013961.1#1649344:exon1:c.G126A:p.L42L,	NC_013961.1	1649470	1649470	G	A	0.03125	2
124	EAMY_RS24800	nonsynonymous	gene-EAMY_RS24800:gene-EAMY_RS24800#NC_013961.1#1649344:exon1:c.T159G:p.C53W,	NC_013961.1	1649503	1649503	T	G	0.03125	4
125	EAMY_RS24810	synonymous	gene-EAMY_RS24810:gene-EAMY_RS24810#NC_013961.1#1651133:exon1:c.T444C:p.F148F,	NC_013961.1	1651577	1651577	T	C	0.2188	2
126	EAMY_RS24810	nonsynonymous	gene-EAMY_RS24810:gene-EAMY_RS24810#NC_013961.1#1651133:exon1:c.C656T:p.A219V,	NC_013961.1	1651789	1651789	C	T	0.1667	0
127	EAMY_RS24810	synonymous	gene-EAMY_RS24810:gene-EAMY_RS24810#NC_013961.1#1651133:exon1:c.T927A:p.T309T,	NC_013961.1	1652060	1652060	T	A	0.2258	0
128	EAMY_RS24810	synonymous	gene-EAMY_RS24810:gene-EAMY_RS24810#NC_013961.1#1651133:exon1:c.C1173A:p.T391T,	NC_013961.1	1652306	1652306	C	A	0.0303	1
129	EAMY_RS24810	synonymous	gene-EAMY_RS24810:gene-EAMY_RS24810#NC_013961.1#1651133:exon1:c.C1341G:p.L447L,	NC_013961.1	1652474	1652474	C	G	0.1333	0
130	EAMY_RS24810	nonsynonymous	gene-EAMY_RS24810:gene-EAMY_RS24810#NC_013961.1#1651133:exon1:c.G1360A:p.V454I,	NC_013961.1	1652493	1652493	G	A	0.1333	0
131	EAMY_RS24810	nonsynonymous	gene-EAMY_RS24810:gene-EAMY_RS24810#NC_013961.1#1651133:exon1:c.T1382C:p.I461T,	NC_013961.1	1652515	1652515	T	C	0.0303	1
132	EAMY_RS24810	synonymous	gene-EAMY_RS24810:gene-EAMY_RS24810#NC_013961.1#1651133:exon1:c.C1383T:p.I461I,	NC_013961.1	1652516	1652516	C	T	0.1667	0
133	EAMY_RS24810	nonsynonymous	gene-EAMY_RS24810:gene-EAMY_RS24810#NC_013961.1#1651133:exon1:c.A1405T:p.M469L,	NC_013961.1	1652538	1652538	A	T	0.1667	0
134	EAMY_RS24810	nonsynonymous	gene-EAMY_RS24810:gene-EAMY_RS24810#NC_013961.1#1651133:exon1:c.C1835T:p.S612F,	NC_013961.1	1652968	1652968	C	T	0.03226	2
135	EAMY_RS24810	synonymous	gene-EAMY_RS24810:gene-EAMY_RS24810#NC_013961.1#1651133:exon1:c.G1845A:p.E615E,	NC_013961.1	1652978	1652978	G	A	0.1935	2
136	EAMY_RS24810	nonsynonymous	gene-EAMY_RS24810:gene-EAMY_RS24810#NC_013961.1#1651133:exon1:c.A1881T:p.K627N,	NC_013961.1	1653014	1653014	A	T	0.03333	2
137	EAMY_RS24810	synonymous	gene-EAMY_RS24810:gene-EAMY_RS24810#NC_013961.1#1651133:exon1:c.A1884G:p.L628L,	NC_013961.1	1653017	1653017	A	G	0.2333	2
138	EAMY_RS24820	nonsynonymous	gene-EAMY_RS24820:gene-EAMY_RS24820#NC_013961.1#1654200:exon1:c.A254G:p.Y85C,	NC_013961.1	1654454	1654454	A	G	0.03125	2
139	EAMY_RS24820	nonsynonymous	gene-EAMY_RS24820:gene-EAMY_RS24820#NC_013961.1#1654200:exon1:c.T1023A:p.S341R,	NC_013961.1	1655223	1655223	T	A	0.1613	2
