# Supplementary material for: Distinct patterns of natural selection determine sub-population structure in the fire blight pathogen, Erwinia amylovora
Source: Sci Rep. 2019 Sep 30;9:14017. doi: 10.1038/s41598-019-50589-z (PMC6768868; doi:10.1038/s41598-019-50589-z)
Supplement: Supplementary file 5 — Dataset S5 [file 41598_2019_50589_MOESM5_ESM.xlsx]

## Sheet: Title Page
Supplementary Dataset S5 corresponding to the manuscript:
Distinct patterns of natural selection determine sub-population structure in the fire blight pathogen, Erwinia amylovora
Jugpreet Singh1, Awais Khan*1
1Plant Pathology and Plant-Microbe Biology Section, Cornell University, Geneva, NY, 14456, USA
*Corresponding author: Awais Khan, Email: mak427@cornell.edu, Tel: +1 315 787 2446

## Sheet: PCA Filtered SNPs
Supplementary Dataset S5. Principal component analysis before and after minor allele filtering of chromosome SNP dataset.
	Chromosome
S No.	Strain Identifier	PC1	PC2	PC3	PC4	PC5	maf0.1	PC1	PC2	PC3	PC4	PC5	PCA Group	Country	State	Host
1	Ea114	-16.6532	7.40051	0.0205304	-1.47614	-0.935052	Ea114	-10.9927	1.08296	-33.2332	0.188623	-0.677261	Group1	USA	California	Pear
2	Ea235	-19.4531	15.4874	1.45398	0.00192536	0.162699	Ea235	-20.4128	-1.42981	6.66583	-0.116395	0.0640628	Group1	USA	New York	Pear
3	Ea245	-19.5094	15.635	1.50838	-0.0167129	0.154082	Ea245	-20.5957	-1.53311	6.99673	-0.137937	0.0740575	Group1	USA	Illinois	Pear
4	Ea247r1	-19.5084	15.5853	1.49164	-0.0242877	0.149023	Ea247r1	-20.4562	-1.46062	6.74163	-0.121606	0.0838556	Group1	USA	Washington	Pear
5	Ea247r2	-19.5081	15.5844	1.49141	-0.024281	0.148987	Ea247r2	-20.4562	-1.46062	6.74163	-0.121606	0.0838556	Group1	USA	Washington	Pear
6	Ea265r1	-19.5316	15.6469	1.49797	-0.00503739	0.154465	Ea265r1	-20.6172	-1.51373	7.06772	-0.128618	0.0858992	Group1	Canada	Ontario	Apple
7	Ea265r2	-19.5138	15.6476	1.50329	-0.0138679	0.151968	Ea265r2	-20.603	-1.53614	7.01596	-0.138357	0.0744094	Group1	Canada	Ontario	Apple
8	Ea266r1	-19.5362	15.6607	1.50167	-0.00528444	0.154982	Ea266r1	-20.6257	-1.51624	7.07887	-0.128638	0.0867347	Group1	Canada	Ontario	Apple
9	Ea266r2	-19.5359	15.6598	1.50144	-0.00528094	0.154943	Ea266r2	-20.6239	-1.51541	7.07899	-0.128874	0.0868191	Group1	Canada	Ontario	Apple
10	Ea267	-19.5289	15.6509	1.50693	-0.00759722	0.156819	Ea267	-20.6124	-1.51218	7.05624	-0.127704	0.0861186	Group1	Canada	Canada	Pear
11	Ea269	-19.5184	15.644	1.50219	-0.0143992	0.145353	Ea269	-20.5999	-1.51441	7.04575	-0.143713	0.0929587	Group1	Canada	Canada	Crabapple
12	Ea271	-19.5252	15.6464	1.50576	0.00500206	0.156577	Ea271	-20.608	-1.49958	7.06028	-0.110655	0.0799288	Group1	Canada	Canada	Sorbus
13	Ea272	-19.4558	15.4518	1.44604	0.00220122	0.177814	Ea272	-20.3992	-1.42428	6.62431	-0.117689	0.0772275	Group1	Canada	Saskaton	Amelanchier
14	Ea273r1	-19.4779	15.523	1.4616	-0.00958223	0.164429	Ea273r1	-20.4205	-1.44086	6.64349	-0.121688	0.0710242	Group1	USA	New York	Apple
15	Ea273r2	-19.4792	15.5231	1.46456	-0.0119818	0.164022	Ea273r2	-20.4205	-1.44086	6.64349	-0.121688	0.0710242	Group1	USA	New York	Apple
16	Ea284	-19.4974	15.6008	1.50547	-0.00535136	0.153272	Ea284	-20.5545	-1.51742	7.00106	-0.145018	0.0701179	Group1	USA	Michigan	Crabapple
17	Ea470	-19.4571	15.4908	1.47441	0.00101996	0.16218	Ea470	-20.4265	-1.4479	6.67943	-0.112033	0.071413	Group1	USA	New York	Crabapple
18	Ea526	-19.4991	15.5768	1.47608	-0.0188665	0.162632	Ea526	-20.4544	-1.4551	6.70104	-0.141043	0.0845181	Group1	USA	Wisconsin	Raspberry
19	Ea548	-19.5175	15.6511	1.50492	-0.00594584	0.155796	Ea548	-20.6086	-1.51026	7.04543	-0.12742	0.0857276	Group1	USA	Texas	Apple
20	Ea586	-19.5344	15.6383	1.49395	-0.00194856	0.156956	Ea586	-20.595	-1.47758	7.00515	-0.117739	0.0899542	Group1	USA	Idaho	Apple
21	Ea588	-19.5339	15.6537	1.49703	0.000812972	0.159368	Ea588	-20.6019	-1.49186	7.04113	-0.12993	0.0766798	Group1	USA	Idaho	Japanese plum
22	Ea600	-15.8543	5.1403	-0.550809	-0.573752	-0.629446	Ea600	-8.9007	1.86717	-14.9866	0.171701	0.0487789	Group1	USA	Virginia	Asian pear
23	ZYRKD3-1r1	-19.5029	15.5789	1.47594	-0.00452309	0.164798	ZYRKD3-1r1	-20.4605	-1.44428	6.72359	-0.124461	0.0737474	Group1	Germany	Germany	Apple
24	ZYRKD3-1r2	-19.5029	15.5789	1.47594	-0.00452309	0.164798	ZYRKD3-1r2	-20.4605	-1.44428	6.72359	-0.124461	0.0737474	Group1	Germany	Germany	Apple
25	EaNY2018a	-19.4534	15.5418	1.4759	0.00363027	0.172991	EaNY2018a	-20.3588	-1.47688	6.81525	-0.121921	0.0409366	Group1	USA	Burch Farms, NY	Apple
26	CFBP1430	-19.5029	15.5789	1.47594	-0.00452309	0.164798	CFBP1430	-20.4605	-1.44428	6.72359	-0.124461	0.0737474	Group1	France	France
27	EaNY2018b	-16.6623	7.70031	0.124116	-1.3591	-0.892337	EaNY2018b	-11.1136	0.972283	-32.2007	0.220746	-0.819898	Group1	USA	New York
28	EaNY2018c	-19.0429	14.4798	1.26799	-0.169417	0.036566	EaNY2018c	-19.1631	-1.22178	4.03221	-0.214375	0.105616	Group1	USA	New York	Apple
29	EaWA2018a	-16.75	9.22213	0.354301	-1.01349	-0.642414	EaWA2018a	-11.5821	0.5418	-25.083	0.0686912	-0.809392	Group1	USA	Washington
30	EaWA2018b	-17.0287	11.1523	0.827133	-0.667952	-0.447468	EaWA2018b	-12.4315	-0.179035	-15.6693	-0.00843257	-0.771866	Group1	USA	Washington
31	EaWA2018c	-16.9206	9.65094	0.601341	-1.30508	-0.617603	EaWA2018c	-11.9937	0.193333	-25.0458	0.0367924	-0.603803	Group1	USA	Washington
32	EaWA2018d	-16.7135	7.82019	0.0507767	-1.3571	-0.877135	EaWA2018d	-11.2302	0.951701	-32.4073	0.0943863	-0.947666	Group1	USA	Washington
33	EaWA2018e	-17.1598	10.8488	0.680122	-0.878128	-0.557182	EaWA2018e	-12.624	-0.140835	-18.3009	-0.0856045	-0.716161	Group1	USA	Washington
34	Ea359	5.62767	-55.1323	2.00943	-43.3214	-34.1742	Ea359	47.8226	-5.26684	0.307951	-6.1399	31.2842	Group2	USA	New York	Crataegeus
35	Ea44	1.68874	-47.5861	-11.7928	-11.8962	-13.0664	Ea44	42.1552	11.5828	1.21671	-2.84659	17.3484	Group2	USA	New York	Cotoneaster
36	Ea472	6.60135	-55.9725	1.66914	-44.4774	-34.009	Ea472	48.9562	-5.57951	0.960127	-7.63186	29.62	Group2	USA	New York	Crataegeus
37	Ea478	16.3979	-51.3435	7.69938	-48.3914	72.2739	Ea478	47.3142	-9.22922	0.865561	-4.10362	11.044	Group2	USA	New York	Sorbus
38	Ea514	6.20761	-62.6312	58.323	32.9213	0.0964039	Ea514	48.6836	-11.6655	2.21749	39.4806	-3.84726	Group2	USA	Illinois	Blackberry
39	Ea525	6.17778	-62.6078	58.2499	32.9382	0.0449525	Ea525	48.6591	-11.6578	2.2026	39.5029	-3.88003	Group2	USA	Illinois	Blackberry
40	Ea552	-1.9632	-42.995	-25.1843	12.7869	0.341596	Ea552	36.3336	26.6925	2.70769	-1.2282	-0.0948924	Group2	USA	Georgia	Crataegeus
41	Ea570	-2.43444	-47.0317	-44.0334	25.0479	4.66917	Ea570	39.2929	40.7831	4.28868	-3.34784	-9.97218	Group2	USA	California	Cotoneaster
42	Ea571	-3.8592	-39.1842	-39.4354	23.1039	4.53517	Ea571	36.1383	38.2921	4.00287	-2.92792	-9.85754	Group2	USA	California	Photinia
43	Ea572	-2.31889	-47.4097	-44.0105	25.0372	4.72642	Ea572	39.4972	40.8814	4.31015	-3.24431	-10.0168	Group2	USA	California	Raphiolepsis
44	Ea533	197.816	18.3921	-1.1763	1.50385	-1.09977	Ea533	56.1945	-27.8072	1.51115	-15.3226	-16.2341	Group3	Canada	Alberta	Amelanchier
45	Ea624a	198.558	18.5894	-0.879973	2.10076	-1.49487	Ea624a	56.393	-28.1257	1.62066	-14.99	-16.2635	Group3	Canada	Canada	Raspberry
46	Ea646	192.369	17.2611	-0.506119	1.61575	-1.09503	Ea646	55.0234	-27.4599	1.76283	-14.6395	-15.7972	Group3	Canada	Quebec	Raspberry
