# Supplementary material for: Distinct patterns of natural selection determine sub-population structure in the fire blight pathogen, Erwinia amylovora
Source: Sci Rep. 2019 Sep 30;9:14017. doi: 10.1038/s41598-019-50589-z (PMC6768868; doi:10.1038/s41598-019-50589-z)
Supplement: Supplementary file 6 — Dataset S6 [file 41598_2019_50589_MOESM6_ESM.xlsx]

## Sheet: Title Page
Supplementary Dataset S6 corresponding to the manuscript:
Distinct patterns of natural selection determine sub-population structure in the fire blight pathogen, Erwinia amylovora
Jugpreet Singh1, Awais Khan*1
1Plant Pathology and Plant-Microbe Biology Section, Cornell University, Geneva, NY, 14456, USA
*Corresponding author: Awais Khan, Email: mak427@cornell.edu, Tel: +1 315 787 2446

## Sheet: Diversity
Supplementary Dataset S6. Analysis of nucleotide diversity (π), fixation index (Fst), and TajimaD measures across five kilobase genomic windows of Erwinia amylovora genome.
CHROM	BIN_START	BIN_END	N_VARIANTS (group 1)	N_VARIANTS (group 2)	N_VARIANTS (group 3)	PI (group 1)	PI (group 2)	PI (group 3)		Pi- group2/1	Pi - Group2/3	Pi- group 3/1
NC_013961.1	1	5000	5	23	5	0.000142861	0.00125895	0.000533333		8.81241	2.36053	3.73323
NC_013961.1	5001	10000	1	44	12	1.15619e-05	0.00314972	0.00128		272.422	2.46072	110.708
NC_013961.1	10001	15000	2	61	15	3.24491e-05	0.00446789	0.0016		137.689	2.79243	49.308
NC_013961.1	15001	20000	1	43	4	1.15619e-05	0.00286372	0.000426667		247.686	6.71184	36.9028
NC_013961.1	20001	25000	4	69	8	0.000169328	0.00460685	0.000853333		27.2067	5.39865	5.03953
NC_013961.1	25001	30000	3	154	9	6.48974e-05	0.00677738	0.000906775		104.432	7.47416	13.9724
NC_013961.1	30001	35000	4	52	10	0.000131663	0.00351172	0.00106667		26.672	3.29223	8.10152
NC_013961.1	35001	40000	5	33	6	0.00011824	0.00212227	0.00064		17.9488	3.31605	5.41272
NC_013961.1	40001	45000		7			0.000442172
NC_013961.1	45001	50000	10	19	4	0.000530419	0.0011032	0.000426667		2.07987	2.58562	0.804396
NC_013961.1	50001	55000	3	22	17	0.000118606	0.00147368	0.00181333		12.425	0.812693	15.2887
NC_013961.1	55001	60000	4	15	2	0.000138007	0.00090958	0.000213333		6.59083	4.26366	1.54581
NC_013961.1	60001	65000	7	20	9	0.00027603	0.00125058	0.00096		4.53059	1.30269	3.47788
NC_013961.1	65001	70000	4	17	4	0.000100708	0.00115373	0.000426667		11.4562	2.70405	4.23667
NC_013961.1	70001	75000	2	25	4	5.18433e-05	0.00160855	0.000426667		31.0272	3.77004	8.22994
NC_013961.1	75001	80000	15	28	10	0.000694625	0.00217263	0.00106667		3.12777	2.03683	1.53561
NC_013961.1	80001	85000	9	35	7	0.000377498	0.00245568	0.000746667		6.50515	3.28886	1.97794
NC_013961.1	85001	90000	3	21	1	7.94434e-05	0.00128421	0.000106667		16.1651	12.0394	1.34268
NC_013961.1	90001	95001
NC_013961.1	95001	100000	3	20	13	0.000134275	0.001318	0.00138667		9.81568	0.950478	10.3271
NC_013961.1	100001	105000	7	28	1	0.000355498	0.00163802	0.000106667		4.60768	15.3564	0.30005
NC_013961.1	105001	110000	7	35	3	0.000392046	0.00189075	0.00032		4.82278	5.90859	0.816231
NC_013961.1	110001	115000	6	17	3	0.00023053	0.00109053	0.00032		4.73053	3.40791	1.38811
NC_013961.1	115001	120000		5	1		0.000349474	0.000106667			3.27631
NC_013961.1	120001	125000	2	17	1	8.20542e-05	0.00114952	0.000106667		14.0093	10.7767	1.29996
NC_013961.1	125001	130000	2	21	6	0.000121216	0.00143158	0.00064		11.8102	2.23684	5.27983
NC_013961.1	130001	135000	2	33	5	7.83245e-05	0.00221482	0.000533333		28.2775	4.15279	6.80927
NC_013961.1	135001	140000	19	32	8	0.000853999	0.00198331	0.000853333		2.32238	2.32419	0.99922
NC_013961.1	140001	145000	12	20	3	0.000511485	0.00117474	0.00032		2.29672	3.67106	0.625629
NC_013961.1	145001	150000	9	20	7	0.00043271	0.00141053	0.000746667		3.25976	1.8891	1.72556
NC_013961.1	150001	155000	7	19	4	0.000254404	0.00124225	0.000426667		4.88298	2.91152	1.67712
NC_013961.1	155001	160000	10	42	8	0.000486076	0.00200472	0.000800096		4.12429	2.5056	1.64603
NC_013961.1	160001	165000	1	24	7	1.11891e-05	0.00147801	0.000746667		132.094	1.97948	66.7316
NC_013961.1	165001	170000		29	4		0.00176428	0.000426667			4.13503
NC_013961.1	170001	175000	4	24	11	0.000155161	0.00139374	0.00117333		8.98254	1.18785	7.56202
NC_013961.1	175001	180000	2	19	7	6.0421e-05	0.00124211	0.000746667		20.5576	1.66354	12.3577
NC_013961.1	180001	185000		5			0.000269484
NC_013961.1	185001	190000		50	15		0.00296525	0.0016			1.85328
NC_013961.1	190001	195000	5	28	4	0.000204777	0.0016088	0.000426667		7.85635	3.77062	2.08357
NC_013961.1	195001	200000	8	32	12	0.000397618	0.00238325	0.00128		5.99382	1.86191	3.21917
NC_013961.1	200001	205000	5	19	3	0.000178292	0.00125067	0.00032		7.01473	3.90834	1.79481
NC_013961.1	205001	210000	4	22	3	0.000156285	0.00127183	0.00032		8.13789	3.97447	2.04754
NC_013961.1	210001	215000	5	37	3	0.000192466	0.00231158	0.00032		12.0103	7.22369	1.66263
NC_013961.1	215001	220000	10	28	3	0.000466278	0.00190759	0.00032		4.0911	5.96122	0.686286
NC_013961.1	220001	225000	3	23	6	5.59461e-05	0.00132221	0.00064		23.6336	2.06595	11.4396
NC_013961.1	225001	230000	7	17	5	0.000274917	0.00109478	0.000533333		3.98222	2.05271	1.93998
NC_013961.1	230001	235000	2	30	2	5.96778e-05	0.00160434	0.000213333		26.8834	7.52036	3.57475
NC_013961.1	235001	240000	9	35	7	0.000530052	0.00224026	0.000746667		4.22649	3.00035	1.40867
NC_013961.1	240001	245000		25	11		0.00140632	0.00112013			1.2555
NC_013961.1	245001	250000	3	18	18	3.46866e-05	0.00117913	0.00181377		33.9938	0.650099	52.2902
NC_013961.1	250001	255000	5	29	7	0.000122715	0.00170954	0.000746667		13.931	2.28956	6.08456
NC_013961.1	255001	260000	4	27	3	8.95189e-05	0.00164651	0.00032		18.3929	5.14534	3.57466
NC_013961.1	260001	265000	5	20	3	6.8628e-05	0.00132647	0.00032		19.3284	4.14522	4.66282
NC_013961.1	265001	270000	2	2		4.51287e-05	9.26388e-05			2.05277		0
NC_013961.1	270001	275000	2	37		8.05614e-05	0.00263651			32.7267		0
NC_013961.1	275001	280000	7	19	7	0.000378244	0.00135174	0.000746667		3.57372	1.81037	1.97404
NC_013961.1	280001	285000	1	15	8	6.52689e-05	0.000880103	0.000853333		13.4843	1.03137	13.0741
NC_013961.1	285001	290000	2	23	3	3.39402e-05	0.00129689	0.00032		38.211	4.05278	9.42835
NC_013961.1	290001	295000	6	51	4	0.000263708	0.00314575	0.000426667		11.9289	7.37285	1.61795
NC_013961.1	295001	300000	16	71	21	0.000709182	0.00376958	0.00202764		5.31539	1.8591	2.85913
NC_013961.1	300001	305000	8	40	4	0.000519974	0.00209684	0.000426667		4.03259	4.91446	0.820554
NC_013961.1	305001	310000	7	33	15	0.000357351	0.00237529	0.00154685		6.64694	1.53557	4.32866
NC_013961.1	310001	315000	3	14	1	0.000142474	0.000871836	0.000106667		6.11926	8.17344	0.748677
NC_013961.1	315001	320000	7	14	3	8.16832e-05	0.000896842	0.00032		10.9795	2.80263	3.91757
NC_013961.1	320001	325000	5	41	5	0.000124205	0.00270421	0.000533333		21.7722	5.0704	4.29397
NC_013961.1	325001	330000	7	20	5	0.000121968	0.00146105	0.000533333		11.979	2.73947	4.37273
NC_013961.1	330001	335000	1	26	1	3.02108e-05	0.00194947	0.000106667		64.5289	18.2762	3.53076
NC_013961.1	335001	340000	11	16	2	0.000443503	0.00104004	0.000213333		2.34506	4.8752	0.481018
NC_013961.1	340001	345000	2	25	4	6.78804e-05	0.00180653	0.000426667		26.6134	4.23405	6.28557
NC_013961.1	345001	350000		15	2		0.000955864	0.000213333			4.48062
NC_013961.1	350001	355000		28	8		0.00166769	0.000800096			2.08436
NC_013961.1	355001	360000	5	20	4	0.000281625	0.00150743	0.000426667		5.35261	3.53304	1.51502
NC_013961.1	360001	365000	6	29	5	0.000286493	0.00167599	0.000533333		5.85002	3.14248	1.86159
NC_013961.1	365001	370000	3	28	2	0.000104065	0.00173066	0.000213333		16.6306	8.11248	2.05
NC_013961.1	370001	375000	8	29	5	0.000236852	0.00176856	0.000533333		7.46694	3.31605	2.25176
NC_013961.1	375001	380000	1	22	6	1.11891e-05	0.00158749	0.00064		141.878	2.48045	57.1985
NC_013961.1	380001	385000	1	21	12	1.15619e-05	0.00146122	0.00117362		126.382	1.24505	101.508
NC_013961.1	385001	390000		21	5		0.00130536	0.000533333			2.44755
NC_013961.1	390001	395000	1	32	5	1.15619e-05	0.0019706	0.000533333		170.439	3.69488	46.1285
NC_013961.1	395001	400000	6	27	3	0.000131664	0.0016548	0.00032		12.5684	5.17125	2.43043
NC_013961.1	400001	405000	8	20	9	0.000148459	0.00140221	0.00096		9.4451	1.46064	6.46643
NC_013961.1	405001	410000	6	25	4	0.000325625	0.00180681	0.000426667		5.54874	4.23471	1.3103
NC_013961.1	410001	415000	9	14	3	0.000371165	0.000934773	0.00032		2.51848	2.92117	0.86215
NC_013961.1	415001	420000	4	28	4	0.000138753	0.00166322	0.000426667		11.9869	3.89817	3.07501
NC_013961.1	420001	425000	1	22	4	2.16322e-05	0.00148228	0.000426667		68.5219	3.47409	19.7237
NC_013961.1	425001	430000	3	24	5	0.000134278	0.00146111	0.000533333		10.8812	2.73958	3.97186
NC_013961.1	430001	435000	6	35	1	0.000229763	0.00229966	0.000106667		10.0088	21.5592	0.464248
NC_013961.1	435001	440000	1	16	1	4.47573e-05	0.00108215	0.000106667		24.1782	10.1451	2.38323
NC_013961.1	440001	445000	16	40	2	0.000575666	0.0024088	0.000213333		4.18437	11.2913	0.370585
NC_013961.1	445001	450000	5	25	8	0.000318146	0.00192421	0.000693583		6.0482	2.7743	2.18008
NC_013961.1	450001	455000
NC_013961.1	455001	460000
NC_013961.1	460001	465000
NC_013961.1	465001	470000	2	42	5	0.000135758	0.00328421	0.000480058		24.1916	6.84128	3.53613
NC_013961.1	470001	475000	5	34	3	0.000181651	0.00229483	0.00032		12.6332	7.17134	1.76162
NC_013961.1	475001	480000	13	30	3	0.000562171	0.00207579	0.00032		3.69245	6.48684	0.569222
NC_013961.1	480001	485000	2	16	3	0.000111893	0.000833717	0.00032		7.45102	2.60537	2.85988
NC_013961.1	485001	490000	11	23	4	0.00035438	0.00138116	0.000426667		3.8974	3.23709	1.20398
NC_013961.1	490001	495000	1	38	5	5.59454e-05	0.00245951	0.000480058		43.9627	5.12336	8.58083
NC_013961.1	495001	500000	1	21	9	1.19347e-05	0.0014359	0.00096		120.313	1.49573	80.4377
NC_013961.1	500001	505000		14	1		0.000825295	0.000106667			7.73712
NC_013961.1	505001	510000	8	44	10	0.000119363	0.00317523	0.00106667		26.6015	2.97677	8.93635
NC_013961.1	510001	515000	8	28	6	0.000206642	0.00181495	0.00064		8.78306	2.83586	3.09714
NC_013961.1	515001	520000	6	43	6	0.000120476	0.00283424	0.00064		23.5253	4.4285	5.31226
NC_013961.1	520001	525000	13	26	14	0.000257042	0.00185684	0.00149333		7.22388	1.24342	5.80967
NC_013961.1	525001	530000	3	32	5	7.27316e-05	0.00206316	0.000533333		28.3668	3.86843	7.33289
NC_013961.1	530001	535000		25	6		0.00155789	0.00064			2.4342
NC_013961.1	535001	540000	2	56	10	5.96765e-05	0.00364338	0.00101345		61.0522	3.59503	16.9824
NC_013961.1	540001	545000	6	31	2	0.000146218	0.00218956	0.000213333		14.9746	10.2636	1.45901
NC_013961.1	545001	550000	3	34	5	0.000130542	0.00207228	0.000533333		15.8744	3.88553	4.08553
NC_013961.1	550001	555000	1	32	1	5.81825e-05	0.00192481	0.000106667		33.0823	18.045	1.83332
NC_013961.1	555001	560000	6	36	30	0.000207761	0.0025222	0.0032		12.1399	0.788187	15.4023
NC_013961.1	560001	565000	8	34	13	0.000238729	0.00215225	0.00138667		9.01545	1.5521	5.80855
NC_013961.1	565001	570000	7	95	10	0.000277901	0.00638118	0.00106667		22.9621	5.98234	3.83831
NC_013961.1	570001	575000	4	83	9	0.000191711	0.00593004	0.00096		30.9322	6.17713	5.00754
NC_013961.1	575001	580000	3	42	5	9.39894e-05	0.00227009	0.000533333		24.1526	4.25642	5.6744
NC_013961.1	580001	585000	7	46	3	0.000189116	0.00308259	0.00032		16.3	9.63309	1.69208
NC_013961.1	585001	590000	14	55	2	0.000609617	0.00373183	0.000213333		6.1216	17.493	0.349946
NC_013961.1	590001	595000	2	51	9	3.28221e-05	0.00381939	0.00096		116.366	3.97853	29.2486
NC_013961.1	595001	600000	4	30	4	0.000161882	0.00200031	0.000426667		12.3566	4.68822	2.63567
NC_013961.1	600001	605000	2	31	4	7.01199e-05	0.00214358	0.000426667		30.5702	5.02401	6.08482
NC_013961.1	605001	610000	4	60	7	4.47595e-05	0.00420681	0.000746667		93.987	5.63412	16.6818
NC_013961.1	610001	615000	5	23	2	5.81846e-05	0.00162551	0.000213333		27.9371	7.61959	3.66649
NC_013961.1	615001	620000	2	42	10	6.00488e-05	0.0024891	0.00106667		41.4513	2.33352	17.7634
NC_013961.1	620001	625000	6	64	3	0.000284972	0.00422819	0.00032		14.8372	13.2131	1.12292
NC_013961.1	625001	630000	4	92	2	4.51319e-05	0.00619513	0.000213333		137.267	29.0397	4.72688
NC_013961.1	630001	635000	1	36	3	1.19347e-05	0.00243827	0.00032		204.301	7.61959	26.8126
NC_013961.1	635001	640000	5	66	11	0.000110407	0.00419937	0.00117333		38.0354	3.57902	10.6273
NC_013961.1	640001	645000	14	20	20	0.000447275	0.000977126	0.00213333		2.18462	0.458029	4.76962
NC_013961.1	645001	650000	4	20	2	0.000134645	0.00148632	0.000213333		11.0388	6.96714	1.58441
NC_013961.1	650001	655000	2	96	58	0.000111893	0.00657761	0.00608219		58.7848	1.08145	54.3572
NC_013961.1	655001	660000	11	26	5	0.000621534	0.00176856	0.000533333		2.84548	3.31605	0.858091
NC_013961.1	660001	665000	3	24	3	0.000130172	0.00136005	0.00032		10.4481	4.25016	2.45829
NC_013961.1	665001	670000	1	34	5	1.19347e-05	0.00216867	0.000533333		181.711	4.06626	44.6876
NC_013961.1	670001	675000	3	23	4	8.80228e-05	0.00152433	0.000426667		17.3174	3.57265	4.84723
NC_013961.1	675001	680000	11	23	9	0.000525967	0.0014487	0.00096		2.75436	1.50906	1.82521
NC_013961.1	680001	685000	2	35	5	3.35676e-05	0.00210567	0.000533333		62.7292	3.94813	15.8883
NC_013961.1	685001	690000	4	36	8	0.000136143	0.00229913	0.000800096		16.8876	2.87357	5.87688
NC_013961.1	690001	695000	3	38	14	0.000169707	0.00234607	0.00149333		13.8242	1.57103	8.79946
NC_013961.1	695001	700000	21	75	10	0.000362278	0.0049692	0.00106667		13.7165	4.65861	2.94434
NC_013961.1	700001	705000	13	38	2	0.00046596	0.00244651	0.000213333		5.25047	11.468	0.457835
NC_013961.1	705001	710000	11	28	5	0.00061705	0.00182765	0.000533333		2.96192	3.42685	0.864327
NC_013961.1	710001	715000	3	16	4	0.000111896	0.000863192	0.000426667		7.71423	2.0231	3.81307
NC_013961.1	715001	720000	1	47	6	2.23779e-05	0.00277916	0.00064		124.192	4.34244	28.5996
NC_013961.1	720001	725000	4	32	7	5.52027e-05	0.00185321	0.000746667		33.571	2.48198	13.5259
NC_013961.1	725001	730000	5	39	5	0.00023312	0.00255619	0.000533333		10.9651	4.79286	2.2878
NC_013961.1	730001	735000	8	29	4	0.000276023	0.00202534	0.000426667		7.33758	4.74689	1.54577
NC_013961.1	735001	740000	3	23	4	8.05642e-05	0.00165499	0.000426667		20.5425	3.87888	5.29599
NC_013961.1	740001	745000	6	39	15	0.000219332	0.00248871	0.0016		11.3468	1.55544	7.29488
NC_013961.1	745001	750000	6	5		8.16803e-05	0.000315836			3.86673
NC_013961.1	750001	755000	5	10	3	0.000120845	0.00070342	0.000160058		5.82084	4.39478	1.32449
NC_013961.1	755001	760000	4	41	5	9.39927e-05	0.00259038	0.000480058		27.5594	5.39597	5.1074
NC_013961.1	760001	765000	5	23	6	5.6323e-05	0.00157913	0.00064		28.037	2.46739	11.363
NC_013961.1	765001	770000	9	35	5	0.000156655	0.00186127	0.000533333		11.8813	3.48988	3.40451
NC_013961.1	770001	775000	3	58	3	3.4314e-05	0.00313349	0.00032		91.3181	9.79216	9.32564
NC_013961.1	775001	780000	7	26	2	8.0195e-05	0.00183579	0.000213333		22.8916	8.60528	2.66018
NC_013961.1	780001	785000	2	20	3	6.48989e-05	0.00125895	0.00032		19.3986	3.93422	4.93075
NC_013961.1	785001	790000	5	44	6	0.000278268	0.00319245	0.00064		11.4726	4.9882	2.29994
NC_013961.1	790001	795000	3	19	36	6.97477e-05	0.00128421	0.00378712		18.4122	0.339099	54.2974
NC_013961.1	795001	800000	1	27	8	5.59454e-05	0.00173922	0.000853333		31.0878	2.03815	15.253
NC_013961.1	800001	805000	11	23	4	0.000483861	0.00130131	0.000373378		2.68943	3.48523	0.771664
NC_013961.1	805001	810000	5	25	3	8.87719e-05	0.00180225	0.00032		20.302	5.63203	3.60474
NC_013961.1	810001	815000	1	24	3	2.23779e-05	0.00160873	0.00032		71.8892	5.02728	14.2998
NC_013961.1	815001	820000	4	30	2	0.000209241	0.00188639	0.000213333		9.01539	8.84247	1.01956
NC_013961.1	820001	825000	1	21	6	1.11891e-05	0.00117053	0.00064		104.613	1.82895	57.1985
NC_013961.1	825001	830000	6	22	4	0.000170838	0.00158334	0.000426667		9.26808	3.71095	2.49749
NC_013961.1	830001	835000	5	42	7	0.000138376	0.0026027	0.000746667		18.8089	3.48576	5.39593
NC_013961.1	835001	840000	8	70	6	0.000359978	0.00381924	0.00064		10.6096	5.96756	1.77789
NC_013961.1	840001	845000	7	26	9	0.000322309	0.00157053	0.00096		4.87275	1.63597	2.97851
NC_013961.1	845001	850000	1	25	8	3.87892e-05	0.00192421	0.000853333		49.6068	2.25493	21.9992
NC_013961.1	850001	855000	2	20	5	6.78804e-05	0.00130947	0.000480058		19.2908	2.72773	7.07212
NC_013961.1	855001	860000	3	77	3	3.50591e-05	0.00516652	0.00032		147.366	16.1454	9.12744
NC_013961.1	860001	865000	11	43	8	0.000259981	0.00272917	0.000853333		10.4976	3.19825	3.28229
NC_013961.1	865001	870000	1	54	10	1.19347e-05	0.00344923	0.00106667		289.009	3.23364	89.3755
NC_013961.1	870001	875000	4	68	6	0.00017232	0.00342095	0.00064		19.8523	5.34523	3.71402
NC_013961.1	875001	880000	7	231	3	0.000185383	0.0106104	0.00032		57.235	33.1575	1.72616
NC_013961.1	880001	885000	15	169	3	0.000245458	0.00828273	0.00032		33.744	25.8835	1.30369
NC_013961.1	885001	890000	9	35	15	0.000176064	0.00234169	0.00154685		13.3002	1.51384	8.78573
NC_013961.1	890001	895000	6	46	8	0.00024544	0.00237492	0.000853333		9.67617	2.78311	3.47675
NC_013961.1	895001	900000	10	70	4	0.000284622	0.0037433	0.000426667		13.1518	8.77335	1.49907
NC_013961.1	900001	905000	4	31	6	0.000150314	0.00206785	0.00064		13.7569	3.23102	4.25775
NC_013961.1	905001	910000	3	49	6	0.000174931	0.00296092	0.000586737		16.9262	5.04642	3.35411
NC_013961.1	910001	915000	5	26	4	5.78123e-05	0.00176849	0.000426667		30.5902	4.1449	7.38021
NC_013961.1	915001	920000	19	121	2	0.000879895	0.00612727	0.000213333		6.96364	28.7216	0.242453
NC_013961.1	920001	925000
NC_013961.1	925001	930000	3	34	10	0.000123459	0.00212211	0.000906993		17.1888	2.33972	7.34651
NC_013961.1	930001	935000	5	45	4	0.000158157	0.00232	0.000426667		14.669	5.4375	2.69774
NC_013961.1	935001	940000	1	41	5	1.15619e-05	0.00251408	0.000320154		217.445	7.85272	27.6904
NC_013961.1	940001	945000	3	55	46	7.68344e-05	0.00364729	0.00443145		47.4695	0.823047	57.6753
NC_013961.1	945001	950000	11	72	5	0.000225689	0.0036351	0.000533333		16.1067	6.81582	2.36313
NC_013961.1	950001	955000		10	6		0.000538947	0.00064			0.842105
NC_013961.1	955001	960000	2	49	6	8.01893e-05	0.00366007	0.00064		45.6429	5.71886	7.98111
NC_013961.1	960001	965000	2	61	6	9.8838e-05	0.00323443	0.00064		32.7246	5.0538	6.47524
NC_013961.1	965001	970000	1	25	5	7.16093e-05	0.00182358	0.000533333		25.4657	3.41921	7.44782
NC_013961.1	970001	975000	2	39	7	3.3195e-05	0.00257283	0.000746667		77.5066	3.44575	22.4934
NC_013961.1	975001	980000	1	16	7	2.31235e-05	0.00107373	0.000746667		46.4346	1.43803	32.2904
NC_013961.1	980001	985000	3	45	10	0.000130169	0.0027539	0.00106667		21.1563	2.58177	8.1945
NC_013961.1	985001	990000		34	1		0.00226596	0.000106667			21.2433
NC_013961.1	990001	995000	2	30	3	3.28221e-05	0.00228219	0.00032		69.5321	7.13184	9.74953
NC_013961.1	995001	1000000	4	42	12	0.000209631	0.00262757	0.00128		12.5343	2.05279	6.10597
NC_013961.1	1000001	1005000	7	29	5	0.000322287	0.00191158	0.000533333		5.9313	3.58421	1.65484
NC_013961.1	1005001	1010000	4	36	4	0.00018948	0.00220666	0.000426667		11.6459	5.17186	2.25178
NC_013961.1	1010001	1015000	3	18	79	5.59461e-05	0.00125895	0.00637651		22.5029	0.197436	113.976
NC_013961.1	1015001	1020000	6	19	3	0.000125708	0.00114531	0.00032		9.11088	3.57909	2.54558
NC_013961.1	1020001	1025000	3	24	6	5.6319e-05	0.00183186	0.00064		32.5265	2.86228	11.3638
NC_013961.1	1025001	1030000	12	35	11	0.000487597	0.00216421	0.00117333		4.43852	1.8445	2.40635
NC_013961.1	1030001	1035000	3	31	7	8.83948e-05	0.00193722	0.000746667		21.9155	2.59449	8.44696
NC_013961.1	1035001	1040000	3	39	6	8.65289e-05	0.00255178	0.00064		29.4905	3.98716	7.39637
NC_013961.1	1040001	1045000	6	15	2	0.000200301	0.00113268	0.000213333		5.65489	5.30945	1.06506
NC_013961.1	1045001	1050000	6	24	7	0.000165616	0.00165895	0.000746667		10.0168	2.22181	4.50842
NC_013961.1	1050001	1055000	8	23	6	0.000213351	0.00151579	0.000480173		7.10468	3.15676	2.25062
NC_013961.1	1055001	1060000	4	26	5	0.000187981	0.00178961	0.000533333		9.52016	3.35552	2.83716
NC_013961.1	1060001	1065000	1	17	4	3.87892e-05	0.00104004	0.000320077		26.8126	3.24934	8.2517
NC_013961.1	1065001	1070000	4	25	3	6.75082e-05	0.00166342	0.00032		24.6403	5.19819	4.74016
NC_013961.1	1070001	1075000	3	48	1	7.16118e-05	0.00334763	5.33397e-05		46.7469	62.7606	0.744845
NC_013961.1	1075001	1080000	2	44	7	2.31241e-05	0.00300278	0.000746667		129.855	4.02158	32.2896
NC_013961.1	1080001	1085000	8	75	7	0.000241337	0.00403868	0.000746667		16.7346	5.40894	3.09388
NC_013961.1	1085001	1090000	1	37	6	5.81825e-05	0.00200842	0.00064		34.5193	3.13816	10.9999
NC_013961.1	1090001	1095000		23	5		0.00146953	0.000533333			2.75537
NC_013961.1	1095001	1100000	3	28	9	0.000115249	0.00188233	0.000906775		16.3327	2.07585	7.86796
NC_013961.1	1100001	1105000	5	46	9	0.00011413	0.00282149	0.00096		24.7217	2.93905	8.41146
NC_013961.1	1105001	1110000	5	23	5	0.000243569	0.00188211	0.000533333		7.72721	3.52896	2.18966
NC_013961.1	1110001	1115000	7	40	13	0.00038792	0.00262336	0.00138667		6.76263	1.89184	3.57463
NC_013961.1	1115001	1120000	22	45	6	0.00135172	0.00329787	0.00064		2.43976	5.15292	0.473471
NC_013961.1	1120001	1125000	17	147	24	0.000792494	0.00972476	0.00224161		12.2711	4.33829	2.82855
NC_013961.1	1125001	1130000	6	76	7	0.000205157	0.00314203	0.000693417		15.3152	4.53123	3.37993
NC_013961.1	1130001	1135000	12	58	12	0.000371543	0.00348752	0.00128		9.38659	2.72462	3.44509
NC_013961.1	1135001	1140000	5	53	9	0.000186875	0.00363468	0.00096		19.4498	3.78612	5.13712
NC_013961.1	1140001	1145000	11	29	7	0.000357757	0.00163375	0.000746667		4.56665	2.18806	2.08708
NC_013961.1	1145001	1150000	3	43	7	0.000153669	0.0027878	0.000693417		18.1416	4.02038	4.51241
NC_013961.1	1150001	1155000	22	55	5	0.000423833	0.00414866	0.000480058		9.78843	8.642	1.13266
NC_013961.1	1155001	1160000	8	38	18	0.000317423	0.00276232	0.00192		8.70233	1.43871	6.04871
NC_013961.1	1160001	1165000	5	36	7	0.000186873	0.00232439	0.000746667		12.4383	3.11302	3.99559
NC_013961.1	1165001	1170000	3	44	6	7.16134e-05	0.00285552	0.00064		39.8741	4.46175	8.93687
NC_013961.1	1170001	1175000	8	53	5	0.000157775	0.00354243	0.000533333		22.4524	6.64206	3.38034
NC_013961.1	1175001	1180000	4	32	12	9.32435e-05	0.0020425	0.00128		21.905	1.5957	13.7275
NC_013961.1	1180001	1185000	2	27	1	6.11684e-05	0.00168025	0.000106667		27.4692	15.7523	1.74383
NC_013961.1	1185001	1190000	5	35	3	0.000268205	0.00216859	0.00032		8.08557	6.77684	1.19312
NC_013961.1	1190001	1195000	19	31	2	0.00100291	0.00198324	0.000213333		1.97749	9.29645	0.212714
NC_013961.1	1195001	1200000	5	29	14	0.000217446	0.00171415	0.00149333		7.88311	1.14787	6.86759
NC_013961.1	1200001	1205000	2	29	6	0.000109657	0.00180238	0.000586737		16.4365	3.07187	5.35066
NC_013961.1	1205001	1210000	4	32	12	5.48309e-05	0.00179389	0.00128		32.7168	1.40148	23.3445
NC_013961.1	1210001	1215000	1	29	14	1.15619e-05	0.00196218	0.00149333		169.711	1.31396	129.16
NC_013961.1	1215001	1220000	5	21	5	7.87003e-05	0.00151579	0.000533333		19.2603	2.84211	6.77676
NC_013961.1	1220001	1225000		29	4		0.00193293	0.000373378			5.17687
NC_013961.1	1225001	1230000	7	29	6	0.000249928	0.00181916	0.00064		7.27874	2.84244	2.56074
NC_013961.1	1230001	1235000	1	25		4.02807e-05	0.00160861			39.935
NC_013961.1	1235001	1240000	2	17	6	2.31241e-05	0.00100234	0.000586737		43.3461	1.70833	25.3734
NC_013961.1	1240001	1245000	3	25	3	6.97477e-05	0.00165065	0.00032		23.666	5.15828	4.58796
NC_013961.1	1245001	1250000	10	43	4	0.000371547	0.00288976	0.000373378		7.77764	7.7395	1.00493
NC_013961.1	1250001	1255000	4	35	6	0.000117492	0.00257313	0.000586737		21.9005	4.38549	4.99385
NC_013961.1	1255001	1260000	11	62	9	0.000413682	0.00388316	0.000906775		9.38682	4.28239	2.19196
NC_013961.1	1260001	1265000	20	127	17	0.000822763	0.00812359	0.00181333		9.87355	4.47993	2.20395
NC_013961.1	1265001	1270000	5	130	9	0.000195461	0.00558531	0.00096		28.5751	5.81803	4.91147
NC_013961.1	1270001	1275000	8	57	10	0.000299913	0.00339527	0.00106667		11.3208	3.18306	3.5566
NC_013961.1	1275001	1280000	5	21	19	0.000186131	0.00168	0.00186734		9.0259	0.899675	10.0324
NC_013961.1	1280001	1285000	1	23	5	1.08162e-05	0.00193263	0.000533333		178.679	3.62368	49.3087
NC_013961.1	1285001	1290000	2	38	19	2.31241e-05	0.00278337	0.00192046		120.367	1.44932	83.0502
NC_013961.1	1290001	1295000	1	28	6	1.15619e-05	0.00181088	0.00064		156.625	2.8295	55.3542
NC_013961.1	1295001	1300000	1	21	10	3.24479e-05	0.00159164	0.00106667		49.0522	1.49216	32.8733
NC_013961.1	1300001	1305000	2	38	4	3.39402e-05	0.00255208	0.000426667		75.1934	5.98143	12.5711
NC_013961.1	1305001	1310000	2	31	7	2.27514e-05	0.00199251	0.000693417		87.5775	2.87347	30.478
NC_013961.1	1310001	1315000	1	33	10	2.23779e-05	0.00216455	0.00101345		96.7271	2.13582	45.288
NC_013961.1	1315001	1320000	13	32	4	0.000623802	0.00249273	0.000426667		3.99603	5.84233	0.683978
NC_013961.1	1320001	1325000	46	111	32	0.00205297	0.00800889	0.00341333		3.90112	2.34636	1.66263
NC_013961.1	1325001	1330000	2	29	1	0.000111893	0.00184864	0.000106667		16.5215	17.3309	0.953295
NC_013961.1	1330001	1335000	1	67	5	1.15619e-05	0.00485914	0.000533333		420.272	9.11089	46.1285
NC_013961.1	1335001	1340000	4	144	107	0.000107049	0.0102711	0.0113094		95.9477	0.908191	105.647
NC_013961.1	1340001	1345000	8	46	64	0.000383844	0.00332314	0.00603753		8.65753	0.550414	15.7291
NC_013961.1	1345001	1350000		32	4		0.00208478	0.000426667			4.8862
NC_013961.1	1350001	1355000	2	45	7	3.39402e-05	0.00300655	0.000746667		88.5837	4.02663	21.9995
NC_013961.1	1355001	1360000	6	23	12	0.000119361	0.0016846	0.00128		14.1135	1.31609	10.7238
NC_013961.1	1360001	1365000	3	20	7	7.90714e-05	0.00117057	0.000746667		14.804	1.56773	9.44295
NC_013961.1	1365001	1370000	1	36	9	1.19347e-05	0.00256471	0.00096		214.895	2.67157	80.4377
NC_013961.1	1370001	1375000		37	4		0.00245062	0.000426667			5.74364
NC_013961.1	1375001	1380000	6	34	5	0.000215596	0.00242554	0.000533333		11.2504	4.54789	2.47376
NC_013961.1	1380001	1385000	2	33	7	3.35676e-05	0.00237895	0.000746667		70.8704	3.18609	22.2437
NC_013961.1	1385001	1390000	2	29	4	4.88606e-05	0.00191631	0.000426667		39.2199	4.49135	8.73233
NC_013961.1	1390001	1395000	6	23	4	7.87031e-05	0.00174336	0.000426667		22.1511	4.086	5.42122
NC_013961.1	1395001	1400000	1	30	3	1.11891e-05	0.00194963	0.00032		174.244	6.09259	28.5993
NC_013961.1	1400001	1405000	3	27	2	7.87001e-05	0.00170961	0.000213333		21.7231	8.01381	2.71071
NC_013961.1	1405001	1410000	3	36	4	0.000101452	0.00245952	0.000426667		24.2432	5.7645	4.2056
NC_013961.1	1410001	1415000	5	54	3	6.6767e-05	0.00379472	0.00032		56.8353	11.8585	4.79279
NC_013961.1	1415001	1420000		22	8		0.00142321	0.000853333			1.66782
NC_013961.1	1420001	1425000	2	23	3	2.31241e-05	0.00143585	0.00032		62.0932	4.48703	13.8384
NC_013961.1	1425001	1430000	4	22	10	0.000167467	0.00155802	0.00106667		9.30344	1.46064	6.36943
NC_013961.1	1430001	1435000	6	33	23	0.000283876	0.00212235	0.00240029		7.47633	0.884206	8.45542
NC_013961.1	1435001	1440000	2	31	4	0.000140238	0.00181481	0.000426667		12.9409	4.25346	3.04245
NC_013961.1	1440001	1445000		30			0.00195376
NC_013961.1	1445001	1450000	3	34	6	0.000100705	0.00240028	0.00064		23.8348	3.75044	6.3552
NC_013961.1	1450001	1455000	2	35	5	2.16332e-05	0.00235396	0.000533333		108.812	4.41368	24.6534
NC_013961.1	1455001	1460000	4	19	4	4.58769e-05	0.00136842	0.000426667		29.8281	3.20723	9.30026
NC_013961.1	1460001	1465000	11	31	2	0.000245455	0.00203392	0.000213333		8.28633	9.53401	0.869133
NC_013961.1	1465001	1470000	7	27	3	0.000102946	0.00170125	0.00032		16.5257	5.31641	3.10843
NC_013961.1	1470001	1475000	2	35	4	3.35672e-05	0.00217279	0.000426667		64.7296	5.09247	12.7108
NC_013961.1	1475001	1480000	4	54	4	0.000162626	0.00346603	0.000373378		21.3129	9.2829	2.29593
NC_013961.1	1480001	1485000	4	31	2	8.7654e-05	0.00224465	0.000213333		25.6081	10.5218	2.43381
NC_013961.1	1485001	1490000	3	54	3	8.65289e-05	0.00288533	0.00032		33.3453	9.01666	3.69819
NC_013961.1	1490001	1495000	4	45	3	8.3551e-05	0.00272053	0.00032		32.5613	8.50166	3.83
NC_013961.1	1495001	1500000	5	52	7	0.000164856	0.00324324	0.000746667		19.6732	4.34362	4.52921
NC_013961.1	1500001	1505000	5	49	5	0.000222673	0.00323086	0.000533333		14.5094	6.05787	2.39514
NC_013961.1	1505001	1510000	6	22	5	0.000209994	0.00153702	0.000533333		7.31935	2.88191	2.53975
NC_013961.1	1510001	1515000	3	45	8	3.58042e-05	0.00310364	0.000853333		86.6837	3.63708	23.8333
NC_013961.1	1515001	1520000	6	28	3	7.83319e-05	0.00192459	0.00032		24.5697	6.01434	4.08518
NC_013961.1	1520001	1525000	9	34	2	0.000218956	0.00202987	0.000213333		9.27068	9.51503	0.974319
NC_013961.1	1525001	1530000	1	27	1	3.72977e-05	0.00170967	0.000106667		45.8385	16.0281	2.85988
NC_013961.1	1530001	1535000	12	42	5	0.000672957	0.00253915	0.000533333		3.77312	4.76091	0.792522
NC_013961.1	1535001	1540000	6	27		0.000184275	0.00123814			6.71898
NC_013961.1	1540001	1545000	8	34	2	0.000327517	0.00211822	0.000213333		6.46751	9.92917	0.651365
NC_013961.1	1545001	1550000	3	34	3	0.00013278	0.00224	0.00032		16.87	7	2.41
NC_013961.1	1550001	1555000		41	2		0.00274979	0.000213333			12.8897
NC_013961.1	1555001	1560000	2	48	6	2.27514e-05	0.00308656	0.00064		135.665	4.82275	28.1301
NC_013961.1	1560001	1565000	2	30	5	5.78122e-05	0.00216859	0.000480058		37.5109	4.51735	8.30375
NC_013961.1	1565001	1570000	7	51	9	0.000221189	0.00377293	0.00096		17.0575	3.93014	4.34018
NC_013961.1	1570001	1575000	4	28	4	0.000106683	0.00182744	0.000426667		17.1296	4.28306	3.99939
NC_013961.1	1575001	1580000	1	26	8	5.59454e-05	0.00188233	0.000800096		33.6458	2.35263	14.3014
NC_013961.1	1580001	1585000	12	55	14	0.000161513	0.00391777	0.001387		24.2567	2.82464	8.58754
NC_013961.1	1585001	1590000	5	33	2	7.94443e-05	0.00201692	0.000213333		25.3879	9.45433	2.68532
NC_013961.1	1590001	1595000	1	41	3	5.59454e-05	0.00265315	0.00032		47.4239	8.29109	5.71986
NC_013961.1	1595001	1600000	14	31	6	0.000311894	0.0019879	0.00064		6.37364	3.10609	2.05198
NC_013961.1	1600001	1605000	17	45	7	0.000650651	0.00280962	0.000746667		4.31817	3.76288	1.14757
NC_013961.1	1605001	1610000	16	73	6	0.000339498	0.00515048	0.000586737		15.1709	8.77817	1.72825
NC_013961.1	1610001	1615000	9	45	7	0.000374519	0.00328893	0.000746667		8.78174	4.40481	1.99367
NC_013961.1	1615001	1620000	5	35	11	0.000196576	0.00209294	0.00117333		10.647	1.78376	5.96884
NC_013961.1	1620001	1625000	11	59	9	0.00046445	0.00370526	0.00096		7.97774	3.85965	2.06696
NC_013961.1	1625001	1630000	3	54	4	0.000147701	0.00375681	0.000426667		25.4352	8.80502	2.88872
NC_013961.1	1630001	1635000	18	131	13	0.00037049	0.00805492	0.00138667		21.7413	5.80882	3.7428
NC_013961.1	1635001	1640000	34	71	21	0.000815467	0.0046951	0.00224		5.75756	2.09603	2.74689
NC_013961.1	1640001	1645000	32	57	8	0.00145988	0.00372211	0.000853333		2.5496	4.36185	0.584523
NC_013961.1	1645001	1650000	17	69	8	0.000304806	0.00465757	0.000853333		15.2804	5.45809	2.79959
NC_013961.1	1650001	1655000	20	74	11	0.000716072	0.00475882	0.00106692		6.64573	4.46033	1.48996
NC_013961.1	1655001	1660000	6	106	13	0.000128309	0.00668575	0.00138667		52.1066	4.82144	10.8073
NC_013961.1	1660001	1665000	10	122	7	0.000326779	0.00765712	0.000746667		23.4321	10.2551	2.28493
NC_013961.1	1665001	1670000	4	45	2	6.86272e-05	0.0028093	0.000213333		40.9357	13.1686	3.10858
NC_013961.1	1670001	1675000	1	19	5	2.08865e-05	0.0012044	0.000533333		57.664	2.25825	25.5348
NC_013961.1	1675001	1680000	1	32	7	2.16322e-05	0.00222324	0.000746667		102.775	2.97755	34.5165
NC_013961.1	1680001	1685000	7	28	5	0.000275271	0.00183179	0.000533333		6.6545	3.43461	1.93748
NC_013961.1	1685001	1690000	2	46	7	3.43132e-05	0.00310797	0.000693417		90.5765	4.48211	20.2085
NC_013961.1	1690001	1695000	18	50	4	0.000781302	0.00373154	0.000426667		4.77605	8.74579	0.546097
NC_013961.1	1695001	1700000	20	56	3	0.000562387	0.00427823	0.00032		7.60727	13.3695	0.569003
NC_013961.1	1700001	1705000	1	40	8	4.8486e-05	0.00277949	0.000853333		57.3256	3.25722	17.5996
NC_013961.1	1705001	1710000	5	47	6	0.000232384	0.00319219	0.00064		13.7367	4.9878	2.75406
NC_013961.1	1710001	1715000	2	46	8	7.68317e-05	0.0029188	0.000853333		37.9895	3.42047	11.1065
NC_013961.1	1715001	1720000	7	18	7	0.000337965	0.00121268	0.000746667		3.58818	1.62412	2.2093
NC_013961.1	1720001	1725000	9	38	4	0.000226038	0.00234609	0.000426667		10.3792	5.49864	1.88759
NC_013961.1	1725001	1730000	23	46	9	0.000328349	0.00324299	0.00096		9.87666	3.37811	2.92372
NC_013961.1	1730001	1735000	15	43	7	0.000215247	0.00299392	0.000640154		13.9092	4.67687	2.97404
NC_013961.1	1735001	1740000	5	34	4	9.88438e-05	0.00226956	0.000426667		22.9611	5.31928	4.31658
NC_013961.1	1740001	1745000	9	37	3	0.00012793	0.0019288	0.00032		15.077	6.0275	2.50137
NC_013961.1	1745001	1750000	6	28	6	0.000133531	0.00173501	0.00064		12.9933	2.71095	4.79289
NC_013961.1	1750001	1755000	8	33	15	0.000334204	0.00227807	0.0016		6.81641	1.42379	4.7875
NC_013961.1	1755001	1760000	2	47	4	3.31947e-05	0.0034529	0.000426667		104.02	8.09273	12.8535
NC_013961.1	1760001	1765000	11	71	7	0.000593472	0.00503814	0.000746667		8.48926	6.74751	1.25813
NC_013961.1	1765001	1770000	4	27	6	4.66217e-05	0.00197918	0.00064		42.4519	3.09247	13.7275
NC_013961.1	1770001	1775000	5	57	2	6.71393e-05	0.00357978	0.000213333		53.3187	16.7802	3.17747
NC_013961.1	1775001	1780000	9	31	5	0.000284223	0.0020131	0.000533333		7.08282	3.77456	1.87646
NC_013961.1	1780001	1785000	4	26	1	0.000139864	0.00190331	0.000106667		13.6083	17.8435	0.762648
NC_013961.1	1785001	1790000	2	22		2.31241e-05	0.00128441			55.5442
NC_013961.1	1790001	1795000	3	20		5.6319e-05	0.0013011			23.1023
NC_013961.1	1795001	1800000	3	39	3	4.62482e-05	0.00253151	0.00032		54.7375	7.91097	6.91919
NC_013961.1	1800001	1805000	2	75	9	0.00010033	0.00465463	0.000906775		46.3932	5.13317	9.03792
NC_013961.1	1805001	1810000	8	58	9	0.000372276	0.00389533	0.000853538		10.4636	4.56375	2.29276
NC_013961.1	1810001	1815000	5	40	14	0.000147705	0.00269926	0.00144017		18.2747	1.87426	9.75031
NC_013961.1	1815001	1820000	3	51	3	9.32434e-05	0.00395009	0.00032		42.3632	12.344	3.43188
NC_013961.1	1820001	1825000	3	42	6	7.90713e-05	0.00262367	0.00064		33.1811	4.09948	8.09396
NC_013961.1	1825001	1830000	3	70	20	0.000124575	0.00454772	0.00218667		36.5059	2.07975	17.553
NC_013961.1	1830001	1835000	26	49	2	0.00118775	0.00353767	0.000160019		2.97846	22.1078	0.134724
NC_013961.1	1835001	1840000	7	54	10	0.000323033	0.00370192	0.00101345		11.4599	3.65279	3.1373
NC_013961.1	1840001	1845000	2	32	11	0.000109657	0.0020425	0.00117333		18.6263	1.74077	10.7
NC_013961.1	1845001	1850000	1	35	2	2.08865e-05	0.00238793	0.000213333		114.329	11.1934	10.2139
NC_013961.1	1850001	1855000	1	36	9	1.15619e-05	0.00238765	0.00096		206.51	2.48714	83.0313
NC_013961.1	1855001	1860000	4	37	4	0.000163747	0.00216867	0.000426667		13.244	5.08282	2.60565
NC_013961.1	1860001	1865000	1	14	3	1.11891e-05	0.000943231	0.00032		84.2991	2.9476	28.5993
NC_013961.1	1865001	1870000		14			0.000871613
NC_013961.1	1870001	1875000	2	63	11	3.35676e-05	0.00387444	0.00117333		115.422	3.30209	34.9542
NC_013961.1	1875001	1880000	2	44	5	7.04936e-05	0.00273274	0.000533333		38.7658	5.12389	7.56569
NC_013961.1	1880001	1885000	13	79	9	0.0002022	0.0055552	0.00096		27.4738	5.78667	4.74777
NC_013961.1	1885001	1890000	11	38	4	0.00049651	0.00224447	0.000426667		4.52049	5.26047	0.859332
NC_013961.1	1890001	1895000	2	48	6	6.75082e-05	0.00312494	0.00064		46.2898	4.88272	9.48033
NC_013961.1	1895001	1900000		17	6		0.000830028	0.000480173			1.7286
NC_013961.1	1900001	1905000	2	20	6	0.000125321	0.00124632	0.000480173		9.94502	2.59556	3.83154
NC_013961.1	1905001	1910000	6	76	14	0.00032786	0.00448087	0.00149333		13.667	3.00059	4.55478
NC_013961.1	1910001	1915000	4	34	16	0.000155541	0.00242115	0.00165353		15.566	1.46423	10.6308
NC_013961.1	1915001	1920000	2	39	7	2.27514e-05	0.00253513	0.000746667		111.427	3.39526	32.8185
NC_013961.1	1920001	1925000	3	34	6	7.86993e-05	0.00244651	0.00064		31.0868	3.82267	8.13222
NC_013961.1	1925001	1930000	12	28	3	0.000500648	0.00178133	0.00032		3.55805	5.56666	0.639172
NC_013961.1	1930001	1935000	11	34	7	0.000501423	0.00241741	0.000693417		4.8211	3.48623	1.3829
NC_013961.1	1935001	1940000	3	34	12	0.000133905	0.00244258	0.00122681		18.2411	1.991	9.16179
NC_013961.1	1940001	1945000	7	45	4	0.000161155	0.00304937	0.000426667		18.922	7.14696	2.64756
NC_013961.1	1945001	1950000	5	33	7	0.000252136	0.00231193	0.000746667		9.16938	3.09633	2.96137
NC_013961.1	1950001	1955000	21	53	9	0.0010634	0.00392031	0.00096		3.68658	4.08366	0.902765
NC_013961.1	1955001	1960000	17	24	3	0.00020296	0.00177291	0.00032		8.73527	5.54034	1.57667
NC_013961.1	1960001	1965000	2	55	11	2.27514e-05	0.00370177	0.00117333		162.705	3.15493	51.5718
NC_013961.1	1965001	1970000	1	37	10	6.52689e-05	0.0023839	0.00101345		36.5243	2.35226	15.5273
NC_013961.1	1970001	1975000	3	24	6	5.22193e-05	0.00146526	0.00064		28.0597	2.28947	12.256
NC_013961.1	1975001	1980000	2	48	20	3.39402e-05	0.00312482	0.00213333		92.0684	1.46476	62.8556
NC_013961.1	1980001	1985000	1	21	6	2.16322e-05	0.00144022	0.00064		66.5776	2.25034	29.5855
NC_013961.1	1985001	1990000	1	34	5	2.23779e-05	0.00234957	0.000533333		104.995	4.40545	23.833
NC_013961.1	1990001	1995000	1	34	4	1.19347e-05	0.00213953	0.000426667		179.27	5.01452	35.7501
NC_013961.1	1995001	2000000	5	25	4	0.000176048	0.00163381	0.000426667		9.28048	3.82924	2.42358
NC_013961.1	2000001	2005000	5	39	12	0.000171572	0.00245081	0.00128		14.2844	1.9147	7.46042
NC_013961.1	2005001	2010000	3	32	6	3.4314e-05	0.00208445	0.00064		60.7463	3.25695	18.6513
NC_013961.1	2010001	2015000	1	10	1	3.87892e-05	0.000703213	0.000106667		18.1291	6.5926	2.74991
NC_013961.1	2015001	2020000	4	18		4.69941e-05	0.00110737			23.564
NC_013961.1	2020001	2025000	1	32	1	1.08162e-05	0.00214737	0.000106667		198.533	20.1315	9.86178
NC_013961.1	2025001	2030000	4	32	3	0.00011451	0.00210215	0.00032		18.3578	6.56922	2.79452
NC_013961.1	2030001	2035000	5	32	4	5.89292e-05	0.00173073	0.000426667		29.3697	4.0564	7.24033
NC_013961.1	2035001	2040000	4	40	5	0.00013055	0.00245502	0.000533333		18.8052	4.60317	4.08528
NC_013961.1	2040001	2045000	3	53	12	3.35688e-05	0.00352055	0.00122681		104.876	2.86968	36.5461
NC_013961.1	2045001	2050000	2	50	6	7.90695e-05	0.00326788	0.00064		41.3292	5.10606	8.09415
NC_013961.1	2050001	2055000	3	46	15	8.95168e-05	0.00269495	0.0016		30.1055	1.68434	17.8737
NC_013961.1	2055001	2060000	3	43	6	8.57849e-05	0.00234142	0.000480173		27.2941	4.8762	5.59741
NC_013961.1	2060001	2065000	1	23	5	2.31235e-05	0.00167171	0.000533333		72.2949	3.13446	23.0645
NC_013961.1	2065001	2070000	8	32	6	0.000220086	0.00209692	0.000586737		9.52773	3.57387	2.66594
NC_013961.1	2070001	2075000	3	29	5	0.000196186	0.00187398	0.000533333		9.55206	3.51371	2.71851
NC_013961.1	2075001	2080000	10	33	3	0.000308489	0.00202582	0.00032		6.56691	6.33069	1.03731
NC_013961.1	2080001	2085000	8	28	8	0.000448751	0.00180646	0.000853333		4.02553	2.11695	1.90157
NC_013961.1	2085001	2090000	3	52	4	0.000172695	0.00328511	0.000426667		19.0226	7.69947	2.47064
NC_013961.1	2090001	2095000		41	5		0.00253964	0.000480058			5.29028
NC_013961.1	2095001	2100000	3	38	5	3.4314e-05	0.00251416	0.000533333		73.2692	4.71405	15.5427
NC_013961.1	2100001	2105000	8	52	8	0.00015965	0.00328536	0.000800096		20.5785	4.10621	5.01156
NC_013961.1	2105001	2110000	3	37	4	3.46866e-05	0.0024423	0.000426667		70.4105	5.72414	12.3006
NC_013961.1	2110001	2115000	1	33	4	1.11891e-05	0.00209692	0.000426667		187.407	4.91465	38.1324
NC_013961.1	2115001	2120000	4	35	13	5.55763e-05	0.00221903	0.00138667		39.9276	1.60026	24.9507
NC_013961.1	2120001	2125000	2	27	3	0.000104807	0.00172638	0.00032		16.472	5.39494	3.05323
NC_013961.1	2125001	2130000	4	29	5	0.000207376	0.002017	0.000480058		9.72629	4.20158	2.31492
NC_013961.1	2130001	2135000	2	24		5.18433e-05	0.00184457			35.5797
NC_013961.1	2135001	2140000		30	6		0.0019036	0.00064			2.97437
NC_013961.1	2140001	2145000		20	5		0.00137695	0.000533333			2.58178
NC_013961.1	2145001	2150000	3	28	2	9.88392e-05	0.00182794	0.000213333		18.4941	8.56848	2.15838
NC_013961.1	2150001	2155000	1	21	2	5.74385e-05	0.00164632	0.000213333		28.6623	7.71714	3.71411
NC_013961.1	2155001	2160000	16	37	7	0.000372676	0.00267821	0.000746667		7.18643	3.58689	2.00353
NC_013961.1	2160001	2165000	1	20	4	8.57809e-05	0.00122994	0.000426667		14.3382	2.88267	4.97392
NC_013961.1	2165001	2170000	5	34	5	9.69788e-05	0.00249694	0.000533333		25.7473	4.68177	5.49948
NC_013961.1	2170001	2175000	5	26	5	0.000102952	0.00195368	0.000533333		18.9766	3.66315	5.1804
NC_013961.1	2175001	2180000	7	29	5	0.000197697	0.00213928	0.000533333		10.821	4.01115	2.69773
NC_013961.1	2180001	2185000	4	48	3	0.000185752	0.00305335	0.00032		16.4378	9.54172	1.72273
NC_013961.1	2185001	2190000	2	32	2	6.97453e-05	0.00223167	0.000160019		31.9974	13.9463	2.29433
NC_013961.1	2190001	2195000	6	26	10	0.000238723	0.00169691	0.00106667		7.10828	1.59085	4.46823
NC_013961.1	2195001	2200000	9	42	5	0.000337581	0.00285075	0.000480058		8.44464	5.93834	1.42205
NC_013961.1	2200001	2205000	3	48	8	0.000101077	0.00348686	0.000800096		34.4971	4.35805	7.91571
NC_013961.1	2205001	2210000	7	89	9	0.000237604	0.00602197	0.000853538		25.3446	7.0553	3.59227
NC_013961.1	2210001	2215000	1	33	7	5.81825e-05	0.00221517	0.000746667		38.0728	2.96674	12.8332
NC_013961.1	2215001	2220000	7	52	16	9.1011e-05	0.00325512	0.00170667		35.7662	1.90729	18.7523
NC_013961.1	2220001	2225000	11	39	5	0.000279793	0.00285053	0.000533333		10.188	5.34475	1.90617
NC_013961.1	2225001	2230000	2	63	10	3.35672e-05	0.0041519	0.00106667		123.689	3.89239	31.7772
NC_013961.1	2230001	2235000	5	69	6	6.714e-05	0.00475882	0.00064		70.8791	7.43566	9.53232
NC_013961.1	2235001	2240000	2	24	3	3.35676e-05	0.00173066	0.00032		51.5575	5.40831	9.533
NC_013961.1	2240001	2245000		20			0.00150316
NC_013961.1	2245001	2250000	7	29	1	0.00024544	0.00232078	0.000106667		9.45559	21.7572	0.434595
NC_013961.1	2250001	2255000	9	38	3	0.000386851	0.00278316	0.00032		7.1944	8.69737	0.827192
NC_013961.1	2255001	2260000	5	31	13	0.000157775	0.00229483	0.00138667		14.545	1.65492	8.78891
NC_013961.1	2260001	2265000	4	38	40	8.31751e-05	0.00272021	0.00426667		32.7046	0.637549	51.2974
NC_013961.1	2265001	2270000	7	44	14	0.000349497	0.00287191	0.00149333		8.21727	1.92316	4.2728
NC_013961.1	2270001	2275000	12	49	6	0.00050101	0.00336868	0.00064		6.72378	5.26356	1.27742
NC_013961.1	2275001	2280000	8	42	5	0.000376375	0.00294316	0.000533333		7.81975	5.51843	1.41703
NC_013961.1	2280001	2285000	4	39	4	0.000157029	0.0026623	0.000426667		16.9542	6.23976	2.71712
NC_013961.1	2285001	2290000		32	4		0.00212648	0.000426667			4.98393
NC_013961.1	2290001	2295000		28	2		0.00198331	0.000213333			9.29678
NC_013961.1	2295001	2300000	3	38	9	0.000112272	0.00215629	0.00096		19.2059	2.24614	8.55066
NC_013961.1	2300001	2305000	6	36	4	0.000237601	0.00251829	0.000426667		10.5988	5.90224	1.79573
NC_013961.1	2305001	2310000	1	28	15	1.08162e-05	0.00185278	0.0016		171.297	1.15799	147.926
NC_013961.1	2310001	2315000	4	18	8	8.09391e-05	0.00121698	0.000853333		15.0357	1.42615	10.5429
NC_013961.1	2315001	2320000	1	47	7	3.87892e-05	0.00328459	0.000746667		84.678	4.399	19.2494
NC_013961.1	2320001	2325000	2	50	7	6.93731e-05	0.00339842	0.000693417		48.9876	4.90098	9.99547
NC_013961.1	2325001	2330000	6	31	4	0.000210755	0.0020719	0.000426667		9.83085	4.85601	2.02447
NC_013961.1	2330001	2335000	11	32	4	0.000308478	0.00202979	0.000426667		6.58002	4.75732	1.38314
NC_013961.1	2335001	2340000	3	45	4	3.39414e-05	0.0029097	0.000426667		85.7272	6.8196	12.5707
NC_013961.1	2340001	2345000	1	23	1	4.47573e-05	0.00147795	0.000106667		33.0214	13.8557	2.38323
NC_013961.1	2345001	2350000	3	33	10	0.000190594	0.00185263	0.00106667		9.7203	1.73684	5.59656
NC_013961.1	2350001	2355000	1	61	17	1.15619e-05	0.0033234	0.00176021		287.444	1.88807	152.242
NC_013961.1	2355001	2360000	9	32	5	0.000322668	0.00211393	0.000480058		6.55141	4.40349	1.48778
NC_013961.1	2360001	2365000	1	37	1	2.16322e-05	0.00247579	0.000106667		114.449	23.2105	4.93094
NC_013961.1	2365001	2370000	3	26	9	7.60902e-05	0.00181474	0.00096		23.8499	1.89035	12.6166
NC_013961.1	2370001	2375000	3	27	6	0.00010369	0.00178119	0.00064		17.178	2.78311	6.17224
NC_013961.1	2375001	2380000	7	81	13	0.000277136	0.00576531	0.00138667		20.8032	4.15767	5.00357
NC_013961.1	2380001	2385000	4	41	14	0.000151429	0.00256521	0.00149333		16.94	1.71778	9.86159
NC_013961.1	2385001	2390000	10	32	2	0.000420803	0.0022486	0.000213333		5.34359	10.5403	0.506966
NC_013961.1	2390001	2395000	1	24	5	2.23779e-05	0.00179389	0.000533333		80.1635	3.36355	23.833
NC_013961.1	2395001	2400000	2	47	5	6.56433e-05	0.00320916	0.000533333		48.8879	6.01718	8.12471
NC_013961.1	2400001	2405000	2	27	3	7.98164e-05	0.00206348	0.000320038		25.8528	6.44761	4.00968
NC_013961.1	2405001	2410000	1	33	9	2.23779e-05	0.00221491	0.000906775		98.9776	2.44262	40.521
NC_013961.1	2410001	2415000	7	22	10	0.000280885	0.00143169	0.00101345		5.09707	1.41269	3.60806
NC_013961.1	2415001	2420000	3	28	12	0.000116369	0.00201723	0.00128		17.3348	1.57596	10.9995
NC_013961.1	2420001	2425000		38	7		0.00245493	0.000746667			3.28785
NC_013961.1	2425001	2430000	10	86	14	0.000419654	0.00542188	0.00144017		12.9199	3.76475	3.4318
NC_013961.1	2430001	2435000	1	68	12	5.37082e-05	0.00408954	0.00128		76.1437	3.19495	23.8325
NC_013961.1	2435001	2440000	3	68	11	6.15428e-05	0.00325651	0.00117333		52.9146	2.77544	19.0653
NC_013961.1	2440001	2445000	7	26	19	0.000185765	0.0017435	0.00202667		9.38551	0.860278	10.9099
NC_013961.1	2445001	2450000	7	31	7	0.000151809	0.00173494	0.000746667		11.4284	2.32358	4.91846
NC_013961.1	2450001	2455000	5	48	15	6.4905e-05	0.00316247	0.0016		48.7246	1.97654	24.6514
NC_013961.1	2455001	2460000	2	35	7	7.01199e-05	0.00194549	0.000746667		27.7452	2.60557	10.6484
NC_013961.1	2460001	2465000	2	18	10	6.75082e-05	0.00118751	0.00106667		17.5906	1.11329	15.8006
NC_013961.1	2465001	2470000	6	30	6	0.000304009	0.00212219	0.00064		6.98068	3.31592	2.1052
NC_013961.1	2470001	2475000		41	3		0.00251917	0.00032			7.87241
NC_013961.1	2475001	2480000	1	28	3	1.19347e-05	0.00174784	0.00032		146.45	5.462	26.8126
NC_013961.1	2480001	2485000	11	43	6	0.000235363	0.00319616	0.00064		13.5797	4.994	2.7192
NC_013961.1	2485001	2490000	9	35	10	0.000103695	0.00223236	0.00106667		21.5281	2.09283	10.2866
NC_013961.1	2490001	2495000	4	52	9	6.75106e-05	0.00374418	0.00096		55.4606	3.90019	14.22
NC_013961.1	2495001	2500000	3	36	5	0.000102942	0.002598	0.000533333		25.2375	4.87125	5.18091
NC_013961.1	2500001	2505000		16			0.00104842
NC_013961.1	2505001	2510000	3	31	2	3.4314e-05	0.00179003	0.000213333		52.1662	8.39078	6.21708
NC_013961.1	2510001	2515000		39	4		0.00276653	0.000426667			6.48405
NC_013961.1	2515001	2520000		49	6		0.0035708	0.00064			5.57937
NC_013961.1	2520001	2525000	15	38	1	0.000227192	0.00246	0.000106667		10.8278	23.0624	0.469502
NC_013961.1	2525001	2530000	12	64	3	0.000599468	0.00422057	0.00032		7.04053	13.1893	0.533807
NC_013961.1	2530001	2535000	3	28	3	4.55033e-05	0.00207166	0.00032		45.5277	6.47394	7.03246
NC_013961.1	2535001	2540000	10	40	8	0.000268206	0.00265726	0.000853333		9.90753	3.11398	3.18163
NC_013961.1	2540001	2545000	7	36	7	0.000364065	0.0021648	0.000746667		5.94619	2.89928	2.05092
NC_013961.1	2545001	2550000	5	26	5	0.000216705	0.00174771	0.000533333		8.06493	3.27696	2.4611
NC_013961.1	2550001	2555000	14	32	3	0.000286875	0.0020131	0.00032		7.01734	6.29094	1.11547
NC_013961.1	2555001	2560000	14	24	5	0.000215239	0.00154953	0.000480058		7.19911	3.2278	2.23035
NC_013961.1	2560001	2565000	5	31	10	0.000101083	0.00191579	0.00101345		18.9526	1.89036	10.0259
NC_013961.1	2565001	2570000	9	27	10	0.000114512	0.00162131	0.00106667		14.1584	1.51997	9.31492
NC_013961.1	2570001	2575000	10	24	9	0.00046291	0.00159176	0.000906775		3.43859	1.75541	1.95886
NC_013961.1	2575001	2580000	5	48	4	0.000156291	0.00330144	0.000426667		21.1237	7.73774	2.72995
NC_013961.1	2580001	2585000	8	31	10	0.000183904	0.00200031	0.00106667		10.8769	1.87528	5.80015
NC_013961.1	2585001	2590000	1	11	1	1.11891e-05	0.000711607	0.000106667		63.5982	6.67129	9.53312
NC_013961.1	2590001	2595000
NC_013961.1	2595001	2600000		74	1		0.00467402	0.000106667			43.8188
NC_013961.1	2600001	2605000	3	31	10	0.000122342	0.00221508	0.00106667		18.1056	2.07663	8.71876
NC_013961.1	2605001	2610000
NC_013961.1	2610001	2615000		29	14		0.00202176	0.00149333			1.35386
NC_013961.1	2615001	2620000		35	8		0.00208049	0.000853333			2.43808
NC_013961.1	2620001	2625000	2	31	7	3.28221e-05	0.00226544	0.000746667		69.0218	3.03407	22.7489
NC_013961.1	2625001	2630000	2	22	1	5.96765e-05	0.00146122	0.000106667		24.4857	13.6989	1.78742
NC_013961.1	2630001	2635000	2	25	5	7.68317e-05	0.00145269	0.000480058		18.9074	3.02607	6.24818
NC_013961.1	2635001	2640000	3	24	11	0.000194326	0.00156644	0.00117333		8.06089	1.33504	6.03795
NC_013961.1	2640001	2645000	5	34	3	0.000250659	0.00242545	0.00032		9.67629	7.57953	1.27663
NC_013961.1	2645001	2650000	2	21	2	0.000122711	0.00146105	0.000213333		11.9064	6.84868	1.7385
NC_013961.1	2650001	2655000	5	34	6	0.000176798	0.00213945	0.000586737		12.1011	3.64635	3.31869
NC_013961.1	2655001	2660000	3	39	5	9.95886e-05	0.00246795	0.000480058		24.7815	5.14094	4.82041
NC_013961.1	2660001	2665000	1	32	2	6.86263e-05	0.00203797	0.000213333		29.6966	9.553	3.10862
NC_013961.1	2665001	2670000	14	37	11	0.000763648	0.00243368	0.00117333		3.18691	2.07416	1.53648
NC_013961.1	2670001	2675000	6	25	5	0.000340176	0.00141906	0.000533333		4.17155	2.66074	1.56781
NC_013961.1	2675001	2680000	19	31	12	0.000628244	0.00209336	0.00128		3.33208	1.63544	2.03742
NC_013961.1	2680001	2685000	13	29	5	0.000277918	0.00239607	0.000533333		8.6215	4.49263	1.91903
NC_013961.1	2685001	2690000	4	41	8	0.000199548	0.00286837	0.000853333		14.3743	3.36137	4.27633
NC_013961.1	2690001	2695000	7	26	12	0.00029544	0.00169717	0.00128		5.74455	1.32591	4.33252
NC_013961.1	2695001	2700000	14	28	5	0.000228292	0.00193699	0.000533333		8.4847	3.63186	2.33619
NC_013961.1	2700001	2705000	4	19	12	0.000145468	0.0014569	0.00128		10.0153	1.1382	8.79919
NC_013961.1	2705001	2710000	5	27	7	7.79552e-05	0.00181488	0.000640154		23.2811	2.83507	8.21182
NC_013961.1	2710001	2715000	4	29	2	6.8255e-05	0.00197489	0.000213333		28.934	9.25731	3.12553
NC_013961.1	2715001	2720000	3	32	7	0.000143227	0.00215166	0.000693417		15.0227	3.10298	4.84138
NC_013961.1	2720001	2725000	6	46	2	7.90751e-05	0.00287657	0.000213333		36.3777	13.4839	2.69785
NC_013961.1	2725001	2730000	10	22	4	0.000247305	0.00157498	0.000426667		6.36857	3.69136	1.72527
NC_013961.1	2730001	2735000	4	27	4	5.63197e-05	0.00160848	0.000426667		28.5598	3.76987	7.5758
NC_013961.1	2735001	2740000	3	20	2	4.36394e-05	0.00125058	0.000213333		28.6571	5.8621	4.88854
NC_013961.1	2740001	2745000	2	18	11	3.39402e-05	0.00126321	0.00117333		37.2187	1.0766	34.5705
NC_013961.1	2745001	2750000	3	34	9	9.88392e-05	0.00212211	0.00096		21.4703	2.21053	9.71275
NC_013961.1	2750001	2755000	2	55	9	0.000102197	0.00254777	0.00096		24.93	2.65393	9.39362
NC_013961.1	2755001	2760000	3	68	12	0.000105182	0.00353277	0.00128		33.5872	2.75998	12.1694
NC_013961.1	2760001	2765000	1	39	5	1.15619e-05	0.00217727	0.000533333		188.314	4.08238	46.1285
NC_013961.1	2765001	2770000	8	29	1	0.000112276	0.0016465	0.000106667		14.6648	15.4359	0.950043
NC_013961.1	2770001	2775000	2	21	2	2.34968e-05	0.00133489	0.000213333		56.8116	6.25731	9.07924
NC_013961.1	2775001	2780000	3	15	2	0.000106302	0.000846316	0.000213333		7.96143	3.96711	2.00686
NC_013961.1	2780001	2785000	3	22	11	6.22873e-05	0.00138543	0.00117333		22.2426	1.18077	18.8374
NC_013961.1	2785001	2790000	7	31	5	0.000221197	0.00173929	0.000533333		7.86308	3.26117	2.41112
NC_013961.1	2790001	2795000	4	21		0.000162997	0.00156644			9.61024
NC_013961.1	2795001	2800000	7	24	7	0.000249543	0.0015751	0.000746667		6.31194	2.10951	2.99214
NC_013961.1	2800001	2805000	3	22	6	8.2431e-05	0.00176849	0.00064		21.4542	2.76327	7.76407
NC_013961.1	2805001	2810000		29	8		0.00212219	0.000693583			3.05975
NC_013961.1	2810001	2815000	3	4	1	3.50591e-05	0.000210526	0.000106667		6.00489	1.97368	3.04249
NC_013961.1	2815001	2820000	5	23	3	7.83273e-05	0.00149076	0.00032		19.0324	4.65862	4.08542
NC_013961.1	2820001	2825000	13	41	8	0.000227948	0.00259429	0.000853333		11.3811	3.04018	3.74354
NC_013961.1	2825001	2830000	10	23	5	0.000343906	0.00151158	0.000533333		4.39533	2.83421	1.55081
NC_013961.1	2830001	2835000	13	22	6	0.00069949	0.00154129	0.00064		2.20345	2.40827	0.914952
NC_013961.1	2835001	2840000	9	20	8	0.000146591	0.00115798	0.000853333		7.89939	1.35701	5.82118
NC_013961.1	2840001	2845000	5	24	2	0.000104063	0.0015369	0.000213333		14.7689	7.20423	2.05004
NC_013961.1	2845001	2850000	2	17	6	5.0352e-05	0.00116632	0.00064		23.1633	1.82237	12.7105
NC_013961.1	2850001	2855000	6	26	5	0.000293188	0.00176849	0.000480058		6.03193	3.68391	1.63737
NC_013961.1	2855001	2860000	5	37	158	0.000221202	0.00216867	0.0157215		9.80403	0.137943	71.073
NC_013961.1	2860001	2865000	9	126	46	0.00052483	0.00673026	0.00485392		12.8237	1.38656	9.24856
NC_013961.1	2865001	2870000	2	29	8	8.87667e-05	0.00202129	0.000853333		22.7708	2.3687	9.61321
NC_013961.1	2870001	2875000	1	17	5	3.72977e-05	0.00122957	0.000533333		32.9664	2.30545	14.2994
NC_013961.1	2875001	2880000	7	16	4	0.000296173	0.00112851	0.000426667		3.81031	2.64494	1.4406
NC_013961.1	2880001	2885000	11	43	4	0.000467089	0.00281695	0.000426667		6.03086	6.60222	0.91346
NC_013961.1	2885001	2890000	9	34	1	0.00039614	0.00229088	0.000106667		5.78301	21.4769	0.269266
NC_013961.1	2890001	2895000	4	44	8	6.49012e-05	0.00323394	0.000853333		49.8287	3.78977	13.1482
NC_013961.1	2895001	2900000	6	25	2	0.000254016	0.00153696	0.000213333		6.05064	7.20451	0.839841
NC_013961.1	2900001	2905000	9	33	11	0.000222308	0.00224877	0.00112013		10.1156	2.0076	5.03864
NC_013961.1	2905001	2910000	2	97	35	0.000102197	0.00524775	0.00373333		51.3494	1.40565	36.5307
NC_013961.1	2910001	2915000	1	23	4	1.08162e-05	0.00152427	0.000426667		140.925	3.57251	39.447
NC_013961.1	2915001	2920000	3	15	16	9.58576e-05	0.000905298	0.00149405		9.4442	0.605936	15.5861
NC_013961.1	2920001	2925000		25	29		0.00148234	0.00304036			0.487554
NC_013961.1	2925001	2930000	2	27	7	8.83927e-05	0.0017475	0.000746667		19.7697	2.3404	8.44716
NC_013961.1	2930001	2935000	2	56	9	8.65268e-05	0.00317523	0.00096		36.6965	3.30753	11.0948
NC_013961.1	2935001	2940000	1	14	5	5.37082e-05	0.0011411	0.000533333		21.2463	2.13956	9.9302
NC_013961.1	2940001	2945000	2	108	10	9.32434e-05	0.00624591	0.00106667		66.985	5.85552	11.4396
NC_013961.1	2945001	2950000	1	214	35	3.13294e-05	0.0132508	0.00362754		422.951	3.65283	115.787
NC_013961.1	2950001	2955000	13	34	5	0.000742722	0.00208445	0.000533333		2.8065	3.90835	0.718079
NC_013961.1	2955001	2960000	4	45	11	8.6159e-05	0.0026401	0.00117333		30.6422	2.25009	13.6182
NC_013961.1	2960001	2965000	3	24	42	3.54317e-05	0.00143175	0.00448		40.4087	0.319587	126.44
NC_013961.1	2965001	2970000	3	31	11	9.06347e-05	0.00182758	0.00112013		20.1642	1.63158	12.3587
NC_013961.1	2970001	2975000		86	31		0.00394978	0.00325372			1.21393
NC_013961.1	2975001	2980000	4	47	4	6.67638e-05	0.00230352	0.000426667		34.5025	5.39887	6.39069
NC_013961.1	2980001	2985000	3	43	3	0.000104436	0.00294021	0.00032		28.1532	9.18816	3.06408
NC_013961.1	2985001	2990000	5	33	29	9.51105e-05	0.0023165	0.00309333		24.3559	0.748869	32.5235
NC_013961.1	2990001	2995000	3	25	1	6.93755e-05	0.00166763	0.000106667		24.0377	15.634	1.53753
NC_013961.1	2995001	3000000		50	8		0.0025602	0.000853333			3.00024
NC_013961.1	3000001	3005000	2	38	8	8.69049e-05	0.0024598	0.000853333		28.3045	2.88258	9.81916
NC_013961.1	3005001	3010000	7	32	9	9.10111e-05	0.00205061	0.00096		22.5314	2.13605	10.5482
NC_013961.1	3010001	3015000	2	31	2	2.23787e-05	0.0019036	0.000213333		85.063	8.92314	9.53286
NC_013961.1	3015001	3020000	5	26	1	0.000175687	0.00162545	0.000106667		9.25197	15.2385	0.607142
NC_013961.1	3020001	3025000	1	28	12	4.66217e-05	0.0016675	0.00128		35.7666	1.30273	27.455
NC_013961.1	3025001	3030000	1	20	6	1.15619e-05	0.00144011	0.00064		124.557	2.25017	55.3542
NC_013961.1	3030001	3035000	2	32	5	2.31241e-05	0.00211377	0.000533333		91.4098	3.96332	23.0639
NC_013961.1	3035001	3040000	5	26	19	0.000225284	0.00179796	0.00202667		7.98086	0.88715	8.99607
NC_013961.1	3040001	3045000		24	3		0.00181895	0.00032			5.68422
NC_013961.1	3045001	3050000	7	42	7	0.000226784	0.00279256	0.000746667		12.3137	3.74003	3.29241
NC_013961.1	3050001	3055000	8	22	1	0.00031708	0.00125474	0.000106667		3.95717	11.7632	0.336404
NC_013961.1	3055001	3060000	6	19	4	0.000218202	0.00116211	0.000426667		5.32584	2.72369	1.95538
NC_013961.1	3060001	3065000	11	46	7	0.000384607	0.00294362	0.000693417		7.65358	4.24509	1.80292
NC_013961.1	3065001	3070000	4	35	4	0.00010891	0.00257293	0.000426667		23.6244	6.0303	3.91761
NC_013961.1	3070001	3075000	1	24	3	5.59454e-05	0.00165065	0.00032		29.5047	5.15828	5.71986
NC_013961.1	3075001	3080000	9	21	5	0.000498018	0.00132647	0.000533333		2.6635	2.48713	1.07091
NC_013961.1	3080001	3085000	7	29	5	0.000358113	0.00197489	0.000533333		5.51471	3.70292	1.48929
NC_013961.1	3085001	3090000	5	61	5	0.000190226	0.00357585	0.000533333		18.7979	6.70472	2.80368
NC_013961.1	3090001	3095000	4	299	2	9.88427e-05	0.0125902	0.000213333		127.376	59.0167	2.15831
NC_013961.1	3095001	3100000	9	70	12	0.000359979	0.00361359	0.00122681		10.0383	2.94552	3.408
NC_013961.1	3100001	3105000	3	19	4	4.51303e-05	0.00107798	0.000426667		23.8859	2.52651	9.45411
NC_013961.1	3105001	3110000
NC_013961.1	3110001	3115000	3	20	3	0.000138011	0.0011032	0.00032		7.99357	3.4475	2.31866
NC_013961.1	3115001	3120000	1	14	3	6.26588e-05	0.000943158	0.00032		15.0523	2.94737	5.10702
NC_013961.1	3120001	3125000	9	16	1	0.000552863	0.000926352	0.000106667		1.67555	8.68452	0.192936
NC_013961.1	3125001	3130000	7	12	29	0.000200322	0.000745321	0.00293439		3.72061	0.253995	14.6484
NC_013961.1	3130001	3135000	4	20	66	0.000130541	0.0015245	0.00704		11.6783	0.216548	53.9294
NC_013961.1	3135001	3140000	8	35	14	0.000436799	0.00253503	0.00149333		5.80365	1.69757	3.4188
NC_013961.1	3140001	3145000	11	42	2	0.000561065	0.00280465	0.000213333		4.9988	13.1468	0.380229
NC_013961.1	3145001	3150000	14	62	4	0.000680433	0.00353794	0.000426667		5.19954	8.29204	0.627052
NC_013961.1	3150001	3155000	2	20	3	4.47563e-05	0.00121727	0.00032		27.1977	3.80397	7.14983
NC_013961.1	3155001	3160000	4	64	4	4.40145e-05	0.00380909	0.000426667		86.5417	8.92755	9.69378
NC_013961.1	3160001	3165000	3	33	7	3.46866e-05	0.00216851	0.000746667		62.5172	2.90425	21.5261
NC_013961.1	3165001	3170000		29	11		0.00170967	0.00117333			1.45711
NC_013961.1	3170001	3175000	7	28	10	0.000152553	0.00146975	0.00106667		9.63436	1.37789	6.99213
NC_013961.1	3175001	3180000	3	41	6	3.31962e-05	0.00280454	0.00064		84.4838	4.38209	19.2793
NC_013961.1	3180001	3185000	4	40	4	0.000137635	0.00273706	0.000426667		19.8864	6.41498	3.09999
NC_013961.1	3185001	3190000	2	26	10	7.38497e-05	0.00138542	0.00106667		18.76	1.29883	14.4438
NC_013961.1	3190001	3195000	3	29	9	4.62482e-05	0.00185684	0.00096		40.1495	1.93421	20.7576
NC_013961.1	3195001	3200000	5	20	3	7.7956e-05	0.00130607	0.00032		16.7539	4.08147	4.10488
NC_013961.1	3200001	3205000	4	32	5	0.000136515	0.00226992	0.000533333		16.6276	4.2561	3.90677
NC_013961.1	3205001	3210000		23	7		0.0014318	0.000693417			2.06485
NC_013961.1	3210001	3215000	6	23	2	0.000273046	0.00157474	0.000160019		5.76731	9.84096	0.586051
NC_013961.1	3215001	3220000	1	17	11	2.23779e-05	0.00120852	0.00117333		54.0051	1.02999	52.4325
NC_013961.1	3220001	3225000	3	27	13	6.34063e-05	0.00210964	0.00138667		33.2718	1.52137	21.8696
NC_013961.1	3225001	3230000	3	29	3	3.54317e-05	0.00177698	0.000266699		50.1523	6.66287	7.52713
NC_013961.1	3230001	3235000	1	36	4	1.15619e-05	0.00222324	0.000426667		192.29	5.21071	36.9028
NC_013961.1	3235001	3240000	2	24		5.81846e-05	0.00158749			27.2837
NC_013961.1	3240001	3245000		19	2		0.00129689	0.000213333			6.07918
NC_013961.1	3245001	3250000	2	22	4	2.31241e-05	0.00135168	0.000426667		58.4533	3.168	18.4512
NC_013961.1	3250001	3255000		22	3		0.00153696	0.00032			4.803
NC_013961.1	3255001	3260000		20	4		0.00141906	0.000426667			3.32592
NC_013961.1	3260001	3265000	5	23	4	0.000215586	0.00132216	0.000426667		6.13287	3.09881	1.9791
NC_013961.1	3265001	3270000	9	24	1	0.000485658	0.00151164	0.000106667		3.11256	14.1716	0.219634
NC_013961.1	3270001	3275000	6	28	5	0.000133902	0.00185285	0.000533333		13.8374	3.4741	3.98301
NC_013961.1	3275001	3280000	6	75	10	0.000150328	0.00494335	0.00106667		32.8838	4.63438	7.09562
NC_013961.1	3280001	3285000	2	54	7	0.000117111	0.00338987	0.000746667		28.9458	4.54	6.37572
NC_013961.1	3285001	3290000	5	52	6	0.00018985	0.00344475	0.000586737		18.1446	5.87103	3.09053
NC_013961.1	3290001	3295000	8	68	3	0.000189477	0.00403148	0.000266699		21.2769	15.1162	1.40755
NC_013961.1	3295001	3300000	7	58	11	0.000242812	0.00337763	0.00112013		13.9105	3.01539	4.61316
NC_013961.1	3300001	3305000	2	45	30	2.31241e-05	0.00288897	0.00309408		124.933	0.933709	133.803
NC_013961.1	3305001	3310000	5	36	7	0.000179038	0.00261494	0.000746667		14.6055	3.50215	4.17044
NC_013961.1	3310001	3315000	3	44	63	0.000108535	0.00292654	0.00672		26.964	0.435497	61.9155
NC_013961.1	3315001	3320000	4	33	7	0.000147335	0.00192045	0.000746667		13.0346	2.57203	5.06782
NC_013961.1	3320001	3325000	2	29	6	5.18433e-05	0.00196632	0.00064		37.9281	3.07238	12.3449
NC_013961.1	3325001	3330000	2	41	9	7.42218e-05	0.00252651	0.000906775		34.04	2.78626	12.2171
NC_013961.1	3330001	3335000	17	47	3	0.000866613	0.00294771	0.00032		3.40141	9.21159	0.369254
NC_013961.1	3335001	3340000	6	26	2	0.000246938	0.00161269	0.000213333		6.53075	7.5595	0.863913
NC_013961.1	3340001	3345000	4	22	1	0.000149561	0.0015369	0.000106667		10.2761	14.4084	0.713201
NC_013961.1	3345001	3350000	10	35	32	0.000443891	0.00205069	0.00330746		4.61981	0.62002	7.45106
NC_013961.1	3350001	3355000		26			0.00146959
NC_013961.1	3355001	3360000		39	6		0.0029484	0.00064			4.60687
NC_013961.1	3360001	3365000	17	36	6	0.00062152	0.00253062	0.00064		4.07166	3.95409	1.02973
NC_013961.1	3365001	3370000	24	38	1	0.00113464	0.00277516	0.000106667		2.44585	26.017	0.0940096
NC_013961.1	3370001	3375000	7	35	4	0.000261488	0.00248871	0.000426667		9.51749	5.83291	1.63169
NC_013961.1	3375001	3380000	4	72	13	0.000212605	0.00496958	0.00138667		23.3747	3.58382	6.52228
NC_013961.1	3380001	3385000	4	36	1	4.58768e-05	0.00223596	0.000106667		48.7384	20.9621	2.32507
NC_013961.1	3385001	3390000	3	33	11	0.000162993	0.00223657	0.00117333		13.7219	1.90617	7.19865
NC_013961.1	3390001	3395000	1	28	4	2.23779e-05	0.00171375	0.000426667		76.5823	4.0166	19.0664
NC_013961.1	3395001	3400000	7	59	6	0.000108921	0.00446467	0.00064		40.99	6.97605	5.87582
NC_013961.1	3400001	3405000	6	29	4	0.000233495	0.00177684	0.000426667		7.60976	4.16447	1.82731
NC_013961.1	3405001	3410000	3	40	10	3.46866e-05	0.00327604	0.00106667		94.4468	3.07128	30.7516
NC_013961.1	3410001	3415000	10	24	1	0.000274914	0.00160006	0.000106667		5.82022	15.0005	0.388001
NC_013961.1	3415001	3420000	2	20	8	6.56433e-05	0.00157895	0.000800096		24.0535	1.97345	12.1885
NC_013961.1	3420001	3425000	2	16	4	3.28221e-05	0.000753714	0.000426667		22.9636	1.76652	12.9994
NC_013961.1	3425001	3430000	7	113	15	0.000128306	0.00546025	0.00154685		42.5565	3.52992	12.0559
NC_013961.1	3430001	3435000	1	27	6	1.11891e-05	0.00156229	0.000533461		139.626	2.92859	47.6768
NC_013961.1	3435001	3440000		25	7		0.00185713	0.000746667			2.48723
NC_013961.1	3440001	3445000	4	27	5	8.4668e-05	0.00186113	0.000533333		21.9815	3.48962	6.29911
NC_013961.1	3445001	3450000	1	17	5	4.66217e-05	0.00120426	0.000480058		25.8305	2.50857	10.2969
NC_013961.1	3450001	3455000		38	5		0.00269516	0.000480058			5.61424
NC_013961.1	3455001	3460000	1	2	5	7.16093e-05	0.000143158	0.000533333		1.99915	0.268421	7.44782
NC_013961.1	3460001	3465000	11	17	4	0.000512918	0.00119167	0.000426667		2.32331	2.79297	0.831843
NC_013961.1	3465001	3470000	11	33	3	0.000489823	0.00213903	0.00032		4.36694	6.68447	0.653297
NC_013961.1	3470001	3475000	18	38	4	0.000598053	0.002598	0.000426667		4.3441	6.08906	0.713427
NC_013961.1	3475001	3480000	1	9		1.19347e-05	0.000610574			51.1596
NC_013961.1	3480001	3485000	2	10	3	5.33346e-05	0.000627368	0.000160058		11.7629	3.91963	3.00102
NC_013961.1	3485001	3490000		13	13		0.000913755	0.00138667			0.658956
NC_013961.1	3490001	3495000	7	24	10	0.00031332	0.00146947	0.00106667		4.69	1.37762	3.40441
NC_013961.1	3495001	3500000	2	17	2	2.23787e-05	0.00109482	0.000213333		48.9224	5.13198	9.53286
NC_013961.1	3500001	3505000	6	41	1	9.32423e-05	0.00237492	0.000106667		25.4704	22.2648	1.14398
NC_013961.1	3505001	3510000	14	26	8	0.000307396	0.00167592	0.000853333		5.45199	1.96397	2.77601
NC_013961.1	3510001	3515000	15	28	6	0.000515205	0.00184043	0.00064		3.57223	2.87567	1.24222
NC_013961.1	3515001	3520000	10	24	8	0.000505865	0.00169263	0.000853333		3.34601	1.98355	1.68688
NC_013961.1	3520001	3525000	9	22		0.000519265	0.00145286			2.79792
NC_013961.1	3525001	3530000	1	35	1	2.31235e-05	0.00215629	0.000106667		93.251	20.2152	4.61293
NC_013961.1	3530001	3535000	3	35	10	3.31962e-05	0.00214754	0.00101345		64.6923	2.11904	30.5291
NC_013961.1	3535001	3540000		24	1		0.00173487	0.000106667			16.2644
NC_013961.1	3540001	3545000	2	16		5.96771e-05	0.0011032			18.4862
NC_013961.1	3545001	3550000	4	15	5	0.000143602	0.00105684	0.000533333		7.35951	1.98158	3.71397
NC_013961.1	3550001	3555000	4	25	5	0.000161134	0.00147397	0.000533333		9.14748	2.7637	3.30987
NC_013961.1	3555001	3560000	3	27	4	9.17483e-05	0.00164638	0.000426667		17.9445	3.8587	4.65041
NC_013961.1	3560001	3565000	2	26	4	9.02607e-05	0.00177284	0.000426667		19.6413	4.15509	4.72705
NC_013961.1	3565001	3570000	3	16	7	8.95147e-05	0.00097688	0.000693417		10.9131	1.40879	7.7464
NC_013961.1	3570001	3575000	1	68	34	1.19347e-05	0.00416081	0.00352085		348.631	1.18176	295.01
NC_013961.1	3575001	3580000	7	28	10	0.000369261	0.00169697	0.00106667		4.59558	1.5909	2.88866
NC_013961.1	3580001	3585000	3	30	7	3.50591e-05	0.00204211	0.000746667		58.2476	2.73497	21.2974
NC_013961.1	3585001	3590000	8	32	5	0.000340192	0.00225298	0.000533333		6.62267	4.22434	1.56774
NC_013961.1	3590001	3595000	11	21	12	0.000488331	0.00134337	0.00128		2.75094	1.04951	2.62117
NC_013961.1	3595001	3600000	6	18	10	0.000302893	0.00112859	0.00106667		3.72604	1.05805	3.52161
NC_013961.1	3600001	3605000	5	35	5	0.000249898	0.00254355	0.000533333		10.1784	4.76916	2.1342
NC_013961.1	3605001	3610000	6	25	5	8.9892e-05	0.00157492	0.000533333		17.5201	2.95298	5.93304
NC_013961.1	3610001	3615000		27	4		0.00192421	0.000426667			4.50986
NC_013961.1	3615001	3620000	3	11	2	6.11705e-05	0.000770526	0.000213333		12.5964	3.61185	3.48751
NC_013961.1	3620001	3625000		20	5		0.00129268	0.000533333			2.42378
NC_013961.1	3625001	3630000	8	35	3	0.000407713	0.0022064	0.00032		5.41165	6.895	0.784866
NC_013961.1	3630001	3635000	19	46	14	0.000912285	0.00309931	0.00149333		3.3973	2.07544	1.63691
NC_013961.1	3635001	3640000	15	41	5	0.000358882	0.00279201	0.000533333		7.77974	5.23502	1.4861
NC_013961.1	3640001	3645000	4	28	5	0.000148078	0.00200008	0.000480058		13.5069	4.16633	3.24193
NC_013961.1	3645001	3650000	7	16		0.000288716	0.00142737			4.94385
NC_013961.1	3650001	3655000	4	29	5	9.43635e-05	0.00184435	0.000533333		19.5452	3.45816	5.6519
NC_013961.1	3655001	3660000	3	24	1	0.000135015	0.00158347	0.000106667		11.7281	14.845	0.790038
NC_013961.1	3660001	3665000		18	5		0.00125474	0.000533333			2.35264
NC_013961.1	3665001	3670000	9	21	3	0.000385341	0.00158328	0.00032		4.10878	4.94775	0.830433
NC_013961.1	3670001	3675000	7	33	9	0.000361827	0.00241273	0.000853538		6.66819	2.82674	2.35897
NC_013961.1	3675001	3680000	5	38	2	0.000158512	0.00290549	0.000213333		18.3298	13.6195	1.34585
NC_013961.1	3680001	3685000	4	24	4	0.000184262	0.0017687	0.000426667		9.59883	4.14539	2.31555
NC_013961.1	3685001	3690000	5	30	4	0.000302862	0.00198745	0.000373378		6.56223	5.32289	1.23283
NC_013961.1	3690001	3695000	2	30	4	4.62471e-05	0.00199594	0.000373378		43.1582	5.34563	8.07354
NC_013961.1	3695001	3700000	2	17	3	2.27514e-05	0.00128852	0.00032		56.6348	4.02663	14.0651
NC_013961.1	3700001	3705000	5	36	9	0.000221927	0.00231606	0.00096		10.4361	2.41256	4.32575
NC_013961.1	3705001	3710000	10	19	10	0.000418555	0.00136016	0.00106667		3.24966	1.27515	2.54846
NC_013961.1	3710001	3715000	6	21	7	0.000288702	0.00171823	0.000746667		5.95157	2.3012	2.58629
NC_013961.1	3715001	3720000	1	53	6	6.26588e-05	0.00378571	0.00064		60.4179	5.91517	10.214
NC_013961.1	3720001	3725000	5	47	3	0.000259611	0.00291812	0.00032		11.2404	9.11913	1.23261
NC_013961.1	3725001	3730000	16	27		0.00069945	0.00155387			2.22156
NC_013961.1	3730001	3735000	6	42	3	0.000142484	0.00273727	0.00032		19.2111	8.55397	2.24587
NC_013961.1	3735001	3740000	9	35	1	0.000162624	0.00247196	0.000106667		15.2005	23.1746	0.655912
NC_013961.1	3740001	3745000	19	37	3	0.000252918	0.00246766	0.000266699		9.75676	9.2526	1.05449
NC_013961.1	3745001	3750000	2	17	3	8.95126e-05	0.00105684	0.00032		11.8066	3.30262	3.57492
NC_013961.1	3750001	3755000	16	44	3	0.000237242	0.00251378	0.00032		10.5958	7.85556	1.34883
NC_013961.1	3755001	3760000	14	28	10	0.000374202	0.00157071	0.00106667		4.19749	1.47254	2.85052
NC_013961.1	3760001	3765000	16	42	5	0.000734819	0.00223622	0.000533333		3.04323	4.19292	0.725802
NC_013961.1	3765001	3770000	4	74	9	0.000167096	0.00355058	0.00096		21.2487	3.69852	5.7452
NC_013961.1	3770001	3775000	2	23	5	7.45938e-05	0.00158737	0.000533333		21.2802	2.97632	7.14983
NC_013961.1	3775001	3780000	3	26	8	0.000178663	0.00178947	0.000853333		10.0159	2.09704	4.77622
NC_013961.1	3780001	3785000	5	28	5	8.01893e-05	0.00175178	0.000533333		21.8456	3.28459	6.65092
NC_013961.1	3785001	3790000	7	41	9	0.000361077	0.00250967	0.00096		6.95051	2.61424	2.65871
NC_013961.1	3790001	3795000	2	35	11	7.64596e-05	0.00250556	0.00117333		32.7697	2.13543	15.3458
NC_013961.1	3795001	3800000	3	16	8	9.51083e-05	0.000997895	0.000800096		10.4922	1.24722	8.41247
NC_013961.1	3800001	3805000	3	27	2	4.55028e-05	0.00179389	0.000213333		39.4237	8.40887	4.68835
NC_013961.1	3805001	3810000	2	3	2	6.7136e-05	0.000164211	0.000213333		2.44595	0.76974	3.17762
			3956	27734	5578	0.000193047	0.00235835	0.000795122		12.2164	2.96602	4.1188
										617	237	311
										3085000	1185000	1555000
										0.810653	0.311385	0.408611

## Sheet: Fst - G1_G2
CHROM	BIN_START	BIN_END	N_VARIANTS	WEIGHTED_FST	MEAN_FST
NC_013961.1	1	5000	29	0.59196	0.268908
NC_013961.1	5001	10000	48	0.656974	0.409293
NC_013961.1	10001	15000	68	0.725155	0.466312
NC_013961.1	15001	20000	46	0.694645	0.415266
NC_013961.1	20001	25000	74	0.707197	0.446064
NC_013961.1	25001	30000	160	0.554449	0.216601
NC_013961.1	30001	35000	56	0.495181	0.323863
NC_013961.1	35001	40000	38	0.5965	0.337725
NC_013961.1	40001	45000	8	0.774307	0.504019
NC_013961.1	45001	50000	26	0.647627	0.394374
NC_013961.1	50001	55000	27	0.661951	0.378372
NC_013961.1	55001	60000	19	0.687844	0.39841
NC_013961.1	60001	65000	27	0.593225	0.325879
NC_013961.1	65001	70000	19	0.60699	0.375502
NC_013961.1	70001	75000	27	0.582134	0.341664
NC_013961.1	75001	80000	37	0.266797	0.235264
NC_013961.1	80001	85000	42	0.527194	0.351312
NC_013961.1	85001	90000	25	0.705471	0.378191
NC_013961.1	95001	100000	21	0.71404	0.488224
NC_013961.1	100001	105000	30	0.603077	0.358309
NC_013961.1	105001	110000	41	0.475042	0.254137
NC_013961.1	110001	115000	20	0.522852	0.292312
NC_013961.1	115001	120000	5	0.600397	0.394893
NC_013961.1	120001	125000	19	0.463798	0.321761
NC_013961.1	125001	130000	21	0.428088	0.311116
NC_013961.1	130001	135000	35	0.50961	0.335424
NC_013961.1	135001	140000	38	0.295798	0.173868
NC_013961.1	140001	145000	27	0.454176	0.247296
NC_013961.1	145001	150000	24	0.492529	0.301618
NC_013961.1	150001	155000	25	0.497239	0.295215
NC_013961.1	155001	160000	47	0.516546	0.259044
NC_013961.1	160001	165000	25	0.653357	0.367341
NC_013961.1	165001	170000	30	0.636317	0.347069
NC_013961.1	170001	175000	30	0.681929	0.344588
NC_013961.1	175001	180000	22	0.637052	0.355214
NC_013961.1	180001	185000	5	0.276085	0.243788
NC_013961.1	185001	190000	50	0.480168	0.306079
NC_013961.1	190001	195000	30	0.689884	0.403243
NC_013961.1	195001	200000	38	0.568108	0.402715
NC_013961.1	200001	205000	25	0.643182	0.367162
NC_013961.1	205001	210000	23	0.572585	0.337256
NC_013961.1	210001	215000	43	0.587652	0.328554
NC_013961.1	215001	220000	32	0.573367	0.353791
NC_013961.1	220001	225000	28	0.731859	0.360098
NC_013961.1	225001	230000	25	0.747157	0.469424
NC_013961.1	230001	235000	32	0.505167	0.261551
NC_013961.1	235001	240000	39	0.477448	0.290748
NC_013961.1	240001	245000	25	0.584717	0.302166
NC_013961.1	245001	250000	22	0.776221	0.46413
NC_013961.1	250001	255000	34	0.554898	0.283247
NC_013961.1	255001	260000	33	0.749355	0.410876
NC_013961.1	260001	265000	25	0.753562	0.429065
NC_013961.1	265001	270000	3	0.0861351	0.0776137
NC_013961.1	270001	275000	39	0.662359	0.457378
NC_013961.1	275001	280000	22	0.423376	0.299844
NC_013961.1	280001	285000	16	0.671547	0.398799
NC_013961.1	285001	290000	28	0.707854	0.321866
NC_013961.1	290001	295000	58	0.589032	0.336342
NC_013961.1	295001	300000	75	0.279297	0.204868
NC_013961.1	300001	305000	43	0.191072	0.178076
NC_013961.1	305001	310000	37	0.517056	0.346152
NC_013961.1	310001	315000	16	0.456714	0.307659
NC_013961.1	315001	320000	19	0.769073	0.411931
NC_013961.1	320001	325000	51	0.78039	0.482193
NC_013961.1	325001	330000	24	0.49267	0.313592
NC_013961.1	330001	335000	30	0.71204	0.457521
NC_013961.1	335001	340000	25	0.408747	0.237382
NC_013961.1	340001	345000	30	0.737591	0.474891
NC_013961.1	345001	350000	18	0.82433	0.515085
NC_013961.1	350001	355000	33	0.845225	0.538255
NC_013961.1	355001	360000	22	0.487755	0.37776
NC_013961.1	360001	365000	31	0.47144	0.257403
NC_013961.1	365001	370000	32	0.666929	0.352231
NC_013961.1	370001	375000	33	0.705691	0.418426
NC_013961.1	375001	380000	22	0.573539	0.403929
NC_013961.1	380001	385000	23	0.584156	0.363641
NC_013961.1	385001	390000	21	0.446576	0.307055
NC_013961.1	390001	395000	33	0.664317	0.374113
NC_013961.1	395001	400000	32	0.566077	0.294804
NC_013961.1	400001	405000	25	0.664253	0.402061
NC_013961.1	405001	410000	27	0.498236	0.362668
NC_013961.1	410001	415000	21	0.234934	0.195895
NC_013961.1	415001	420000	37	0.730789	0.365627
NC_013961.1	420001	425000	28	0.803963	0.475134
NC_013961.1	425001	430000	27	0.381807	0.269022
NC_013961.1	430001	435000	38	0.549164	0.342241
NC_013961.1	435001	440000	16	0.531352	0.356327
NC_013961.1	440001	445000	43	0.4095	0.258006
NC_013961.1	445001	450000	26	0.448953	0.361826
NC_013961.1	465001	470000	45	0.659359	0.482298
NC_013961.1	470001	475000	43	0.748793	0.457276
NC_013961.1	475001	480000	35	0.319774	0.223432
NC_013961.1	480001	485000	19	0.602136	0.286663
NC_013961.1	485001	490000	29	0.499172	0.276366
NC_013961.1	490001	495000	42	0.703623	0.421441
NC_013961.1	495001	500000	26	0.770485	0.447392
NC_013961.1	500001	505000	14	0.652904	0.362103
NC_013961.1	505001	510000	45	0.668178	0.464141
NC_013961.1	510001	515000	37	0.769908	0.467487
NC_013961.1	515001	520000	47	0.616964	0.373825
NC_013961.1	520001	525000	36	0.714512	0.423036
NC_013961.1	525001	530000	37	0.707884	0.393369
NC_013961.1	530001	535000	26	0.542121	0.31536
NC_013961.1	535001	540000	58	0.56921	0.359205
NC_013961.1	540001	545000	36	0.520389	0.329932
NC_013961.1	545001	550000	37	0.627662	0.373463
NC_013961.1	550001	555000	33	0.483991	0.31498
NC_013961.1	555001	560000	43	0.686568	0.418234
NC_013961.1	560001	565000	37	0.620264	0.372391
NC_013961.1	565001	570000	98	0.528614	0.363862
NC_013961.1	570001	575000	84	0.483223	0.363363
NC_013961.1	575001	580000	46	0.600182	0.29658
NC_013961.1	580001	585000	52	0.535047	0.335307
NC_013961.1	585001	590000	61	0.497223	0.32442
NC_013961.1	590001	595000	55	0.613156	0.410362
NC_013961.1	595001	600000	36	0.716006	0.432039
NC_013961.1	600001	605000	35	0.617418	0.382684
NC_013961.1	605001	610000	63	0.499899	0.345541
NC_013961.1	610001	615000	25	0.600414	0.383546
NC_013961.1	615001	620000	47	0.670893	0.347771
NC_013961.1	620001	625000	71	0.563753	0.344441
NC_013961.1	625001	630000	94	0.361137	0.302416
NC_013961.1	630001	635000	41	0.737902	0.444013
NC_013961.1	635001	640000	72	0.701538	0.409347
NC_013961.1	640001	645000	31	0.771457	0.490438
NC_013961.1	645001	650000	22	0.691049	0.483466
NC_013961.1	650001	655000	99	0.591089	0.378789
NC_013961.1	655001	660000	31	0.400534	0.28571
NC_013961.1	660001	665000	25	0.402536	0.24525
NC_013961.1	665001	670000	36	0.661486	0.379502
NC_013961.1	670001	675000	27	0.70256	0.41074
NC_013961.1	675001	680000	31	0.56035	0.338561
NC_013961.1	680001	685000	37	0.694007	0.387389
NC_013961.1	685001	690000	38	0.614511	0.365853
NC_013961.1	690001	695000	42	0.724017	0.461245
NC_013961.1	695001	700000	84	0.61529	0.352969
NC_013961.1	700001	705000	47	0.49393	0.27607
NC_013961.1	705001	710000	29	0.440401	0.319854
NC_013961.1	710001	715000	19	0.626053	0.315472
NC_013961.1	715001	720000	49	0.709349	0.38381
NC_013961.1	720001	725000	38	0.727664	0.372745
NC_013961.1	725001	730000	45	0.629407	0.375618
NC_013961.1	730001	735000	38	0.643564	0.380652
NC_013961.1	735001	740000	31	0.80881	0.542832
NC_013961.1	740001	745000	45	0.649109	0.370756
NC_013961.1	745001	750000	6	0.217444	0.155598
NC_013961.1	750001	755000	12	0.610399	0.460295
NC_013961.1	755001	760000	44	0.735465	0.461444
NC_013961.1	760001	765000	28	0.782281	0.495003
NC_013961.1	765001	770000	39	0.637173	0.294719
NC_013961.1	770001	775000	59	0.649676	0.323379
NC_013961.1	775001	780000	31	0.723898	0.430201
NC_013961.1	780001	785000	22	0.553261	0.323012
NC_013961.1	785001	790000	48	0.579535	0.412508
NC_013961.1	790001	795000	20	0.48257	0.318489
NC_013961.1	795001	800000	29	0.69304	0.411236
NC_013961.1	800001	805000	28	0.553953	0.312596
NC_013961.1	805001	810000	30	0.669228	0.402902
NC_013961.1	810001	815000	28	0.779434	0.488267
NC_013961.1	815001	820000	37	0.697746	0.382101
NC_013961.1	820001	825000	23	0.779317	0.410814
NC_013961.1	825001	830000	28	0.531921	0.320922
NC_013961.1	830001	835000	50	0.72248	0.400098
NC_013961.1	835001	840000	75	0.345966	0.225523
NC_013961.1	840001	845000	29	0.367075	0.242188
NC_013961.1	845001	850000	26	0.74248	0.553253
NC_013961.1	850001	855000	22	0.732445	0.449205
NC_013961.1	855001	860000	81	0.52578	0.335021
NC_013961.1	860001	865000	47	0.658728	0.40451
NC_013961.1	865001	870000	56	0.616045	0.364722
NC_013961.1	870001	875000	75	0.696738	0.326572
NC_013961.1	875001	880000	237	0.413443	0.201327
NC_013961.1	880001	885000	179	0.545632	0.241388
NC_013961.1	885001	890000	42	0.695343	0.408703
NC_013961.1	890001	895000	50	0.543558	0.274205
NC_013961.1	895001	900000	78	0.632122	0.294643
NC_013961.1	900001	905000	38	0.742659	0.456889
NC_013961.1	905001	910000	52	0.64981	0.379012
NC_013961.1	910001	915000	33	0.669553	0.345618
NC_013961.1	915001	920000	126	0.325034	0.198771
NC_013961.1	925001	930000	39	0.748572	0.441886
NC_013961.1	930001	935000	52	0.702118	0.319696
NC_013961.1	935001	940000	43	0.60475	0.333323
NC_013961.1	940001	945000	62	0.719296	0.430225
NC_013961.1	945001	950000	77	0.495869	0.230975
NC_013961.1	950001	955000	14	0.879017	0.476008
NC_013961.1	955001	960000	51	0.630446	0.442657
NC_013961.1	960001	965000	65	0.572501	0.278315
NC_013961.1	965001	970000	26	0.589235	0.429867
NC_013961.1	970001	975000	42	0.649754	0.376061
NC_013961.1	975001	980000	20	0.803813	0.485707
NC_013961.1	980001	985000	48	0.689496	0.400343
NC_013961.1	985001	990000	36	0.686514	0.428378
NC_013961.1	990001	995000	33	0.578044	0.389135
NC_013961.1	995001	1000000	44	0.535982	0.326508
NC_013961.1	1000001	1005000	33	0.604617	0.391661
NC_013961.1	1005001	1010000	43	0.701986	0.392624
NC_013961.1	1010001	1015000	21	0.40809	0.285835
NC_013961.1	1015001	1020000	23	0.605012	0.311701
NC_013961.1	1020001	1025000	27	0.557225	0.39019
NC_013961.1	1025001	1030000	45	0.55808	0.303677
NC_013961.1	1030001	1035000	36	0.701463	0.398422
NC_013961.1	1035001	1040000	41	0.595469	0.363489
NC_013961.1	1040001	1045000	21	0.681241	0.448353
NC_013961.1	1045001	1050000	28	0.490601	0.301531
NC_013961.1	1050001	1055000	25	0.43259	0.278646
NC_013961.1	1055001	1060000	28	0.419894	0.312843
NC_013961.1	1060001	1065000	18	0.421883	0.281508
NC_013961.1	1065001	1070000	29	0.628429	0.364221
NC_013961.1	1070001	1075000	53	0.648311	0.396902
NC_013961.1	1075001	1080000	46	0.582669	0.368126
NC_013961.1	1080001	1085000	85	0.581538	0.27647
NC_013961.1	1085001	1090000	45	0.797871	0.397831
NC_013961.1	1090001	1095000	25	0.739702	0.426283
NC_013961.1	1095001	1100000	32	0.611901	0.374667
NC_013961.1	1100001	1105000	53	0.727374	0.400903
NC_013961.1	1105001	1110000	28	0.686737	0.510018
NC_013961.1	1110001	1115000	42	0.436176	0.300985
NC_013961.1	1115001	1120000	52	0.474139	0.361918
NC_013961.1	1120001	1125000	157	0.370856	0.29396
NC_013961.1	1125001	1130000	79	0.325526	0.159946
NC_013961.1	1130001	1135000	62	0.577342	0.336516
NC_013961.1	1135001	1140000	61	0.686036	0.428526
NC_013961.1	1140001	1145000	39	0.569775	0.282011
NC_013961.1	1145001	1150000	55	0.786621	0.47366
NC_013961.1	1150001	1155000	67	0.690763	0.452937
NC_013961.1	1155001	1160000	42	0.379303	0.305202
NC_013961.1	1160001	1165000	39	0.647435	0.387159
NC_013961.1	1165001	1170000	53	0.819016	0.536994
NC_013961.1	1170001	1175000	62	0.606572	0.35436
NC_013961.1	1175001	1180000	36	0.667424	0.387597
NC_013961.1	1180001	1185000	30	0.681898	0.389535
NC_013961.1	1185001	1190000	36	0.4893	0.318529
NC_013961.1	1190001	1195000	44	0.376535	0.245351
NC_013961.1	1195001	1200000	32	0.393299	0.266215
NC_013961.1	1200001	1205000	31	0.728329	0.455045
NC_013961.1	1205001	1210000	35	0.490388	0.256393
NC_013961.1	1210001	1215000	30	0.587674	0.368966
NC_013961.1	1215001	1220000	25	0.700204	0.426817
NC_013961.1	1220001	1225000	30	0.55544	0.356646
NC_013961.1	1225001	1230000	34	0.494461	0.28632
NC_013961.1	1230001	1235000	27	0.633615	0.372134
NC_013961.1	1235001	1240000	23	0.803175	0.417504
NC_013961.1	1240001	1245000	33	0.796408	0.456149
NC_013961.1	1245001	1250000	50	0.547308	0.345827
NC_013961.1	1250001	1255000	43	0.720722	0.458734
NC_013961.1	1255001	1260000	72	0.594235	0.338886
NC_013961.1	1260001	1265000	136	0.46336	0.30034
NC_013961.1	1265001	1270000	134	0.418458	0.183315
NC_013961.1	1270001	1275000	61	0.455029	0.275566
NC_013961.1	1275001	1280000	27	0.669322	0.461662
NC_013961.1	1280001	1285000	26	0.713524	0.516878
NC_013961.1	1285001	1290000	41	0.526533	0.359831
NC_013961.1	1290001	1295000	30	0.608752	0.360616
NC_013961.1	1295001	1300000	24	0.684028	0.445168
NC_013961.1	1300001	1305000	40	0.68518	0.428259
NC_013961.1	1305001	1310000	33	0.636848	0.394472
NC_013961.1	1310001	1315000	37	0.705886	0.408216
NC_013961.1	1315001	1320000	34	0.338855	0.280281
NC_013961.1	1320001	1325000	117	0.37502	0.269033
NC_013961.1	1325001	1330000	30	0.583021	0.366368
NC_013961.1	1330001	1335000	68	0.545026	0.378252
NC_013961.1	1335001	1340000	150	0.628305	0.411802
NC_013961.1	1340001	1345000	51	0.470046	0.341094
NC_013961.1	1345001	1350000	34	0.65429	0.389927
NC_013961.1	1350001	1355000	51	0.669823	0.372402
NC_013961.1	1355001	1360000	27	0.639913	0.421134
NC_013961.1	1360001	1365000	26	0.830126	0.502281
NC_013961.1	1365001	1370000	41	0.733851	0.459251
NC_013961.1	1370001	1375000	38	0.663082	0.40281
NC_013961.1	1375001	1380000	40	0.628595	0.384862
NC_013961.1	1380001	1385000	35	0.663046	0.426367
NC_013961.1	1385001	1390000	33	0.649577	0.38338
NC_013961.1	1390001	1395000	26	0.683918	0.470847
NC_013961.1	1395001	1400000	31	0.577911	0.348176
NC_013961.1	1400001	1405000	31	0.628832	0.349124
NC_013961.1	1405001	1410000	42	0.678944	0.41314
NC_013961.1	1410001	1415000	64	0.756128	0.465801
NC_013961.1	1415001	1420000	23	0.764016	0.481633
NC_013961.1	1420001	1425000	30	0.797938	0.422485
NC_013961.1	1425001	1430000	27	0.733338	0.481687
NC_013961.1	1430001	1435000	38	0.532264	0.320606
NC_013961.1	1435001	1440000	35	0.722085	0.390598
NC_013961.1	1440001	1445000	32	0.696928	0.404006
NC_013961.1	1445001	1450000	40	0.693105	0.428281
NC_013961.1	1450001	1455000	42	0.779418	0.466296
NC_013961.1	1455001	1460000	23	0.649758	0.376636
NC_013961.1	1460001	1465000	39	0.538466	0.297283
NC_013961.1	1465001	1470000	32	0.621191	0.321866
NC_013961.1	1470001	1475000	37	0.785607	0.495833
NC_013961.1	1475001	1480000	59	0.698155	0.422839
NC_013961.1	1480001	1485000	38	0.696065	0.429335
NC_013961.1	1485001	1490000	57	0.623221	0.313684
NC_013961.1	1490001	1495000	49	0.714248	0.400886
NC_013961.1	1495001	1500000	55	0.693339	0.426587
NC_013961.1	1500001	1505000	53	0.611495	0.389369
NC_013961.1	1505001	1510000	29	0.681609	0.405927
NC_013961.1	1510001	1515000	48	0.555784	0.354801
NC_013961.1	1515001	1520000	32	0.751691	0.493755
NC_013961.1	1520001	1525000	44	0.756215	0.418373
NC_013961.1	1525001	1530000	28	0.343294	0.287248
NC_013961.1	1530001	1535000	48	0.263936	0.217011
NC_013961.1	1535001	1540000	32	0.477153	0.197765
NC_013961.1	1540001	1545000	35	0.500463	0.306464
NC_013961.1	1545001	1550000	38	0.698489	0.406455
NC_013961.1	1550001	1555000	42	0.69454	0.435286
NC_013961.1	1555001	1560000	52	0.678822	0.380359
NC_013961.1	1560001	1565000	34	0.674967	0.425184
NC_013961.1	1565001	1570000	62	0.67972	0.427903
NC_013961.1	1570001	1575000	32	0.600427	0.340179
NC_013961.1	1575001	1580000	28	0.625409	0.409591
NC_013961.1	1580001	1585000	67	0.765629	0.504281
NC_013961.1	1585001	1590000	41	0.621444	0.296202
NC_013961.1	1590001	1595000	47	0.761082	0.449062
NC_013961.1	1595001	1600000	41	0.673674	0.371881
NC_013961.1	1600001	1605000	53	0.541584	0.325339
NC_013961.1	1605001	1610000	80	0.671806	0.429005
NC_013961.1	1610001	1615000	60	0.777418	0.53087
NC_013961.1	1615001	1620000	47	0.779881	0.435815
NC_013961.1	1620001	1625000	64	0.331254	0.239388
NC_013961.1	1625001	1630000	60	0.680212	0.437631
NC_013961.1	1630001	1635000	153	0.725403	0.400482
NC_013961.1	1635001	1640000	99	0.641016	0.340286
NC_013961.1	1640001	1645000	73	0.45388	0.27357
NC_013961.1	1645001	1650000	89	0.704425	0.384964
NC_013961.1	1650001	1655000	94	0.653037	0.365149
NC_013961.1	1655001	1660000	123	0.764756	0.443248
NC_013961.1	1660001	1665000	133	0.630917	0.353337
NC_013961.1	1665001	1670000	55	0.820388	0.50896
NC_013961.1	1670001	1675000	21	0.678726	0.389615
NC_013961.1	1675001	1680000	32	0.62327	0.40244
NC_013961.1	1680001	1685000	35	0.64744	0.388419
NC_013961.1	1685001	1690000	50	0.700614	0.428119
NC_013961.1	1690001	1695000	60	0.46965	0.329734
NC_013961.1	1695001	1700000	65	0.515703	0.354161
NC_013961.1	1700001	1705000	42	0.584803	0.387638
NC_013961.1	1705001	1710000	50	0.637486	0.419543
NC_013961.1	1710001	1715000	47	0.724859	0.468847
NC_013961.1	1715001	1720000	22	0.612953	0.388858
NC_013961.1	1720001	1725000	45	0.647462	0.364901
NC_013961.1	1725001	1730000	50	0.550512	0.359295
NC_013961.1	1730001	1735000	45	0.56418	0.3504
NC_013961.1	1735001	1740000	38	0.611013	0.355274
NC_013961.1	1740001	1745000	43	0.739123	0.356704
NC_013961.1	1745001	1750000	32	0.660346	0.371573
NC_013961.1	1750001	1755000	41	0.609175	0.37669
NC_013961.1	1755001	1760000	51	0.601208	0.392808
NC_013961.1	1760001	1765000	76	0.479364	0.351174
NC_013961.1	1765001	1770000	36	0.783259	0.476766
NC_013961.1	1770001	1775000	66	0.687967	0.364565
NC_013961.1	1775001	1780000	40	0.744787	0.46739
NC_013961.1	1780001	1785000	32	0.707716	0.453122
NC_013961.1	1785001	1790000	25	0.6537	0.32488
NC_013961.1	1790001	1795000	23	0.470145	0.286353
NC_013961.1	1795001	1800000	43	0.582678	0.347804
NC_013961.1	1800001	1805000	82	0.664472	0.375257
NC_013961.1	1805001	1810000	65	0.598771	0.367538
NC_013961.1	1810001	1815000	44	0.612052	0.367977
NC_013961.1	1815001	1820000	58	0.688594	0.467358
NC_013961.1	1820001	1825000	47	0.722769	0.414536
NC_013961.1	1825001	1830000	85	0.781187	0.460759
NC_013961.1	1830001	1835000	56	0.513585	0.372824
NC_013961.1	1835001	1840000	56	0.541683	0.368503
NC_013961.1	1840001	1845000	34	0.62084	0.390117
NC_013961.1	1845001	1850000	37	0.684216	0.436085
NC_013961.1	1850001	1855000	42	0.75499	0.440106
NC_013961.1	1855001	1860000	41	0.547973	0.303495
NC_013961.1	1860001	1865000	15	0.684781	0.419796
NC_013961.1	1865001	1870000	15	0.760108	0.446973
NC_013961.1	1870001	1875000	66	0.545318	0.314547
NC_013961.1	1875001	1880000	47	0.717422	0.4187
NC_013961.1	1880001	1885000	91	0.712082	0.441726
NC_013961.1	1885001	1890000	45	0.622487	0.364136
NC_013961.1	1890001	1895000	56	0.75495	0.447454
NC_013961.1	1895001	1900000	17	0.691553	0.398468
NC_013961.1	1900001	1905000	23	0.596482	0.346642
NC_013961.1	1905001	1910000	80	0.496068	0.287658
NC_013961.1	1910001	1915000	42	0.656753	0.386894
NC_013961.1	1915001	1920000	40	0.646538	0.390232
NC_013961.1	1920001	1925000	39	0.669665	0.41742
NC_013961.1	1925001	1930000	36	0.476785	0.281815
NC_013961.1	1930001	1935000	41	0.509166	0.341054
NC_013961.1	1935001	1940000	36	0.643208	0.450219
NC_013961.1	1940001	1945000	50	0.573254	0.353712
NC_013961.1	1945001	1950000	39	0.536617	0.356156
NC_013961.1	1950001	1955000	60	0.398306	0.318339
NC_013961.1	1955001	1960000	31	0.728577	0.472368
NC_013961.1	1960001	1965000	58	0.655882	0.400893
NC_013961.1	1965001	1970000	44	0.78428	0.489912
NC_013961.1	1970001	1975000	30	0.801546	0.449341
NC_013961.1	1975001	1980000	54	0.705333	0.393377
NC_013961.1	1980001	1985000	28	0.835491	0.539945
NC_013961.1	1985001	1990000	38	0.666178	0.393501
NC_013961.1	1990001	1995000	41	0.795223	0.466683
NC_013961.1	1995001	2000000	27	0.475012	0.306046
NC_013961.1	2000001	2005000	43	0.560713	0.328921
NC_013961.1	2005001	2010000	35	0.705063	0.413785
NC_013961.1	2010001	2015000	12	0.684798	0.431128
NC_013961.1	2015001	2020000	22	0.676322	0.329803
NC_013961.1	2020001	2025000	34	0.653538	0.38557
NC_013961.1	2025001	2030000	40	0.723128	0.43737
NC_013961.1	2030001	2035000	35	0.78457	0.428338
NC_013961.1	2035001	2040000	45	0.717594	0.414115
NC_013961.1	2040001	2045000	62	0.731058	0.415749
NC_013961.1	2045001	2050000	55	0.707229	0.418429
NC_013961.1	2050001	2055000	51	0.697612	0.359988
NC_013961.1	2055001	2060000	46	0.665514	0.334277
NC_013961.1	2060001	2065000	26	0.762136	0.514946
NC_013961.1	2065001	2070000	40	0.55681	0.30618
NC_013961.1	2070001	2075000	31	0.63353	0.396982
NC_013961.1	2075001	2080000	42	0.685326	0.386871
NC_013961.1	2080001	2085000	33	0.42906	0.285961
NC_013961.1	2085001	2090000	58	0.748144	0.467252
NC_013961.1	2090001	2095000	44	0.685765	0.385836
NC_013961.1	2095001	2100000	46	0.758995	0.436461
NC_013961.1	2100001	2105000	57	0.758841	0.481505
NC_013961.1	2105001	2110000	39	0.604105	0.353589
NC_013961.1	2110001	2115000	42	0.809675	0.449669
NC_013961.1	2115001	2120000	40	0.738215	0.412735
NC_013961.1	2120001	2125000	29	0.595548	0.363057
NC_013961.1	2125001	2130000	31	0.498201	0.341162
NC_013961.1	2130001	2135000	27	0.620716	0.433286
NC_013961.1	2135001	2140000	34	0.796166	0.496517
NC_013961.1	2140001	2145000	22	0.775897	0.507054
NC_013961.1	2145001	2150000	33	0.734447	0.462595
NC_013961.1	2150001	2155000	22	0.543485	0.418714
NC_013961.1	2155001	2160000	46	0.692771	0.44873
NC_013961.1	2160001	2165000	23	0.73879	0.475658
NC_013961.1	2165001	2170000	38	0.642808	0.412574
NC_013961.1	2170001	2175000	30	0.477816	0.32418
NC_013961.1	2175001	2180000	34	0.5876	0.378744
NC_013961.1	2180001	2185000	51	0.63179	0.392321
NC_013961.1	2185001	2190000	34	0.563502	0.370096
NC_013961.1	2190001	2195000	30	0.394168	0.26587
NC_013961.1	2195001	2200000	49	0.685203	0.440773
NC_013961.1	2200001	2205000	51	0.633981	0.417913
NC_013961.1	2205001	2210000	104	0.738107	0.447135
NC_013961.1	2210001	2215000	34	0.617908	0.401092
NC_013961.1	2215001	2220000	58	0.760555	0.445843
NC_013961.1	2220001	2225000	46	0.621435	0.388809
NC_013961.1	2225001	2230000	72	0.774992	0.468781
NC_013961.1	2230001	2235000	76	0.638281	0.38448
NC_013961.1	2235001	2240000	28	0.659771	0.400045
NC_013961.1	2240001	2245000	26	0.854156	0.612317
NC_013961.1	2245001	2250000	36	0.606113	0.43992
NC_013961.1	2250001	2255000	43	0.45507	0.328037
NC_013961.1	2255001	2260000	35	0.62842	0.420159
NC_013961.1	2260001	2265000	38	0.598661	0.411095
NC_013961.1	2265001	2270000	53	0.675179	0.413007
NC_013961.1	2270001	2275000	59	0.529016	0.336487
NC_013961.1	2275001	2280000	48	0.49832	0.332601
NC_013961.1	2280001	2285000	42	0.61468	0.399698
NC_013961.1	2285001	2290000	38	0.819925	0.524116
NC_013961.1	2290001	2295000	30	0.786724	0.546763
NC_013961.1	2295001	2300000	50	0.806897	0.435288
NC_013961.1	2300001	2305000	43	0.612232	0.375296
NC_013961.1	2305001	2310000	31	0.701748	0.409852
NC_013961.1	2310001	2315000	22	0.458705	0.288515
NC_013961.1	2315001	2320000	49	0.655782	0.426343
NC_013961.1	2320001	2325000	52	0.566196	0.368117
NC_013961.1	2325001	2330000	40	0.633924	0.357592
NC_013961.1	2330001	2335000	38	0.601436	0.355763
NC_013961.1	2335001	2340000	47	0.601919	0.355523
NC_013961.1	2340001	2345000	24	0.506425	0.323329
NC_013961.1	2345001	2350000	37	0.628727	0.315007
NC_013961.1	2350001	2355000	66	0.673655	0.322808
NC_013961.1	2355001	2360000	40	0.582183	0.345299
NC_013961.1	2360001	2365000	38	0.655256	0.403442
NC_013961.1	2365001	2370000	28	0.52228	0.333672
NC_013961.1	2370001	2375000	34	0.750504	0.4382
NC_013961.1	2375001	2380000	88	0.539047	0.362459
NC_013961.1	2380001	2385000	46	0.736127	0.451596
NC_013961.1	2385001	2390000	37	0.5305	0.356284
NC_013961.1	2390001	2395000	28	0.742384	0.484836
NC_013961.1	2395001	2400000	51	0.676358	0.419135
NC_013961.1	2400001	2405000	30	0.662162	0.468626
NC_013961.1	2405001	2410000	35	0.714253	0.446911
NC_013961.1	2410001	2415000	26	0.591925	0.372242
NC_013961.1	2415001	2420000	30	0.639667	0.427065
NC_013961.1	2420001	2425000	41	0.758582	0.453135
NC_013961.1	2425001	2430000	89	0.425225	0.288954
NC_013961.1	2430001	2435000	74	0.65149	0.348628
NC_013961.1	2435001	2440000	80	0.756253	0.3187
NC_013961.1	2440001	2445000	31	0.690371	0.436528
NC_013961.1	2445001	2450000	43	0.808583	0.415162
NC_013961.1	2450001	2455000	52	0.717351	0.430848
NC_013961.1	2455001	2460000	37	0.498781	0.272746
NC_013961.1	2460001	2465000	21	0.607528	0.362429
NC_013961.1	2465001	2470000	33	0.378362	0.297714
NC_013961.1	2470001	2475000	42	0.746471	0.466732
NC_013961.1	2475001	2480000	30	0.679361	0.396025
NC_013961.1	2480001	2485000	50	0.627548	0.408775
NC_013961.1	2485001	2490000	39	0.49972	0.305817
NC_013961.1	2490001	2495000	55	0.666852	0.444187
NC_013961.1	2495001	2500000	43	0.752741	0.492356
NC_013961.1	2500001	2505000	17	0.66991	0.385928
NC_013961.1	2505001	2510000	34	0.619024	0.315136
NC_013961.1	2510001	2515000	40	0.651848	0.425618
NC_013961.1	2515001	2520000	50	0.606901	0.409656
NC_013961.1	2520001	2525000	44	0.601214	0.353892
NC_013961.1	2525001	2530000	70	0.549621	0.341736
NC_013961.1	2530001	2535000	31	0.598423	0.384299
NC_013961.1	2535001	2540000	45	0.531265	0.315112
NC_013961.1	2540001	2545000	41	0.57457	0.329876
NC_013961.1	2545001	2550000	30	0.614117	0.38623
NC_013961.1	2550001	2555000	38	0.637795	0.366409
NC_013961.1	2555001	2560000	33	0.716452	0.378142
NC_013961.1	2560001	2565000	32	0.582786	0.331073
NC_013961.1	2565001	2570000	33	0.549135	0.268353
NC_013961.1	2570001	2575000	32	0.639836	0.394148
NC_013961.1	2575001	2580000	51	0.675448	0.432397
NC_013961.1	2580001	2585000	42	0.733574	0.39127
NC_013961.1	2585001	2590000	12	0.534154	0.315354
NC_013961.1	2595001	2600000	74	0.457439	0.339794
NC_013961.1	2600001	2605000	33	0.644109	0.439941
NC_013961.1	2610001	2615000	33	0.742203	0.482731
NC_013961.1	2615001	2620000	39	0.765167	0.425999
NC_013961.1	2620001	2625000	35	0.676406	0.423497
NC_013961.1	2625001	2630000	27	0.735572	0.42855
NC_013961.1	2630001	2635000	28	0.698876	0.372385
NC_013961.1	2635001	2640000	28	0.60754	0.381841
NC_013961.1	2640001	2645000	38	0.546809	0.358428
NC_013961.1	2645001	2650000	22	0.60273	0.40157
NC_013961.1	2650001	2655000	42	0.6315	0.337058
NC_013961.1	2655001	2660000	46	0.724298	0.412687
NC_013961.1	2660001	2665000	34	0.700553	0.420372
NC_013961.1	2665001	2670000	43	0.347853	0.249372
NC_013961.1	2670001	2675000	29	0.464627	0.270346
NC_013961.1	2675001	2680000	43	0.544506	0.333998
NC_013961.1	2680001	2685000	35	0.563328	0.403043
NC_013961.1	2685001	2690000	42	0.634005	0.439924
NC_013961.1	2690001	2695000	31	0.53319	0.321061
NC_013961.1	2695001	2700000	30	0.576463	0.363414
NC_013961.1	2700001	2705000	21	0.532051	0.405709
NC_013961.1	2705001	2710000	32	0.582517	0.326311
NC_013961.1	2710001	2715000	34	0.682334	0.395232
NC_013961.1	2715001	2720000	35	0.614968	0.393855
NC_013961.1	2720001	2725000	48	0.744468	0.467844
NC_013961.1	2725001	2730000	28	0.613778	0.371973
NC_013961.1	2730001	2735000	34	0.789625	0.41332
NC_013961.1	2735001	2740000	24	0.63703	0.321226
NC_013961.1	2740001	2745000	22	0.737404	0.434154
NC_013961.1	2745001	2750000	39	0.682267	0.366036
NC_013961.1	2750001	2755000	57	0.616862	0.26434
NC_013961.1	2755001	2760000	72	0.573495	0.25811
NC_013961.1	2760001	2765000	41	0.649698	0.327995
NC_013961.1	2765001	2770000	35	0.592463	0.27628
NC_013961.1	2770001	2775000	24	0.763325	0.452236
NC_013961.1	2775001	2780000	18	0.576521	0.294522
NC_013961.1	2780001	2785000	25	0.610744	0.341755
NC_013961.1	2785001	2790000	39	0.563456	0.281655
NC_013961.1	2790001	2795000	27	0.684333	0.431672
NC_013961.1	2795001	2800000	30	0.63674	0.38207
NC_013961.1	2800001	2805000	24	0.555754	0.415118
NC_013961.1	2805001	2810000	30	0.717085	0.494269
NC_013961.1	2810001	2815000	5	0.130727	0.103133
NC_013961.1	2815001	2820000	26	0.625818	0.352849
NC_013961.1	2820001	2825000	46	0.468631	0.27651
NC_013961.1	2825001	2830000	27	0.608933	0.379067
NC_013961.1	2830001	2835000	26	0.451255	0.334514
NC_013961.1	2835001	2840000	27	0.793802	0.455147
NC_013961.1	2840001	2845000	29	0.415813	0.259618
NC_013961.1	2845001	2850000	21	0.721374	0.417591
NC_013961.1	2850001	2855000	31	0.473327	0.316655
NC_013961.1	2855001	2860000	41	0.565201	0.300915
NC_013961.1	2860001	2865000	135	0.48395	0.260747
NC_013961.1	2865001	2870000	31	0.646431	0.423326
NC_013961.1	2870001	2875000	19	0.646317	0.425772
NC_013961.1	2875001	2880000	20	0.61392	0.425419
NC_013961.1	2880001	2885000	47	0.440918	0.27272
NC_013961.1	2885001	2890000	39	0.513167	0.327245
NC_013961.1	2890001	2895000	48	0.553268	0.367523
NC_013961.1	2895001	2900000	28	0.421478	0.272068
NC_013961.1	2900001	2905000	36	0.398125	0.288575
NC_013961.1	2905001	2910000	99	0.461974	0.259493
NC_013961.1	2910001	2915000	23	0.570528	0.35793
NC_013961.1	2915001	2920000	16	0.569979	0.329532
NC_013961.1	2920001	2925000	25	0.737222	0.435802
NC_013961.1	2925001	2930000	28	0.501908	0.323291
NC_013961.1	2930001	2935000	62	0.702133	0.35221
NC_013961.1	2935001	2940000	15	0.749355	0.624615
NC_013961.1	2940001	2945000	110	0.541191	0.296968
NC_013961.1	2945001	2950000	215	0.428116	0.31604
NC_013961.1	2950001	2955000	42	0.529381	0.35417
NC_013961.1	2955001	2960000	51	0.554723	0.276826
NC_013961.1	2960001	2965000	27	0.756367	0.421131
NC_013961.1	2965001	2970000	34	0.505894	0.289431
NC_013961.1	2970001	2975000	86	0.296523	0.187445
NC_013961.1	2975001	2980000	52	0.548974	0.23643
NC_013961.1	2980001	2985000	47	0.665695	0.419644
NC_013961.1	2985001	2990000	40	0.723127	0.446187
NC_013961.1	2990001	2995000	29	0.65315	0.381326
NC_013961.1	2995001	3000000	52	0.6387	0.287384
NC_013961.1	3000001	3005000	42	0.71316	0.438909
NC_013961.1	3005001	3010000	41	0.735186	0.376187
NC_013961.1	3010001	3015000	34	0.682786	0.373619
NC_013961.1	3015001	3020000	32	0.646362	0.357342
NC_013961.1	3020001	3025000	31	0.705179	0.383735
NC_013961.1	3025001	3030000	24	0.827103	0.598417
NC_013961.1	3030001	3035000	34	0.553318	0.332953
NC_013961.1	3035001	3040000	31	0.67413	0.431666
NC_013961.1	3040001	3045000	25	0.602719	0.416355
NC_013961.1	3045001	3050000	46	0.514813	0.331708
NC_013961.1	3050001	3055000	28	0.644094	0.330885
NC_013961.1	3055001	3060000	26	0.525507	0.270676
NC_013961.1	3060001	3065000	57	0.575446	0.325205
NC_013961.1	3065001	3070000	39	0.636403	0.411005
NC_013961.1	3070001	3075000	25	0.605268	0.40464
NC_013961.1	3075001	3080000	25	0.558724	0.33158
NC_013961.1	3080001	3085000	33	0.411399	0.309012
NC_013961.1	3085001	3090000	66	0.45488	0.280353
NC_013961.1	3090001	3095000	306	0.462857	0.185077
NC_013961.1	3095001	3100000	77	0.549663	0.258403
NC_013961.1	3100001	3105000	20	0.441977	0.253926
NC_013961.1	3110001	3115000	21	0.581396	0.288878
NC_013961.1	3115001	3120000	15	0.651901	0.409073
NC_013961.1	3120001	3125000	20	0.439523	0.286552
NC_013961.1	3125001	3130000	13	0.607851	0.405097
NC_013961.1	3130001	3135000	24	0.607908	0.420704
NC_013961.1	3135001	3140000	42	0.66371	0.444532
NC_013961.1	3140001	3145000	47	0.468795	0.305367
NC_013961.1	3145001	3150000	70	0.529918	0.287335
NC_013961.1	3150001	3155000	37	0.91516	0.650929
NC_013961.1	3155001	3160000	75	0.78113	0.441299
NC_013961.1	3160001	3165000	37	0.563509	0.318035
NC_013961.1	3165001	3170000	32	0.778163	0.432038
NC_013961.1	3170001	3175000	37	0.803943	0.427747
NC_013961.1	3175001	3180000	43	0.710892	0.445168
NC_013961.1	3180001	3185000	46	0.694622	0.423436
NC_013961.1	3185001	3190000	29	0.694224	0.339144
NC_013961.1	3190001	3195000	36	0.757369	0.40035
NC_013961.1	3195001	3200000	24	0.756214	0.506145
NC_013961.1	3200001	3205000	32	0.51747	0.383469
NC_013961.1	3205001	3210000	25	0.788616	0.487884
NC_013961.1	3210001	3215000	30	0.692407	0.427619
NC_013961.1	3215001	3220000	18	0.611342	0.401824
NC_013961.1	3220001	3225000	30	0.503033	0.373054
NC_013961.1	3225001	3230000	32	0.443656	0.270772
NC_013961.1	3230001	3235000	37	0.49293	0.29625
NC_013961.1	3235001	3240000	26	0.451246	0.30523
NC_013961.1	3240001	3245000	19	0.587526	0.383148
NC_013961.1	3245001	3250000	26	0.689922	0.349
NC_013961.1	3250001	3255000	22	0.528851	0.37123
NC_013961.1	3255001	3260000	23	0.743592	0.46472
NC_013961.1	3260001	3265000	26	0.320253	0.209963
NC_013961.1	3265001	3270000	28	0.33556	0.229566
NC_013961.1	3270001	3275000	33	0.563059	0.319057
NC_013961.1	3275001	3280000	88	0.753239	0.444101
NC_013961.1	3280001	3285000	59	0.659908	0.373708
NC_013961.1	3285001	3290000	60	0.764419	0.495258
NC_013961.1	3290001	3295000	72	0.431801	0.270463
NC_013961.1	3295001	3300000	63	0.581585	0.322271
NC_013961.1	3300001	3305000	48	0.692971	0.396353
NC_013961.1	3305001	3310000	41	0.52944	0.359993
NC_013961.1	3310001	3315000	49	0.732616	0.451812
NC_013961.1	3315001	3320000	39	0.687152	0.364656
NC_013961.1	3320001	3325000	33	0.735058	0.443709
NC_013961.1	3325001	3330000	44	0.737767	0.432531
NC_013961.1	3330001	3335000	58	0.427516	0.242999
NC_013961.1	3335001	3340000	31	0.513532	0.286048
NC_013961.1	3340001	3345000	25	0.538971	0.350008
NC_013961.1	3345001	3350000	39	0.441622	0.276105
NC_013961.1	3350001	3355000	26	0.611416	0.322921
NC_013961.1	3355001	3360000	46	0.801698	0.576986
NC_013961.1	3360001	3365000	44	0.68674	0.466449
NC_013961.1	3365001	3370000	47	0.473751	0.338042
NC_013961.1	3370001	3375000	43	0.584912	0.351386
NC_013961.1	3375001	3380000	78	0.587418	0.378325
NC_013961.1	3380001	3385000	44	0.667635	0.320006
NC_013961.1	3385001	3390000	35	0.663681	0.449676
NC_013961.1	3390001	3395000	34	0.790856	0.432729
NC_013961.1	3395001	3400000	67	0.661694	0.440111
NC_013961.1	3400001	3405000	35	0.625935	0.32995
NC_013961.1	3405001	3410000	46	0.698865	0.489218
NC_013961.1	3410001	3415000	28	0.55942	0.332843
NC_013961.1	3415001	3420000	22	0.565752	0.413037
NC_013961.1	3420001	3425000	17	0.548882	0.232808
NC_013961.1	3425001	3430000	117	0.574924	0.258832
NC_013961.1	3430001	3435000	33	0.81604	0.44473
NC_013961.1	3435001	3440000	30	0.803913	0.558965
NC_013961.1	3440001	3445000	35	0.774106	0.460189
NC_013961.1	3445001	3450000	19	0.648097	0.414536
NC_013961.1	3450001	3455000	42	0.773339	0.513537
NC_013961.1	3455001	3460000	2	0.0817565	0.10759
NC_013961.1	3460001	3465000	24	0.219655	0.188478
NC_013961.1	3465001	3470000	38	0.343052	0.242334
NC_013961.1	3470001	3475000	53	0.592373	0.334758
NC_013961.1	3475001	3480000	12	0.801604	0.469969
NC_013961.1	3480001	3485000	12	0.584073	0.310155
NC_013961.1	3485001	3490000	15	0.72998	0.447701
NC_013961.1	3490001	3495000	29	0.510693	0.285624
NC_013961.1	3495001	3500000	19	0.596987	0.333059
NC_013961.1	3500001	3505000	46	0.688974	0.350561
NC_013961.1	3505001	3510000	31	0.641471	0.381428
NC_013961.1	3510001	3515000	38	0.554398	0.321451
NC_013961.1	3515001	3520000	25	0.398211	0.299326
NC_013961.1	3520001	3525000	25	0.235601	0.226339
NC_013961.1	3525001	3530000	37	0.718084	0.422083
NC_013961.1	3530001	3535000	39	0.583845	0.307435
NC_013961.1	3535001	3540000	26	0.687709	0.44341
NC_013961.1	3540001	3545000	18	0.538441	0.3424
NC_013961.1	3545001	3550000	18	0.38011	0.271985
NC_013961.1	3550001	3555000	26	0.501413	0.310962
NC_013961.1	3555001	3560000	29	0.626132	0.347109
NC_013961.1	3560001	3565000	28	0.563643	0.366154
NC_013961.1	3565001	3570000	23	0.769085	0.390634
NC_013961.1	3570001	3575000	72	0.64885	0.352976
NC_013961.1	3575001	3580000	36	0.637227	0.33873
NC_013961.1	3580001	3585000	34	0.526602	0.312978
NC_013961.1	3585001	3590000	44	0.743189	0.484886
NC_013961.1	3590001	3595000	29	0.425617	0.259605
NC_013961.1	3595001	3600000	23	0.679702	0.456244
NC_013961.1	3600001	3605000	38	0.576834	0.405133
NC_013961.1	3605001	3610000	31	0.682109	0.357447
NC_013961.1	3610001	3615000	29	0.737098	0.476243
NC_013961.1	3615001	3620000	15	0.700769	0.383692
NC_013961.1	3620001	3625000	21	0.701826	0.410067
NC_013961.1	3625001	3630000	36	0.411388	0.274535
NC_013961.1	3630001	3635000	54	0.217826	0.202675
NC_013961.1	3635001	3640000	47	0.321878	0.238387
NC_013961.1	3640001	3645000	34	0.66823	0.414698
NC_013961.1	3645001	3650000	20	0.51194	0.365962
NC_013961.1	3650001	3655000	33	0.529785	0.306053
NC_013961.1	3655001	3660000	28	0.621856	0.377589
NC_013961.1	3660001	3665000	19	0.760178	0.505714
NC_013961.1	3665001	3670000	25	0.457284	0.326105
NC_013961.1	3670001	3675000	41	0.681262	0.452471
NC_013961.1	3675001	3680000	46	0.664692	0.426779
NC_013961.1	3680001	3685000	25	0.544457	0.412916
NC_013961.1	3685001	3690000	33	0.525509	0.340612
NC_013961.1	3690001	3695000	32	0.588438	0.357758
NC_013961.1	3695001	3700000	21	0.754098	0.488198
NC_013961.1	3700001	3705000	40	0.545569	0.326315
NC_013961.1	3705001	3710000	24	0.215676	0.206481
NC_013961.1	3710001	3715000	23	0.540481	0.455827
NC_013961.1	3715001	3720000	55	0.689424	0.467366
NC_013961.1	3720001	3725000	50	0.569577	0.342608
NC_013961.1	3725001	3730000	34	0.597447	0.363282
NC_013961.1	3730001	3735000	47	0.583086	0.341837
NC_013961.1	3735001	3740000	42	0.661709	0.407046
NC_013961.1	3740001	3745000	45	0.691952	0.403944
NC_013961.1	3745001	3750000	17	0.693435	0.421156
NC_013961.1	3750001	3755000	49	0.540951	0.269076
NC_013961.1	3755001	3760000	35	0.257429	0.158199
NC_013961.1	3760001	3765000	47	0.434509	0.250694
NC_013961.1	3765001	3770000	76	0.4533	0.224375
NC_013961.1	3770001	3775000	25	0.555333	0.360046
NC_013961.1	3775001	3780000	31	0.667179	0.422041
NC_013961.1	3780001	3785000	33	0.524692	0.282369
NC_013961.1	3785001	3790000	46	0.617959	0.349049
NC_013961.1	3790001	3795000	41	0.756901	0.486975
NC_013961.1	3795001	3800000	21	0.728129	0.38302
NC_013961.1	3800001	3805000	32	0.701146	0.391434
NC_013961.1	3805001	3810000	5	0.597974	0.278148

## Sheet: Fst - G1_G3
CHROM	BIN_START	BIN_END	N_VARIANTS	WEIGHTED_FST	MEAN_FST
NC_013961.1	1	5000	47	0.975557	0.877253
NC_013961.1	5001	10000	65	0.990337	0.948076
NC_013961.1	10001	15000	175	0.995141	0.967106
NC_013961.1	15001	20000	159	0.998613	0.995131
NC_013961.1	20001	25000	107	0.988351	0.949194
NC_013961.1	25001	30000	130	0.994435	0.97115
NC_013961.1	30001	35000	81	0.984308	0.911742
NC_013961.1	35001	40000	59	0.982824	0.897212
NC_013961.1	40001	45000	7	1	1
NC_013961.1	45001	50000	47	0.929684	0.851731
NC_013961.1	50001	55000	62	0.974354	0.919888
NC_013961.1	55001	60000	45	0.979807	0.903558
NC_013961.1	60001	65000	43	0.941234	0.798592
NC_013961.1	65001	70000	78	0.990446	0.95517
NC_013961.1	70001	75000	37	0.986335	0.912049
NC_013961.1	75001	80000	59	0.902324	0.715636
NC_013961.1	80001	85000	40	0.926255	0.809038
NC_013961.1	85001	90000	11	0.952897	0.885042
NC_013961.1	95001	100000	39	0.954921	0.873686
NC_013961.1	100001	105000	38	0.94152	0.857246
NC_013961.1	105001	110000	39	0.934102	0.853139
NC_013961.1	110001	115000	85	0.982461	0.962981
NC_013961.1	115001	120000	26	0.998393	0.98922
NC_013961.1	120001	125000	37	0.98675	0.956968
NC_013961.1	125001	130000	42	0.97625	0.928551
NC_013961.1	130001	135000	44	0.984209	0.926764
NC_013961.1	135001	140000	63	0.89762	0.731415
NC_013961.1	140001	145000	51	0.931603	0.801499
NC_013961.1	145001	150000	56	0.945803	0.886239
NC_013961.1	150001	155000	35	0.941985	0.77138
NC_013961.1	155001	160000	83	0.959351	0.892656
NC_013961.1	160001	165000	54	0.9927	0.944834
NC_013961.1	165001	170000	114	0.998492	0.989926
NC_013961.1	170001	175000	95	0.98543	0.943153
NC_013961.1	175001	180000	28	0.972046	0.875905
NC_013961.1	180001	185000	6	1	1
NC_013961.1	185001	190000	80	0.991416	0.97198
NC_013961.1	190001	195000	57	0.975409	0.912723
NC_013961.1	195001	200000	112	0.974343	0.928525
NC_013961.1	200001	205000	37	0.965882	0.848233
NC_013961.1	205001	210000	44	0.975804	0.907551
NC_013961.1	210001	215000	90	0.986496	0.93675
NC_013961.1	215001	220000	104	0.973376	0.901446
NC_013961.1	220001	225000	50	0.98789	0.911729
NC_013961.1	225001	230000	51	0.961336	0.886389
NC_013961.1	230001	235000	39	0.98806	0.926966
NC_013961.1	235001	240000	86	0.960743	0.912654
NC_013961.1	240001	245000	165	0.997257	0.986074
NC_013961.1	245001	250000	157	0.993903	0.966178
NC_013961.1	250001	255000	97	0.989636	0.925944
NC_013961.1	255001	260000	39	0.982368	0.898013
NC_013961.1	260001	265000	72	0.993089	0.954495
NC_013961.1	265001	270000	4	0.897186	0.38183
NC_013961.1	270001	275000	69	0.993928	0.967519
NC_013961.1	275001	280000	47	0.938113	0.838342
NC_013961.1	280001	285000	73	0.990216	0.96971
NC_013961.1	285001	290000	106	0.997085	0.969561
NC_013961.1	290001	295000	100	0.983795	0.951792
NC_013961.1	295001	300000	107	0.948638	0.882072
NC_013961.1	300001	305000	58	0.946477	0.902544
NC_013961.1	305001	310000	86	0.963754	0.883888
NC_013961.1	310001	315000	27	0.968312	0.889244
NC_013961.1	315001	320000	34	0.981399	0.83942
NC_013961.1	320001	325000	97	0.990816	0.940351
NC_013961.1	325001	330000	69	0.986127	0.870709
NC_013961.1	330001	335000	40	0.994364	0.964222
NC_013961.1	335001	340000	44	0.930471	0.724107
NC_013961.1	340001	345000	52	0.989134	0.952871
NC_013961.1	345001	350000	25	0.996364	0.976754
NC_013961.1	350001	355000	60	0.994057	0.971413
NC_013961.1	355001	360000	40	0.95238	0.913785
NC_013961.1	360001	365000	67	0.96978	0.915998
NC_013961.1	365001	370000	68	0.989907	0.948378
NC_013961.1	370001	375000	70	0.977986	0.935536
NC_013961.1	375001	380000	25	0.984787	0.908431
NC_013961.1	380001	385000	40	0.982645	0.917962
NC_013961.1	385001	390000	44	0.995097	0.981596
NC_013961.1	390001	395000	77	0.99633	0.96605
NC_013961.1	395001	400000	36	0.971944	0.805049
NC_013961.1	400001	405000	47	0.967944	0.817329
NC_013961.1	405001	410000	56	0.964178	0.937494
NC_013961.1	410001	415000	39	0.92899	0.760237
NC_013961.1	415001	420000	41	0.973563	0.871906
NC_013961.1	420001	425000	56	0.994674	0.965864
NC_013961.1	425001	430000	65	0.983666	0.936158
NC_013961.1	430001	435000	57	0.975693	0.889586
NC_013961.1	435001	440000	29	0.988457	0.95301
NC_013961.1	440001	445000	51	0.922298	0.745581
NC_013961.1	445001	450000	41	0.945145	0.864191
NC_013961.1	465001	470000	28	0.991493	0.954026
NC_013961.1	470001	475000	61	0.979739	0.906045
NC_013961.1	475001	480000	72	0.950032	0.830377
NC_013961.1	480001	485000	31	0.973151	0.904517
NC_013961.1	485001	490000	45	0.943868	0.818045
NC_013961.1	490001	495000	51	0.989286	0.958586
NC_013961.1	495001	500000	54	0.990757	0.94128
NC_013961.1	500001	505000	30	0.99867	0.997257
NC_013961.1	505001	510000	65	0.981137	0.901804
NC_013961.1	510001	515000	56	0.972015	0.862576
NC_013961.1	515001	520000	56	0.98188	0.903514
NC_013961.1	520001	525000	70	0.963085	0.834306
NC_013961.1	525001	530000	56	0.988078	0.923206
NC_013961.1	530001	535000	73	0.996459	0.984902
NC_013961.1	535001	540000	79	0.989651	0.944777
NC_013961.1	540001	545000	54	0.982105	0.8638
NC_013961.1	545001	550000	50	0.979786	0.928061
NC_013961.1	550001	555000	56	0.993866	0.979425
NC_013961.1	555001	560000	106	0.973265	0.9255
NC_013961.1	560001	565000	84	0.974146	0.889868
NC_013961.1	565001	570000	100	0.978286	0.915827
NC_013961.1	570001	575000	77	0.98006	0.92468
NC_013961.1	575001	580000	66	0.988427	0.929676
NC_013961.1	580001	585000	84	0.985357	0.917669
NC_013961.1	585001	590000	118	0.969196	0.913
NC_013961.1	590001	595000	59	0.989224	0.926917
NC_013961.1	595001	600000	115	0.990271	0.954899
NC_013961.1	600001	605000	81	0.992912	0.971226
NC_013961.1	605001	610000	71	0.991543	0.915752
NC_013961.1	610001	615000	35	0.987534	0.85096
NC_013961.1	615001	620000	62	0.986799	0.94634
NC_013961.1	620001	625000	53	0.966167	0.900174
NC_013961.1	625001	630000	89	0.996188	0.967575
NC_013961.1	630001	635000	67	0.997207	0.97248
NC_013961.1	635001	640000	97	0.98819	0.934917
NC_013961.1	640001	645000	36	0.675697	0.437131
NC_013961.1	645001	650000	25	0.965966	0.918705
NC_013961.1	650001	655000	117	0.959936	0.8854
NC_013961.1	655001	660000	64	0.932851	0.831704
NC_013961.1	660001	665000	34	0.971759	0.878542
NC_013961.1	665001	670000	49	0.99401	0.950373
NC_013961.1	670001	675000	38	0.980111	0.8852
NC_013961.1	675001	680000	62	0.936531	0.821542
NC_013961.1	680001	685000	55	0.992478	0.935932
NC_013961.1	685001	690000	72	0.983239	0.930248
NC_013961.1	690001	695000	83	0.978877	0.925825
NC_013961.1	695001	700000	127	0.977857	0.837691
NC_013961.1	700001	705000	81	0.963519	0.847224
NC_013961.1	705001	710000	49	0.915208	0.853829
NC_013961.1	710001	715000	56	0.984914	0.957612
NC_013961.1	715001	720000	70	0.994438	0.967448
NC_013961.1	720001	725000	63	0.989292	0.914079
NC_013961.1	725001	730000	87	0.982222	0.942428
NC_013961.1	730001	735000	63	0.97018	0.856509
NC_013961.1	735001	740000	67	0.990388	0.95772
NC_013961.1	740001	745000	91	0.976692	0.908974
NC_013961.1	745001	750000	6	0.677874	-0.115077
NC_013961.1	750001	755000	14	0.928947	0.737831
NC_013961.1	755001	760000	68	0.988809	0.932682
NC_013961.1	760001	765000	46	0.986276	0.915917
NC_013961.1	765001	770000	71	0.984048	0.900586
NC_013961.1	770001	775000	77	0.995855	0.959672
NC_013961.1	775001	780000	114	0.995479	0.961459
NC_013961.1	780001	785000	32	0.982424	0.930521
NC_013961.1	785001	790000	52	0.960029	0.879363
NC_013961.1	790001	795000	56	0.937416	0.841757
NC_013961.1	795001	800000	39	0.980423	0.9248
NC_013961.1	800001	805000	58	0.944984	0.861441
NC_013961.1	805001	810000	44	0.984807	0.881365
NC_013961.1	810001	815000	43	0.994077	0.957645
NC_013961.1	815001	820000	50	0.975739	0.923278
NC_013961.1	820001	825000	41	0.991317	0.94311
NC_013961.1	825001	830000	41	0.967934	0.809107
NC_013961.1	830001	835000	89	0.987054	0.922012
NC_013961.1	835001	840000	69	0.963392	0.898101
NC_013961.1	840001	845000	99	0.975164	0.923119
NC_013961.1	845001	850000	30	0.976703	0.929304
NC_013961.1	850001	855000	62	0.990237	0.949823
NC_013961.1	855001	860000	70	0.997229	0.970674
NC_013961.1	860001	865000	150	0.987997	0.930848
NC_013961.1	865001	870000	107	0.995274	0.966162
NC_013961.1	870001	875000	109	0.988805	0.973281
NC_013961.1	875001	880000	197	0.994227	0.970645
NC_013961.1	880001	885000	200	0.992681	0.94787
NC_013961.1	885001	890000	119	0.985086	0.924724
NC_013961.1	890001	895000	40	0.949164	0.871751
NC_013961.1	895001	900000	70	0.971269	0.846534
NC_013961.1	900001	905000	48	0.974904	0.891219
NC_013961.1	905001	910000	94	0.98662	0.956638
NC_013961.1	910001	915000	64	0.991958	0.895058
NC_013961.1	915001	920000	70	0.919637	0.820362
NC_013961.1	925001	930000	151	0.992389	0.967161
NC_013961.1	930001	935000	84	0.986815	0.931633
NC_013961.1	935001	940000	63	0.996241	0.972566
NC_013961.1	940001	945000	95	0.964902	0.886995
NC_013961.1	945001	950000	92	0.982705	0.882654
NC_013961.1	950001	955000	38	0.992767	0.970836
NC_013961.1	955001	960000	77	0.990571	0.959982
NC_013961.1	960001	965000	65	0.987039	0.96324
NC_013961.1	965001	970000	59	0.989478	0.975086
NC_013961.1	970001	975000	90	0.994473	0.952131
NC_013961.1	975001	980000	51	0.991187	0.966207
NC_013961.1	980001	985000	79	0.984476	0.954491
NC_013961.1	985001	990000	57	0.999306	0.998556
NC_013961.1	990001	995000	53	0.99396	0.964395
NC_013961.1	995001	1000000	91	0.979048	0.934228
NC_013961.1	1000001	1005000	47	0.952751	0.890817
NC_013961.1	1005001	1010000	62	0.979007	0.923089
NC_013961.1	1010001	1015000	107	0.941309	0.889598
NC_013961.1	1015001	1020000	45	0.978403	0.848563
NC_013961.1	1020001	1025000	61	0.990051	0.912132
NC_013961.1	1025001	1030000	75	0.949156	0.84776
NC_013961.1	1030001	1035000	55	0.985042	0.945358
NC_013961.1	1035001	1040000	83	0.990888	0.948633
NC_013961.1	1040001	1045000	46	0.971382	0.887047
NC_013961.1	1045001	1050000	72	0.981337	0.908013
NC_013961.1	1050001	1055000	192	0.993001	0.958701
NC_013961.1	1055001	1060000	62	0.979451	0.938477
NC_013961.1	1060001	1065000	32	0.987019	0.940855
NC_013961.1	1065001	1070000	52	0.990051	0.896534
NC_013961.1	1070001	1075000	66	0.993539	0.958313
NC_013961.1	1075001	1080000	50	0.990566	0.923959
NC_013961.1	1080001	1085000	90	0.980232	0.885982
NC_013961.1	1085001	1090000	59	0.990046	0.960177
NC_013961.1	1090001	1095000	46	0.995191	0.973957
NC_013961.1	1095001	1100000	56	0.979861	0.906707
NC_013961.1	1100001	1105000	70	0.984074	0.912493
NC_013961.1	1105001	1110000	48	0.964064	0.900182
NC_013961.1	1110001	1115000	67	0.953447	0.889866
NC_013961.1	1115001	1120000	70	0.870617	0.757847
NC_013961.1	1120001	1125000	86	0.915876	0.813847
NC_013961.1	1125001	1130000	68	0.977897	0.947521
NC_013961.1	1130001	1135000	109	0.974904	0.906938
NC_013961.1	1135001	1140000	122	0.987652	0.945375
NC_013961.1	1140001	1145000	50	0.940149	0.767953
NC_013961.1	1145001	1150000	108	0.989232	0.96528
NC_013961.1	1150001	1155000	86	0.963747	0.756973
NC_013961.1	1155001	1160000	64	0.949875	0.84619
NC_013961.1	1160001	1165000	57	0.973808	0.932336
NC_013961.1	1165001	1170000	121	0.994494	0.980337
NC_013961.1	1170001	1175000	132	0.991871	0.932593
NC_013961.1	1175001	1180000	61	0.981534	0.928751
NC_013961.1	1180001	1185000	36	0.989089	0.958461
NC_013961.1	1185001	1190000	48	0.963786	0.958651
NC_013961.1	1190001	1195000	72	0.907232	0.745962
NC_013961.1	1195001	1200000	65	0.968065	0.900633
NC_013961.1	1200001	1205000	54	0.982542	0.9539
NC_013961.1	1205001	1210000	52	0.98084	0.883219
NC_013961.1	1210001	1215000	46	0.982319	0.918159
NC_013961.1	1215001	1220000	55	0.98701	0.877064
NC_013961.1	1220001	1225000	45	0.996258	0.982586
NC_013961.1	1225001	1230000	111	0.984018	0.925546
NC_013961.1	1230001	1235000	150	0.998541	0.99254
NC_013961.1	1235001	1240000	139	0.997332	0.974573
NC_013961.1	1240001	1245000	43	0.986501	0.899106
NC_013961.1	1245001	1250000	64	0.960631	0.839039
NC_013961.1	1250001	1255000	106	0.991128	0.942303
NC_013961.1	1255001	1260000	218	0.987708	0.94592
NC_013961.1	1260001	1265000	296	0.981205	0.933954
NC_013961.1	1265001	1270000	83	0.980496	0.942799
NC_013961.1	1270001	1275000	81	0.970834	0.900115
NC_013961.1	1275001	1280000	56	0.954862	0.864717
NC_013961.1	1280001	1285000	69	0.995861	0.97352
NC_013961.1	1285001	1290000	70	0.984194	0.924281
NC_013961.1	1290001	1295000	56	0.993988	0.94867
NC_013961.1	1295001	1300000	44	0.984168	0.932016
NC_013961.1	1300001	1305000	53	0.993024	0.937734
NC_013961.1	1305001	1310000	72	0.993934	0.947575
NC_013961.1	1310001	1315000	87	0.993452	0.956195
NC_013961.1	1315001	1320000	61	0.933617	0.860846
NC_013961.1	1320001	1325000	124	0.844865	0.662805
NC_013961.1	1325001	1330000	54	0.98791	0.985996
NC_013961.1	1330001	1335000	109	0.997425	0.975831
NC_013961.1	1335001	1340000	226	0.967997	0.905191
NC_013961.1	1340001	1345000	126	0.935348	0.830311
NC_013961.1	1345001	1350000	54	0.996866	0.990108
NC_013961.1	1350001	1355000	77	0.993425	0.94847
NC_013961.1	1355001	1360000	37	0.955653	0.809322
NC_013961.1	1360001	1365000	40	0.979618	0.931285
NC_013961.1	1365001	1370000	77	0.994062	0.98079
NC_013961.1	1370001	1375000	59	0.997108	0.984308
NC_013961.1	1375001	1380000	53	0.971286	0.917187
NC_013961.1	1380001	1385000	67	0.992419	0.960756
NC_013961.1	1385001	1390000	47	0.989236	0.926967
NC_013961.1	1390001	1395000	46	0.985537	0.89787
NC_013961.1	1395001	1400000	45	0.995618	0.954675
NC_013961.1	1400001	1405000	45	0.987043	0.914918
NC_013961.1	1405001	1410000	51	0.984465	0.930899
NC_013961.1	1410001	1415000	97	0.994791	0.953333
NC_013961.1	1415001	1420000	43	0.991115	0.956771
NC_013961.1	1420001	1425000	75	0.996594	0.959252
NC_013961.1	1425001	1430000	49	0.968001	0.886198
NC_013961.1	1430001	1435000	43	0.894326	0.775335
NC_013961.1	1435001	1440000	50	0.98099	0.970134
NC_013961.1	1440001	1445000	33	1	1
NC_013961.1	1445001	1450000	68	0.987715	0.947549
NC_013961.1	1450001	1455000	53	0.993137	0.939436
NC_013961.1	1455001	1460000	47	0.990265	0.902263
NC_013961.1	1460001	1465000	67	0.976619	0.847516
NC_013961.1	1465001	1470000	68	0.989575	0.915652
NC_013961.1	1470001	1475000	54	0.993105	0.938611
NC_013961.1	1475001	1480000	61	0.981552	0.94407
NC_013961.1	1480001	1485000	69	0.991047	0.925173
NC_013961.1	1485001	1490000	86	0.993042	0.973314
NC_013961.1	1490001	1495000	65	0.990513	0.951916
NC_013961.1	1495001	1500000	86	0.985697	0.938007
NC_013961.1	1500001	1505000	70	0.979031	0.94148
NC_013961.1	1505001	1510000	38	0.954752	0.79035
NC_013961.1	1510001	1515000	88	0.993879	0.951227
NC_013961.1	1515001	1520000	64	0.990739	0.927733
NC_013961.1	1520001	1525000	59	0.976029	0.866318
NC_013961.1	1525001	1530000	38	0.992564	0.963347
NC_013961.1	1530001	1535000	54	0.914769	0.788535
NC_013961.1	1535001	1540000	38	0.969571	0.861958
NC_013961.1	1540001	1545000	45	0.952345	0.839521
NC_013961.1	1545001	1550000	77	0.988677	0.955896
NC_013961.1	1550001	1555000	61	0.998665	0.994123
NC_013961.1	1555001	1560000	77	0.994835	0.949417
NC_013961.1	1560001	1565000	58	0.989843	0.938634
NC_013961.1	1565001	1570000	76	0.976401	0.878876
NC_013961.1	1570001	1575000	58	0.984918	0.919411
NC_013961.1	1575001	1580000	50	0.985952	0.949243
NC_013961.1	1580001	1585000	135	0.988646	0.932857
NC_013961.1	1585001	1590000	82	0.993609	0.92078
NC_013961.1	1590001	1595000	65	0.993204	0.979669
NC_013961.1	1595001	1600000	64	0.964117	0.855912
NC_013961.1	1600001	1605000	72	0.935743	0.807282
NC_013961.1	1605001	1610000	151	0.985559	0.926556
NC_013961.1	1610001	1615000	95	0.973153	0.909336
NC_013961.1	1615001	1620000	77	0.97709	0.93066
NC_013961.1	1620001	1625000	97	0.96512	0.870301
NC_013961.1	1625001	1630000	104	0.990481	0.971784
NC_013961.1	1630001	1635000	287	0.990604	0.937492
NC_013961.1	1635001	1640000	298	0.980183	0.906625
NC_013961.1	1640001	1645000	179	0.949141	0.85286
NC_013961.1	1645001	1650000	172	0.987577	0.914691
NC_013961.1	1650001	1655000	179	0.97242	0.895727
NC_013961.1	1655001	1660000	305	0.995886	0.970912
NC_013961.1	1660001	1665000	196	0.988789	0.949205
NC_013961.1	1665001	1670000	88	0.994899	0.93978
NC_013961.1	1670001	1675000	52	0.993184	0.954476
NC_013961.1	1675001	1680000	48	0.990341	0.959783
NC_013961.1	1680001	1685000	57	0.966889	0.890896
NC_013961.1	1685001	1690000	71	0.993074	0.949549
NC_013961.1	1690001	1695000	98	0.948949	0.84585
NC_013961.1	1695001	1700000	92	0.958681	0.824642
NC_013961.1	1700001	1705000	61	0.989281	0.955114
NC_013961.1	1705001	1710000	100	0.983576	0.94531
NC_013961.1	1710001	1715000	97	0.992014	0.978195
NC_013961.1	1715001	1720000	43	0.934682	0.812078
NC_013961.1	1720001	1725000	105	0.986575	0.919486
NC_013961.1	1725001	1730000	103	0.975283	0.836432
NC_013961.1	1730001	1735000	88	0.980671	0.827435
NC_013961.1	1735001	1740000	55	0.986139	0.896399
NC_013961.1	1740001	1745000	64	0.986781	0.887156
NC_013961.1	1745001	1750000	74	0.986217	0.935455
NC_013961.1	1750001	1755000	78	0.963209	0.872101
NC_013961.1	1755001	1760000	71	0.994919	0.956262
NC_013961.1	1760001	1765000	125	0.97028	0.904147
NC_013961.1	1765001	1770000	83	0.993526	0.921732
NC_013961.1	1770001	1775000	91	0.994829	0.928198
NC_013961.1	1775001	1780000	71	0.973802	0.906616
NC_013961.1	1780001	1785000	44	0.98172	0.900862
NC_013961.1	1785001	1790000	21	0.993851	0.885852
NC_013961.1	1790001	1795000	24	0.987098	0.899723
NC_013961.1	1795001	1800000	74	0.9949	0.942892
NC_013961.1	1800001	1805000	88	0.988853	0.955704
NC_013961.1	1805001	1810000	106	0.975398	0.917771
NC_013961.1	1810001	1815000	84	0.980815	0.906629
NC_013961.1	1815001	1820000	69	0.990882	0.946322
NC_013961.1	1820001	1825000	97	0.992644	0.949376
NC_013961.1	1825001	1830000	125	0.98602	0.938868
NC_013961.1	1830001	1835000	115	0.934218	0.786746
NC_013961.1	1835001	1840000	108	0.977341	0.924956
NC_013961.1	1840001	1845000	68	0.982017	0.952689
NC_013961.1	1845001	1850000	45	0.99526	0.965802
NC_013961.1	1850001	1855000	72	0.993401	0.964322
NC_013961.1	1855001	1860000	69	0.983363	0.949209
NC_013961.1	1860001	1865000	7	0.951099	0.622114
NC_013961.1	1865001	1870000	2	1	1
NC_013961.1	1870001	1875000	139	0.995239	0.969273
NC_013961.1	1875001	1880000	92	0.993089	0.966193
NC_013961.1	1880001	1885000	136	0.988355	0.931493
NC_013961.1	1885001	1890000	72	0.956542	0.89732
NC_013961.1	1890001	1895000	81	0.991924	0.956386
NC_013961.1	1895001	1900000	16	0.981579	0.938385
NC_013961.1	1900001	1905000	26	0.955388	0.874767
NC_013961.1	1905001	1910000	109	0.97639	0.926141
NC_013961.1	1910001	1915000	87	0.978724	0.906256
NC_013961.1	1915001	1920000	83	0.994687	0.976711
NC_013961.1	1920001	1925000	65	0.98844	0.923736
NC_013961.1	1925001	1930000	83	0.960925	0.867116
NC_013961.1	1930001	1935000	81	0.955717	0.864939
NC_013961.1	1935001	1940000	75	0.981101	0.939809
NC_013961.1	1940001	1945000	61	0.979538	0.870429
NC_013961.1	1945001	1950000	57	0.968112	0.907647
NC_013961.1	1950001	1955000	96	0.925393	0.823364
NC_013961.1	1955001	1960000	52	0.971148	0.77498
NC_013961.1	1960001	1965000	111	0.994333	0.952506
NC_013961.1	1965001	1970000	66	0.987622	0.954092
NC_013961.1	1970001	1975000	65	0.990425	0.923396
NC_013961.1	1975001	1980000	95	0.98738	0.928194
NC_013961.1	1980001	1985000	50	0.991803	0.946507
NC_013961.1	1985001	1990000	54	0.993618	0.959629
NC_013961.1	1990001	1995000	59	0.995973	0.960562
NC_013961.1	1995001	2000000	102	0.988988	0.944007
NC_013961.1	2000001	2005000	120	0.987402	0.939445
NC_013961.1	2005001	2010000	76	0.994005	0.965563
NC_013961.1	2010001	2015000	19	0.984776	0.926517
NC_013961.1	2015001	2020000	12	0.987975	0.733454
NC_013961.1	2020001	2025000	57	0.99816	0.974172
NC_013961.1	2025001	2030000	63	0.987089	0.913011
NC_013961.1	2030001	2035000	61	0.99205	0.958296
NC_013961.1	2035001	2040000	86	0.988321	0.940048
NC_013961.1	2040001	2045000	83	0.990822	0.935807
NC_013961.1	2045001	2050000	98	0.992799	0.961832
NC_013961.1	2050001	2055000	107	0.987931	0.930134
NC_013961.1	2055001	2060000	76	0.9904	0.955454
NC_013961.1	2060001	2065000	61	0.994477	0.967284
NC_013961.1	2065001	2070000	73	0.977835	0.908341
NC_013961.1	2070001	2075000	58	0.976988	0.93005
NC_013961.1	2075001	2080000	72	0.973119	0.863781
NC_013961.1	2080001	2085000	67	0.952571	0.887174
NC_013961.1	2085001	2090000	61	0.980514	0.959321
NC_013961.1	2090001	2095000	72	0.997128	0.988048
NC_013961.1	2095001	2100000	78	0.994749	0.953156
NC_013961.1	2100001	2105000	73	0.980868	0.848385
NC_013961.1	2105001	2110000	56	0.993375	0.9396
NC_013961.1	2110001	2115000	46	0.994735	0.953878
NC_013961.1	2115001	2120000	47	0.977433	0.890673
NC_013961.1	2120001	2125000	67	0.989689	0.977042
NC_013961.1	2125001	2130000	59	0.976301	0.912563
NC_013961.1	2130001	2135000	39	0.992577	0.940576
NC_013961.1	2135001	2140000	69	0.996223	0.981137
NC_013961.1	2140001	2145000	51	0.995735	0.980191
NC_013961.1	2145001	2150000	82	0.992513	0.95965
NC_013961.1	2150001	2155000	37	0.987409	0.957107
NC_013961.1	2155001	2160000	86	0.969785	0.854673
NC_013961.1	2160001	2165000	53	0.988462	0.964676
NC_013961.1	2165001	2170000	66	0.988365	0.954814
NC_013961.1	2170001	2175000	51	0.982156	0.87682
NC_013961.1	2175001	2180000	69	0.978613	0.889079
NC_013961.1	2180001	2185000	71	0.98307	0.939948
NC_013961.1	2185001	2190000	61	0.992626	0.956379
NC_013961.1	2190001	2195000	64	0.968339	0.89469
NC_013961.1	2195001	2200000	106	0.980231	0.94511
NC_013961.1	2200001	2205000	76	0.98776	0.930042
NC_013961.1	2205001	2210000	175	0.992353	0.958033
NC_013961.1	2210001	2215000	53	0.987637	0.950415
NC_013961.1	2215001	2220000	116	0.988799	0.933164
NC_013961.1	2220001	2225000	96	0.979386	0.891265
NC_013961.1	2225001	2230000	132	0.995285	0.970873
NC_013961.1	2230001	2235000	102	0.993566	0.939744
NC_013961.1	2235001	2240000	42	0.992208	0.928255
NC_013961.1	2245001	2250000	50	0.970614	0.881937
NC_013961.1	2250001	2255000	72	0.965012	0.873574
NC_013961.1	2255001	2260000	78	0.978907	0.903913
NC_013961.1	2260001	2265000	129	0.978793	0.906544
NC_013961.1	2265001	2270000	109	0.974546	0.912738
NC_013961.1	2270001	2275000	94	0.965292	0.895477
NC_013961.1	2275001	2280000	85	0.97083	0.894996
NC_013961.1	2280001	2285000	39	0.968653	0.8534
NC_013961.1	2285001	2290000	80	0.997913	0.988456
NC_013961.1	2290001	2295000	61	0.998684	0.994161
NC_013961.1	2295001	2300000	85	0.986999	0.94523
NC_013961.1	2300001	2305000	52	0.968033	0.880488
NC_013961.1	2305001	2310000	40	0.975675	0.892629
NC_013961.1	2310001	2315000	48	0.979571	0.859457
NC_013961.1	2315001	2320000	58	0.990027	0.95597
NC_013961.1	2320001	2325000	58	0.987621	0.933308
NC_013961.1	2325001	2330000	53	0.970954	0.855054
NC_013961.1	2330001	2335000	58	0.966035	0.862247
NC_013961.1	2335001	2340000	42	0.990948	0.941952
NC_013961.1	2340001	2345000	34	0.9902	0.959722
NC_013961.1	2345001	2350000	51	0.967418	0.929299
NC_013961.1	2350001	2355000	92	0.990473	0.947408
NC_013961.1	2355001	2360000	62	0.963892	0.847064
NC_013961.1	2360001	2365000	56	0.997099	0.974055
NC_013961.1	2365001	2370000	73	0.98731	0.925375
NC_013961.1	2370001	2375000	65	0.986208	0.924387
NC_013961.1	2375001	2380000	168	0.986887	0.941558
NC_013961.1	2380001	2385000	193	0.992488	0.963998
NC_013961.1	2385001	2390000	108	0.975991	0.912845
NC_013961.1	2390001	2395000	46	0.992419	0.952668
NC_013961.1	2395001	2400000	63	0.990133	0.953208
NC_013961.1	2400001	2405000	67	0.99139	0.961177
NC_013961.1	2405001	2410000	73	0.992856	0.962217
NC_013961.1	2410001	2415000	48	0.949312	0.863893
NC_013961.1	2415001	2420000	57	0.976718	0.924281
NC_013961.1	2420001	2425000	97	0.996952	0.985915
NC_013961.1	2425001	2430000	136	0.977156	0.922751
NC_013961.1	2430001	2435000	141	0.994014	0.978421
NC_013961.1	2435001	2440000	77	0.988288	0.934564
NC_013961.1	2440001	2445000	84	0.972886	0.887232
NC_013961.1	2445001	2450000	73	0.982861	0.864352
NC_013961.1	2450001	2455000	121	0.990591	0.932606
NC_013961.1	2455001	2460000	64	0.988634	0.949695
NC_013961.1	2460001	2465000	45	0.979034	0.916918
NC_013961.1	2465001	2470000	57	0.960908	0.884602
NC_013961.1	2470001	2475000	48	0.997277	0.982201
NC_013961.1	2475001	2480000	44	0.995642	0.966877
NC_013961.1	2480001	2485000	113	0.985715	0.911147
NC_013961.1	2485001	2490000	62	0.980728	0.8452
NC_013961.1	2490001	2495000	69	0.988244	0.936164
NC_013961.1	2495001	2500000	60	0.986247	0.943472
NC_013961.1	2500001	2505000	47	1	1
NC_013961.1	2505001	2510000	46	0.993726	0.909503
NC_013961.1	2510001	2515000	55	0.996837	0.983
NC_013961.1	2515001	2520000	83	0.996877	0.986617
NC_013961.1	2520001	2525000	66	0.978166	0.844536
NC_013961.1	2525001	2530000	119	0.970606	0.925302
NC_013961.1	2530001	2535000	55	0.992813	0.919403
NC_013961.1	2535001	2540000	69	0.969769	0.835329
NC_013961.1	2540001	2545000	51	0.947075	0.868341
NC_013961.1	2545001	2550000	61	0.975482	0.900796
NC_013961.1	2550001	2555000	73	0.973776	0.827995
NC_013961.1	2555001	2560000	60	0.97278	0.825236
NC_013961.1	2560001	2565000	42	0.970751	0.876086
NC_013961.1	2565001	2570000	48	0.970674	0.76511
NC_013961.1	2570001	2575000	84	0.962741	0.90549
NC_013961.1	2575001	2580000	87	0.987414	0.950064
NC_013961.1	2580001	2585000	99	0.983688	0.900105
NC_013961.1	2585001	2590000	20	0.994455	0.926063
NC_013961.1	2595001	2600000	70	0.999397	0.995899
NC_013961.1	2600001	2605000	105	0.988715	0.961615
NC_013961.1	2610001	2615000	43	0.982954	0.933016
NC_013961.1	2615001	2620000	56	0.993538	0.976939
NC_013961.1	2620001	2625000	65	0.99197	0.939028
NC_013961.1	2625001	2630000	46	0.991416	0.941516
NC_013961.1	2630001	2635000	42	0.98409	0.926225
NC_013961.1	2635001	2640000	60	0.969539	0.910995
NC_013961.1	2640001	2645000	68	0.976159	0.919718
NC_013961.1	2645001	2650000	28	0.970387	0.936088
NC_013961.1	2650001	2655000	31	0.947057	0.768944
NC_013961.1	2655001	2660000	127	0.993826	0.964208
NC_013961.1	2660001	2665000	98	0.995303	0.991856
NC_013961.1	2665001	2670000	68	0.917715	0.825132
NC_013961.1	2670001	2675000	43	0.945015	0.843755
NC_013961.1	2675001	2680000	62	0.912404	0.729845
NC_013961.1	2680001	2685000	75	0.973717	0.86402
NC_013961.1	2685001	2690000	61	0.973365	0.895463
NC_013961.1	2690001	2695000	52	0.947345	0.869634
NC_013961.1	2695001	2700000	61	0.973869	0.87431
NC_013961.1	2700001	2705000	41	0.95657	0.855108
NC_013961.1	2705001	2710000	79	0.990303	0.921019
NC_013961.1	2710001	2715000	42	0.988725	0.900947
NC_013961.1	2715001	2720000	97	0.988116	0.965209
NC_013961.1	2720001	2725000	71	0.992636	0.942075
NC_013961.1	2725001	2730000	54	0.967915	0.828813
NC_013961.1	2730001	2735000	60	0.991596	0.92731
NC_013961.1	2735001	2740000	43	0.991714	0.908367
NC_013961.1	2740001	2745000	68	0.989302	0.936581
NC_013961.1	2745001	2750000	68	0.985339	0.936574
NC_013961.1	2750001	2755000	68	0.984597	0.950641
NC_013961.1	2755001	2760000	109	0.988953	0.960816
NC_013961.1	2760001	2765000	81	0.99654	0.970199
NC_013961.1	2765001	2770000	48	0.98547	0.89259
NC_013961.1	2770001	2775000	68	0.996987	0.976095
NC_013961.1	2775001	2780000	35	0.978153	0.887317
NC_013961.1	2780001	2785000	66	0.986341	0.929837
NC_013961.1	2785001	2790000	55	0.96978	0.850358
NC_013961.1	2790001	2795000	34	0.972247	0.890223
NC_013961.1	2795001	2800000	63	0.969255	0.863725
NC_013961.1	2800001	2805000	38	0.977818	0.897824
NC_013961.1	2805001	2810000	41	0.991588	0.967101
NC_013961.1	2810001	2815000	12	0.976708	0.772069
NC_013961.1	2815001	2820000	51	0.988421	0.893259
NC_013961.1	2820001	2825000	65	0.968289	0.794211
NC_013961.1	2825001	2830000	44	0.945358	0.802892
NC_013961.1	2830001	2835000	172	0.975618	0.94977
NC_013961.1	2835001	2840000	47	0.972509	0.901588
NC_013961.1	2840001	2845000	93	0.992889	0.930722
NC_013961.1	2845001	2850000	33	0.981808	0.943333
NC_013961.1	2850001	2855000	56	0.963314	0.874322
NC_013961.1	2855001	2860000	216	0.911648	0.799899
NC_013961.1	2860001	2865000	146	0.956679	0.88019
NC_013961.1	2865001	2870000	58	0.984374	0.926623
NC_013961.1	2870001	2875000	36	0.986169	0.940641
NC_013961.1	2875001	2880000	38	0.944746	0.859516
NC_013961.1	2880001	2885000	46	0.924649	0.780939
NC_013961.1	2885001	2890000	40	0.938359	0.815037
NC_013961.1	2890001	2895000	69	0.988361	0.901375
NC_013961.1	2895001	2900000	44	0.963906	0.89863
NC_013961.1	2900001	2905000	82	0.977359	0.901313
NC_013961.1	2905001	2910000	125	0.97991	0.930946
NC_013961.1	2910001	2915000	64	0.996265	0.966815
NC_013961.1	2915001	2920000	51	0.97108	0.930757
NC_013961.1	2920001	2925000	54	0.960484	0.862726
NC_013961.1	2925001	2930000	68	0.988257	0.957093
NC_013961.1	2930001	2935000	78	0.988994	0.957005
NC_013961.1	2935001	2940000	37	0.984576	0.958559
NC_013961.1	2940001	2945000	103	0.990574	0.962766
NC_013961.1	2945001	2950000	66	0.960626	0.881501
NC_013961.1	2950001	2955000	85	0.945034	0.854181
NC_013961.1	2955001	2960000	107	0.990646	0.936441
NC_013961.1	2960001	2965000	190	0.98811	0.938222
NC_013961.1	2965001	2970000	62	0.982299	0.925946
NC_013961.1	2970001	2975000	135	0.989124	0.962941
NC_013961.1	2975001	2980000	92	0.994131	0.945218
NC_013961.1	2980001	2985000	51	0.984514	0.918298
NC_013961.1	2985001	2990000	80	0.970594	0.880276
NC_013961.1	2990001	2995000	34	0.986489	0.92855
NC_013961.1	2995001	3000000	64	0.994542	0.974572
NC_013961.1	3000001	3005000	80	0.989044	0.959158
NC_013961.1	3005001	3010000	44	0.973148	0.770541
NC_013961.1	3010001	3015000	43	0.994905	0.931371
NC_013961.1	3015001	3020000	42	0.97376	0.8971
NC_013961.1	3020001	3025000	62	0.98567	0.953595
NC_013961.1	3025001	3030000	88	0.996257	0.96919
NC_013961.1	3030001	3035000	67	0.994771	0.96292
NC_013961.1	3035001	3040000	90	0.974091	0.910554
NC_013961.1	3040001	3045000	44	0.997064	0.985168
NC_013961.1	3045001	3050000	65	0.97297	0.875432
NC_013961.1	3050001	3055000	51	0.960815	0.855322
NC_013961.1	3055001	3060000	65	0.977133	0.882253
NC_013961.1	3060001	3065000	75	0.961982	0.847349
NC_013961.1	3065001	3070000	57	0.985534	0.902856
NC_013961.1	3070001	3075000	48	0.990498	0.960203
NC_013961.1	3075001	3080000	70	0.954323	0.905271
NC_013961.1	3080001	3085000	55	0.953742	0.867403
NC_013961.1	3085001	3090000	102	0.987125	0.933351
NC_013961.1	3090001	3095000	291	0.997949	0.992549
NC_013961.1	3095001	3100000	76	0.961117	0.859223
NC_013961.1	3100001	3105000	15	0.957933	0.712693
NC_013961.1	3110001	3115000	30	0.965125	0.922128
NC_013961.1	3115001	3120000	32	0.984015	0.946955
NC_013961.1	3120001	3125000	28	0.869035	0.747161
NC_013961.1	3125001	3130000	85	0.963358	0.898385
NC_013961.1	3130001	3135000	169	0.970131	0.874449
NC_013961.1	3135001	3140000	80	0.956869	0.893847
NC_013961.1	3140001	3145000	72	0.952027	0.865397
NC_013961.1	3145001	3150000	75	0.948012	0.838112
NC_013961.1	3150001	3155000	51	0.992689	0.961996
NC_013961.1	3155001	3160000	157	0.99728	0.980372
NC_013961.1	3160001	3165000	124	0.996003	0.956644
NC_013961.1	3165001	3170000	121	0.995951	0.979166
NC_013961.1	3170001	3175000	60	0.974195	0.861222
NC_013961.1	3175001	3180000	77	0.993984	0.963367
NC_013961.1	3180001	3185000	60	0.983869	0.930203
NC_013961.1	3185001	3190000	66	0.985847	0.939062
NC_013961.1	3190001	3195000	57	0.987569	0.916446
NC_013961.1	3195001	3200000	31	0.978806	0.824414
NC_013961.1	3200001	3205000	36	0.971045	0.944936
NC_013961.1	3205001	3210000	37	0.99113	0.951088
NC_013961.1	3210001	3215000	46	0.962717	0.891775
NC_013961.1	3215001	3220000	84	0.992474	0.951722
NC_013961.1	3220001	3225000	54	0.978874	0.87769
NC_013961.1	3225001	3230000	59	0.994741	0.934185
NC_013961.1	3230001	3235000	60	0.996008	0.962723
NC_013961.1	3235001	3240000	35	0.990163	0.9347
NC_013961.1	3240001	3245000	40	0.997889	0.985985
NC_013961.1	3245001	3250000	36	0.990994	0.907565
NC_013961.1	3250001	3255000	39	0.996661	0.98823
NC_013961.1	3255001	3260000	35	0.994896	0.973365
NC_013961.1	3260001	3265000	52	0.972164	0.893866
NC_013961.1	3265001	3270000	32	0.902258	0.737028
NC_013961.1	3270001	3275000	46	0.976421	0.842897
NC_013961.1	3275001	3280000	135	0.989729	0.932148
NC_013961.1	3280001	3285000	93	0.989996	0.963835
NC_013961.1	3285001	3290000	129	0.989839	0.9547
NC_013961.1	3290001	3295000	86	0.986274	0.93116
NC_013961.1	3295001	3300000	63	0.968165	0.892092
NC_013961.1	3300001	3305000	53	0.954098	0.835155
NC_013961.1	3305001	3310000	68	0.979474	0.902092
NC_013961.1	3310001	3315000	101	0.945242	0.862178
NC_013961.1	3315001	3320000	73	0.983037	0.924131
NC_013961.1	3320001	3325000	51	0.988176	0.921305
NC_013961.1	3325001	3330000	74	0.988343	0.942548
NC_013961.1	3330001	3335000	103	0.949583	0.855936
NC_013961.1	3335001	3340000	62	0.97383	0.884214
NC_013961.1	3340001	3345000	40	0.979461	0.932216
NC_013961.1	3345001	3350000	271	0.985098	0.940325
NC_013961.1	3350001	3355000	227	1	1
NC_013961.1	3355001	3360000	84	0.997022	0.98938
NC_013961.1	3360001	3365000	95	0.965085	0.852412
NC_013961.1	3365001	3370000	72	0.896084	0.699696
NC_013961.1	3370001	3375000	214	0.992409	0.96538
NC_013961.1	3375001	3380000	95	0.979755	0.922971
NC_013961.1	3380001	3385000	68	0.995603	0.925278
NC_013961.1	3385001	3390000	66	0.976586	0.916363
NC_013961.1	3390001	3395000	40	0.992348	0.95238
NC_013961.1	3395001	3400000	101	0.990913	0.927215
NC_013961.1	3400001	3405000	41	0.959033	0.812769
NC_013961.1	3405001	3410000	124	0.994881	0.954592
NC_013961.1	3410001	3415000	71	0.976302	0.857015
NC_013961.1	3415001	3420000	41	0.980278	0.92656
NC_013961.1	3420001	3425000	18	0.975901	0.889734
NC_013961.1	3425001	3430000	88	0.98373	0.886278
NC_013961.1	3430001	3435000	57	0.994545	0.955738
NC_013961.1	3435001	3440000	50	0.993673	0.965009
NC_013961.1	3440001	3445000	49	0.984058	0.875731
NC_013961.1	3445001	3450000	62	0.991936	0.965575
NC_013961.1	3450001	3455000	78	0.997354	0.986487
NC_013961.1	3455001	3460000	7	0.842275	0.824703
NC_013961.1	3460001	3465000	49	0.927847	0.777102
NC_013961.1	3465001	3470000	76	0.958232	0.867086
NC_013961.1	3470001	3475000	66	0.935097	0.750495
NC_013961.1	3475001	3480000	15	0.995939	0.920091
NC_013961.1	3480001	3485000	12	0.954749	0.778009
NC_013961.1	3485001	3490000	42	0.984473	0.950819
NC_013961.1	3490001	3495000	46	0.940704	0.817572
NC_013961.1	3495001	3500000	29	0.992048	0.898018
NC_013961.1	3500001	3505000	110	0.995353	0.963532
NC_013961.1	3505001	3510000	56	0.958031	0.851832
NC_013961.1	3510001	3515000	52	0.927048	0.764222
NC_013961.1	3515001	3520000	71	0.94837	0.868758
NC_013961.1	3520001	3525000	37	0.91699	0.833343
NC_013961.1	3525001	3530000	41	0.996186	0.969289
NC_013961.1	3530001	3535000	55	0.9875	0.915187
NC_013961.1	3535001	3540000	35	0.998828	0.997582
NC_013961.1	3540001	3545000	23	0.983875	0.900603
NC_013961.1	3545001	3550000	25	0.94992	0.81677
NC_013961.1	3550001	3555000	53	0.977815	0.953643
NC_013961.1	3555001	3560000	86	0.992542	0.949235
NC_013961.1	3560001	3565000	74	0.990655	0.958176
NC_013961.1	3565001	3570000	131	0.993876	0.961497
NC_013961.1	3570001	3575000	210	0.992284	0.952738
NC_013961.1	3575001	3580000	95	0.97311	0.913323
NC_013961.1	3580001	3585000	66	0.992133	0.927434
NC_013961.1	3585001	3590000	59	0.960077	0.855675
NC_013961.1	3590001	3595000	40	0.875238	0.700198
NC_013961.1	3595001	3600000	40	0.936316	0.889935
NC_013961.1	3600001	3605000	49	0.965981	0.915664
NC_013961.1	3605001	3610000	77	0.990396	0.921367
NC_013961.1	3610001	3615000	63	0.997301	0.985305
NC_013961.1	3615001	3620000	42	0.988711	0.903168
NC_013961.1	3620001	3625000	41	0.99448	0.970366
NC_013961.1	3625001	3630000	47	0.945103	0.856292
NC_013961.1	3630001	3635000	107	0.93732	0.833027
NC_013961.1	3635001	3640000	80	0.968289	0.822474
NC_013961.1	3640001	3645000	63	0.982283	0.929392
NC_013961.1	3645001	3650000	30	0.939104	0.770081
NC_013961.1	3650001	3655000	44	0.981304	0.88479
NC_013961.1	3655001	3660000	67	0.988427	0.949948
NC_013961.1	3660001	3665000	42	0.99459	0.970801
NC_013961.1	3665001	3670000	57	0.956777	0.867799
NC_013961.1	3670001	3675000	70	0.96184	0.888261
NC_013961.1	3675001	3680000	81	0.988591	0.924587
NC_013961.1	3680001	3685000	58	0.978203	0.949798
NC_013961.1	3685001	3690000	55	0.966133	0.917663
NC_013961.1	3690001	3695000	52	0.991994	0.939906
NC_013961.1	3695001	3700000	56	0.995341	0.945554
NC_013961.1	3700001	3705000	74	0.975917	0.905365
NC_013961.1	3705001	3710000	229	0.987544	0.953336
NC_013961.1	3710001	3715000	266	0.993007	0.975694
NC_013961.1	3715001	3720000	97	0.993699	0.976089
NC_013961.1	3720001	3725000	84	0.980631	0.936706
NC_013961.1	3725001	3730000	83	0.953021	0.884622
NC_013961.1	3730001	3735000	93	0.989953	0.94803
NC_013961.1	3735001	3740000	56	0.983286	0.908375
NC_013961.1	3740001	3745000	66	0.973894	0.781793
NC_013961.1	3745001	3750000	44	0.9861	0.96923
NC_013961.1	3750001	3755000	62	0.974249	0.807731
NC_013961.1	3755001	3760000	64	0.946988	0.761064
NC_013961.1	3760001	3765000	73	0.937553	0.819359
NC_013961.1	3765001	3770000	76	0.981296	0.924261
NC_013961.1	3770001	3775000	31	0.977497	0.946543
NC_013961.1	3775001	3780000	116	0.987993	0.968364
NC_013961.1	3780001	3785000	56	0.987852	0.902944
NC_013961.1	3785001	3790000	96	0.972911	0.921498
NC_013961.1	3790001	3795000	79	0.987985	0.945075
NC_013961.1	3795001	3800000	32	0.967362	0.863547
NC_013961.1	3800001	3805000	48	0.992909	0.918142
NC_013961.1	3805001	3810000	8	0.92443	0.786304

## Sheet: Fst - G2_G3
CHROM	BIN_START	BIN_END	N_VARIANTS	WEIGHTED_FST	MEAN_FST
NC_013961.1	1	5000	59	0.852619	0.594532
NC_013961.1	5001	10000	92	0.734413	0.487717
NC_013961.1	10001	15000	203	0.86967	0.720058
NC_013961.1	15001	20000	190	0.918056	0.772272
NC_013961.1	20001	25000	150	0.794548	0.545666
NC_013961.1	25001	30000	266	0.78001	0.347224
NC_013961.1	30001	35000	122	0.793043	0.52281
NC_013961.1	35001	40000	82	0.819303	0.557741
NC_013961.1	40001	45000	11	0.644954	0.360332
NC_013961.1	45001	50000	54	0.865434	0.634
NC_013961.1	50001	55000	76	0.839648	0.645309
NC_013961.1	55001	60000	52	0.902213	0.723397
NC_013961.1	60001	65000	53	0.794734	0.508238
NC_013961.1	65001	70000	86	0.923195	0.793085
NC_013961.1	70001	75000	50	0.759405	0.481699
NC_013961.1	75001	80000	67	0.756691	0.533728
NC_013961.1	80001	85000	58	0.658654	0.427207
NC_013961.1	85001	90000	22	0.325397	0.0829161
NC_013961.1	95001	100000	46	0.708486	0.471388
NC_013961.1	100001	105000	54	0.786747	0.469695
NC_013961.1	105001	110000	48	0.727604	0.492889
NC_013961.1	110001	115000	93	0.937261	0.822087
NC_013961.1	115001	120000	28	0.933884	0.833615
NC_013961.1	120001	125000	49	0.861403	0.644197
NC_013961.1	125001	130000	57	0.827768	0.606452
NC_013961.1	130001	135000	67	0.7638	0.471354
NC_013961.1	135001	140000	73	0.801685	0.551521
NC_013961.1	140001	145000	55	0.86687	0.640454
NC_013961.1	145001	150000	64	0.852822	0.65455
NC_013961.1	150001	155000	43	0.792897	0.544875
NC_013961.1	155001	160000	103	0.863786	0.607872
NC_013961.1	160001	165000	70	0.852146	0.622492
NC_013961.1	165001	170000	127	0.931083	0.832602
NC_013961.1	170001	175000	106	0.911741	0.746857
NC_013961.1	175001	180000	41	0.740656	0.469466
NC_013961.1	180001	185000	11	0.828225	0.490167
NC_013961.1	185001	190000	122	0.812965	0.561709
NC_013961.1	190001	195000	70	0.850352	0.634259
NC_013961.1	195001	200000	129	0.881341	0.70612
NC_013961.1	200001	205000	46	0.815164	0.564779
NC_013961.1	205001	210000	58	0.854457	0.617499
NC_013961.1	210001	215000	110	0.878191	0.67552
NC_013961.1	215001	220000	118	0.909555	0.753841
NC_013961.1	220001	225000	65	0.856729	0.612015
NC_013961.1	225001	230000	53	0.861051	0.635355
NC_013961.1	230001	235000	61	0.80632	0.461078
NC_013961.1	235001	240000	104	0.867415	0.688204
NC_013961.1	240001	245000	180	0.953318	0.856184
NC_013961.1	245001	250000	168	0.949064	0.864652
NC_013961.1	250001	255000	113	0.907877	0.733398
NC_013961.1	255001	260000	56	0.788265	0.495668
NC_013961.1	260001	265000	82	0.907014	0.739028
NC_013961.1	265001	270000	4	0.777278	0.371147
NC_013961.1	270001	275000	91	0.829376	0.631535
NC_013961.1	275001	280000	57	0.825531	0.597889
NC_013961.1	280001	285000	82	0.926849	0.782041
NC_013961.1	285001	290000	121	0.94244	0.815318
NC_013961.1	290001	295000	132	0.849245	0.608082
NC_013961.1	295001	300000	126	0.780199	0.589793
NC_013961.1	300001	305000	87	0.830279	0.507825
NC_013961.1	305001	310000	98	0.822792	0.632732
NC_013961.1	310001	315000	36	0.84655	0.655227
NC_013961.1	315001	320000	36	0.838896	0.561191
NC_013961.1	320001	325000	113	0.850883	0.65814
NC_013961.1	325001	330000	76	0.889419	0.751983
NC_013961.1	330001	335000	57	0.784695	0.543749
NC_013961.1	335001	340000	46	0.855223	0.614405
NC_013961.1	340001	345000	66	0.825471	0.617455
NC_013961.1	345001	350000	34	0.804601	0.545263
NC_013961.1	350001	355000	80	0.858539	0.669964
NC_013961.1	355001	360000	52	0.813961	0.618562
NC_013961.1	360001	365000	85	0.869412	0.622215
NC_013961.1	365001	370000	86	0.884213	0.68224
NC_013961.1	370001	375000	83	0.863507	0.638783
NC_013961.1	375001	380000	43	0.694412	0.441481
NC_013961.1	380001	385000	54	0.765779	0.551386
NC_013961.1	385001	390000	56	0.849697	0.672524
NC_013961.1	390001	395000	96	0.873114	0.661468
NC_013961.1	395001	400000	52	0.765147	0.467501
NC_013961.1	400001	405000	52	0.807665	0.647477
NC_013961.1	405001	410000	65	0.821647	0.648866
NC_013961.1	410001	415000	43	0.860954	0.648974
NC_013961.1	415001	420000	55	0.772269	0.470514
NC_013961.1	420001	425000	69	0.867183	0.670718
NC_013961.1	425001	430000	79	0.886374	0.694142
NC_013961.1	430001	435000	76	0.809064	0.578944
NC_013961.1	435001	440000	40	0.83607	0.61721
NC_013961.1	440001	445000	73	0.751762	0.420621
NC_013961.1	445001	450000	50	0.800371	0.647874
NC_013961.1	465001	470000	41	0.633765	0.377021
NC_013961.1	470001	475000	77	0.816715	0.602001
NC_013961.1	475001	480000	81	0.849652	0.652271
NC_013961.1	480001	485000	42	0.851864	0.528611
NC_013961.1	485001	490000	54	0.816698	0.541952
NC_013961.1	490001	495000	72	0.747556	0.486601
NC_013961.1	495001	500000	67	0.842014	0.620819
NC_013961.1	500001	505000	41	0.888257	0.720896
NC_013961.1	505001	510000	94	0.751865	0.51208
NC_013961.1	510001	515000	64	0.792701	0.53316
NC_013961.1	515001	520000	87	0.752259	0.457094
NC_013961.1	520001	525000	80	0.823179	0.619936
NC_013961.1	525001	530000	76	0.821342	0.581384
NC_013961.1	530001	535000	92	0.896473	0.7074
NC_013961.1	535001	540000	122	0.788608	0.548365
NC_013961.1	540001	545000	70	0.803322	0.559823
NC_013961.1	545001	550000	74	0.791806	0.504893
NC_013961.1	550001	555000	79	0.84633	0.596583
NC_013961.1	555001	560000	121	0.827459	0.653769
NC_013961.1	560001	565000	100	0.844959	0.648683
NC_013961.1	565001	570000	129	0.663213	0.473057
NC_013961.1	570001	575000	99	0.556608	0.402856
NC_013961.1	575001	580000	81	0.820809	0.62848
NC_013961.1	580001	585000	113	0.832802	0.613806
NC_013961.1	585001	590000	147	0.849648	0.644095
NC_013961.1	590001	595000	99	0.70932	0.452662
NC_013961.1	595001	600000	129	0.918386	0.791604
NC_013961.1	600001	605000	97	0.869687	0.699905
NC_013961.1	605001	610000	78	0.657	0.536509
NC_013961.1	610001	615000	41	0.7333	0.520629
NC_013961.1	615001	620000	91	0.78868	0.515608
NC_013961.1	620001	625000	68	0.542127	0.368203
NC_013961.1	625001	630000	112	0.654017	0.51681
NC_013961.1	630001	635000	71	0.803427	0.671487
NC_013961.1	635001	640000	140	0.776679	0.498497
NC_013961.1	640001	645000	44	0.667101	0.40189
NC_013961.1	645001	650000	34	0.697366	0.347529
NC_013961.1	650001	655000	164	0.559631	0.285036
NC_013961.1	655001	660000	76	0.857246	0.678837
NC_013961.1	660001	665000	51	0.806493	0.500976
NC_013961.1	665001	670000	73	0.782929	0.497062
NC_013961.1	670001	675000	54	0.798189	0.534367
NC_013961.1	675001	680000	72	0.848954	0.623145
NC_013961.1	680001	685000	78	0.807557	0.525719
NC_013961.1	685001	690000	95	0.849229	0.627471
NC_013961.1	690001	695000	101	0.830312	0.644831
NC_013961.1	695001	700000	168	0.793647	0.525724
NC_013961.1	700001	705000	99	0.859384	0.675409
NC_013961.1	705001	710000	63	0.78549	0.511377
NC_013961.1	710001	715000	64	0.9232	0.746762
NC_013961.1	715001	720000	94	0.804804	0.580136
NC_013961.1	720001	725000	79	0.826608	0.56155
NC_013961.1	725001	730000	115	0.861777	0.644069
NC_013961.1	730001	735000	76	0.830975	0.604363
NC_013961.1	735001	740000	78	0.873757	0.716137
NC_013961.1	740001	745000	114	0.836939	0.595769
NC_013961.1	745001	750000	5	0.241814	-0.0119993
NC_013961.1	750001	755000	18	0.633802	0.411308
NC_013961.1	755001	760000	87	0.798805	0.564723
NC_013961.1	760001	765000	58	0.807872	0.582153
NC_013961.1	765001	770000	86	0.863785	0.659125
NC_013961.1	770001	775000	101	0.808884	0.602252
NC_013961.1	775001	780000	125	0.929184	0.818944
NC_013961.1	780001	785000	49	0.821324	0.536566
NC_013961.1	785001	790000	82	0.727834	0.516609
NC_013961.1	790001	795000	65	0.698328	0.499623
NC_013961.1	795001	800000	54	0.729856	0.4712
NC_013961.1	800001	805000	65	0.867972	0.639031
NC_013961.1	805001	810000	57	0.795825	0.567005
NC_013961.1	810001	815000	53	0.796835	0.56839
NC_013961.1	815001	820000	67	0.819448	0.559415
NC_013961.1	820001	825000	54	0.839889	0.567561
NC_013961.1	825001	830000	53	0.795143	0.567112
NC_013961.1	830001	835000	106	0.83903	0.615623
NC_013961.1	835001	840000	116	0.748234	0.423442
NC_013961.1	840001	845000	115	0.912787	0.727054
NC_013961.1	845001	850000	46	0.64183	0.413726
NC_013961.1	850001	855000	75	0.894659	0.719787
NC_013961.1	855001	860000	98	0.825553	0.56898
NC_013961.1	860001	865000	169	0.902359	0.73092
NC_013961.1	865001	870000	146	0.843902	0.616785
NC_013961.1	870001	875000	133	0.843448	0.669675
NC_013961.1	875001	880000	231	0.747768	0.633936
NC_013961.1	880001	885000	231	0.80419	0.677782
NC_013961.1	885001	890000	136	0.88494	0.722483
NC_013961.1	890001	895000	65	0.667562	0.355734
NC_013961.1	895001	900000	82	0.696971	0.481903
NC_013961.1	900001	905000	62	0.746474	0.49184
NC_013961.1	905001	910000	128	0.846615	0.599374
NC_013961.1	910001	915000	77	0.865	0.642222
NC_013961.1	915001	920000	158	0.636893	0.234239
NC_013961.1	925001	930000	170	0.92962	0.797669
NC_013961.1	930001	935000	99	0.865548	0.702627
NC_013961.1	935001	940000	83	0.774794	0.455979
NC_013961.1	940001	945000	129	0.70468	0.439716
NC_013961.1	945001	950000	96	0.790428	0.702487
NC_013961.1	950001	955000	42	0.902346	0.69876
NC_013961.1	955001	960000	106	0.771329	0.549898
NC_013961.1	960001	965000	103	0.771111	0.485269
NC_013961.1	965001	970000	80	0.858837	0.684567
NC_013961.1	970001	975000	117	0.857927	0.631775
NC_013961.1	975001	980000	61	0.879166	0.692915
NC_013961.1	980001	985000	110	0.81664	0.540818
NC_013961.1	985001	990000	80	0.82311	0.605301
NC_013961.1	990001	995000	75	0.812273	0.601452
NC_013961.1	995001	1000000	123	0.849497	0.608833
NC_013961.1	1000001	1005000	63	0.784709	0.521347
NC_013961.1	1005001	1010000	83	0.814357	0.529016
NC_013961.1	1010001	1015000	117	0.764985	0.653563
NC_013961.1	1015001	1020000	54	0.869223	0.671371
NC_013961.1	1020001	1025000	74	0.840757	0.671591
NC_013961.1	1025001	1030000	90	0.825813	0.574567
NC_013961.1	1030001	1035000	74	0.811593	0.559618
NC_013961.1	1035001	1040000	109	0.84935	0.620298
NC_013961.1	1040001	1045000	55	0.884561	0.73945
NC_013961.1	1045001	1050000	86	0.881361	0.718033
NC_013961.1	1050001	1055000	206	0.961224	0.875306
NC_013961.1	1055001	1060000	81	0.858163	0.639358
NC_013961.1	1060001	1065000	45	0.8329	0.557107
NC_013961.1	1065001	1070000	70	0.849674	0.634824
NC_013961.1	1070001	1075000	91	0.761726	0.508516
NC_013961.1	1075001	1080000	76	0.702246	0.45426
NC_013961.1	1080001	1085000	142	0.779017	0.436465
NC_013961.1	1085001	1090000	84	0.820499	0.496752
NC_013961.1	1090001	1095000	62	0.840449	0.603964
NC_013961.1	1095001	1100000	71	0.80047	0.572633
NC_013961.1	1100001	1105000	96	0.781559	0.502169
NC_013961.1	1105001	1110000	61	0.798508	0.593786
NC_013961.1	1110001	1115000	92	0.775159	0.522775
NC_013961.1	1115001	1120000	86	0.730169	0.518388
NC_013961.1	1120001	1125000	184	0.458674	0.212198
NC_013961.1	1125001	1130000	129	0.788997	0.367584
NC_013961.1	1130001	1135000	143	0.835274	0.61003
NC_013961.1	1135001	1140000	146	0.844036	0.657339
NC_013961.1	1140001	1145000	60	0.782436	0.488951
NC_013961.1	1145001	1150000	135	0.872273	0.692282
NC_013961.1	1150001	1155000	101	0.709041	0.468735
NC_013961.1	1155001	1160000	83	0.723277	0.508337
NC_013961.1	1160001	1165000	82	0.795713	0.527758
NC_013961.1	1165001	1170000	142	0.878064	0.695113
NC_013961.1	1170001	1175000	168	0.876339	0.704853
NC_013961.1	1175001	1180000	78	0.794971	0.559204
NC_013961.1	1180001	1185000	56	0.805404	0.546493
NC_013961.1	1185001	1190000	68	0.788002	0.535917
NC_013961.1	1190001	1195000	83	0.851408	0.604463
NC_013961.1	1195001	1200000	85	0.835183	0.606638
NC_013961.1	1200001	1205000	73	0.826819	0.573922
NC_013961.1	1205001	1210000	71	0.779737	0.49062
NC_013961.1	1210001	1215000	70	0.747249	0.479496
NC_013961.1	1215001	1220000	66	0.856055	0.662153
NC_013961.1	1220001	1225000	66	0.80195	0.565665
NC_013961.1	1225001	1230000	126	0.918251	0.752133
NC_013961.1	1230001	1235000	165	0.952835	0.868701
NC_013961.1	1235001	1240000	148	0.960031	0.881813
NC_013961.1	1240001	1245000	60	0.826965	0.614738
NC_013961.1	1245001	1250000	87	0.77084	0.528633
NC_013961.1	1250001	1255000	126	0.880689	0.723593
NC_013961.1	1255001	1260000	248	0.914993	0.789703
NC_013961.1	1260001	1265000	360	0.863688	0.684424
NC_013961.1	1265001	1270000	188	0.707985	0.268598
NC_013961.1	1270001	1275000	120	0.788966	0.508072
NC_013961.1	1275001	1280000	65	0.772381	0.612781
NC_013961.1	1280001	1285000	84	0.868333	0.727877
NC_013961.1	1285001	1290000	96	0.771574	0.54395
NC_013961.1	1290001	1295000	76	0.837746	0.61197
NC_013961.1	1295001	1300000	55	0.777557	0.570854
NC_013961.1	1300001	1305000	77	0.765861	0.49713
NC_013961.1	1305001	1310000	89	0.848638	0.65866
NC_013961.1	1310001	1315000	108	0.868973	0.686015
NC_013961.1	1315001	1320000	74	0.791194	0.604705
NC_013961.1	1320001	1325000	159	0.531934	0.336263
NC_013961.1	1325001	1330000	73	0.851272	0.639024
NC_013961.1	1330001	1335000	139	0.783405	0.573377
NC_013961.1	1335001	1340000	300	0.673975	0.488937
NC_013961.1	1340001	1345000	151	0.714306	0.513531
NC_013961.1	1345001	1350000	74	0.81332	0.586898
NC_013961.1	1350001	1355000	106	0.809615	0.559406
NC_013961.1	1355001	1360000	47	0.646761	0.433319
NC_013961.1	1360001	1365000	48	0.820226	0.592464
NC_013961.1	1365001	1370000	99	0.82843	0.62139
NC_013961.1	1370001	1375000	87	0.818866	0.578009
NC_013961.1	1375001	1380000	67	0.760427	0.559225
NC_013961.1	1380001	1385000	84	0.815515	0.607941
NC_013961.1	1385001	1390000	63	0.785104	0.53585
NC_013961.1	1390001	1395000	57	0.799847	0.602533
NC_013961.1	1395001	1400000	66	0.799366	0.529835
NC_013961.1	1400001	1405000	64	0.829935	0.579153
NC_013961.1	1405001	1410000	76	0.780929	0.536843
NC_013961.1	1410001	1415000	126	0.814547	0.594408
NC_013961.1	1415001	1420000	57	0.802872	0.538349
NC_013961.1	1420001	1425000	85	0.903603	0.732208
NC_013961.1	1425001	1430000	57	0.790611	0.594932
NC_013961.1	1430001	1435000	60	0.525648	0.320344
NC_013961.1	1435001	1440000	67	0.816676	0.555864
NC_013961.1	1440001	1445000	55	0.756061	0.452587
NC_013961.1	1445001	1450000	85	0.818337	0.620123
NC_013961.1	1450001	1455000	73	0.773018	0.522761
NC_013961.1	1455001	1460000	58	0.852238	0.659003
NC_013961.1	1460001	1465000	83	0.848213	0.607355
NC_013961.1	1465001	1470000	84	0.873799	0.652623
NC_013961.1	1470001	1475000	80	0.819449	0.564341
NC_013961.1	1475001	1480000	94	0.722631	0.430218
NC_013961.1	1480001	1485000	86	0.849755	0.684154
NC_013961.1	1485001	1490000	117	0.844187	0.604236
NC_013961.1	1490001	1495000	93	0.796089	0.503063
NC_013961.1	1495001	1500000	115	0.801976	0.53596
NC_013961.1	1500001	1505000	100	0.773691	0.515969
NC_013961.1	1505001	1510000	47	0.761298	0.531396
NC_013961.1	1510001	1515000	113	0.823731	0.62196
NC_013961.1	1515001	1520000	77	0.84611	0.642508
NC_013961.1	1520001	1525000	75	0.822709	0.558533
NC_013961.1	1525001	1530000	62	0.82056	0.548378
NC_013961.1	1530001	1535000	80	0.755232	0.436793
NC_013961.1	1535001	1540000	56	0.846207	0.487872
NC_013961.1	1540001	1545000	64	0.756223	0.444164
NC_013961.1	1545001	1550000	98	0.86614	0.662518
NC_013961.1	1550001	1555000	92	0.813173	0.576994
NC_013961.1	1555001	1560000	108	0.811385	0.564158
NC_013961.1	1560001	1565000	77	0.818768	0.604478
NC_013961.1	1565001	1570000	111	0.761862	0.520254
NC_013961.1	1570001	1575000	78	0.852496	0.628787
NC_013961.1	1575001	1580000	70	0.811357	0.610153
NC_013961.1	1580001	1585000	162	0.840956	0.664322
NC_013961.1	1585001	1590000	105	0.88794	0.667289
NC_013961.1	1590001	1595000	90	0.810283	0.57132
NC_013961.1	1595001	1600000	79	0.820027	0.569725
NC_013961.1	1600001	1605000	93	0.770343	0.496329
NC_013961.1	1605001	1610000	188	0.832619	0.619821
NC_013961.1	1610001	1615000	117	0.82307	0.622583
NC_013961.1	1615001	1620000	101	0.851286	0.620984
NC_013961.1	1620001	1625000	122	0.804889	0.593537
NC_013961.1	1625001	1630000	139	0.846242	0.645313
NC_013961.1	1630001	1635000	363	0.865587	0.654681
NC_013961.1	1635001	1640000	326	0.915703	0.776529
NC_013961.1	1640001	1645000	199	0.890882	0.704368
NC_013961.1	1645001	1650000	205	0.868068	0.681654
NC_013961.1	1650001	1655000	222	0.8682	0.665988
NC_013961.1	1655001	1660000	368	0.892995	0.719388
NC_013961.1	1660001	1665000	246	0.81518	0.626013
NC_013961.1	1665001	1670000	108	0.831664	0.571704
NC_013961.1	1670001	1675000	64	0.874736	0.67696
NC_013961.1	1675001	1680000	73	0.789501	0.565138
NC_013961.1	1680001	1685000	71	0.820914	0.566711
NC_013961.1	1685001	1690000	104	0.793501	0.547767
NC_013961.1	1690001	1695000	119	0.807257	0.608282
NC_013961.1	1695001	1700000	117	0.773406	0.567403
NC_013961.1	1700001	1705000	92	0.787003	0.545487
NC_013961.1	1705001	1710000	129	0.846952	0.636891
NC_013961.1	1710001	1715000	125	0.845446	0.634951
NC_013961.1	1715001	1720000	48	0.806537	0.571517
NC_013961.1	1720001	1725000	124	0.888879	0.714162
NC_013961.1	1725001	1730000	125	0.824914	0.602794
NC_013961.1	1730001	1735000	113	0.826123	0.595473
NC_013961.1	1735001	1740000	74	0.794386	0.541584
NC_013961.1	1740001	1745000	82	0.842209	0.571178
NC_013961.1	1745001	1750000	88	0.873538	0.664336
NC_013961.1	1750001	1755000	93	0.817451	0.613396
NC_013961.1	1755001	1760000	105	0.790145	0.566048
NC_013961.1	1760001	1765000	158	0.794082	0.580942
NC_013961.1	1765001	1770000	92	0.86833	0.699454
NC_013961.1	1770001	1775000	122	0.815929	0.557439
NC_013961.1	1775001	1780000	80	0.833123	0.612914
NC_013961.1	1780001	1785000	57	0.790253	0.555446
NC_013961.1	1785001	1790000	27	0.814676	0.540454
NC_013961.1	1790001	1795000	32	0.807701	0.585835
NC_013961.1	1795001	1800000	99	0.837917	0.615691
NC_013961.1	1800001	1805000	135	0.739777	0.452909
NC_013961.1	1805001	1810000	139	0.808448	0.561406
NC_013961.1	1810001	1815000	109	0.826086	0.613587
NC_013961.1	1815001	1820000	101	0.743148	0.514678
NC_013961.1	1820001	1825000	124	0.867747	0.652564
NC_013961.1	1825001	1830000	164	0.797611	0.565174
NC_013961.1	1830001	1835000	136	0.853393	0.681168
NC_013961.1	1835001	1840000	142	0.828243	0.606056
NC_013961.1	1840001	1845000	94	0.843075	0.617481
NC_013961.1	1845001	1850000	67	0.755906	0.50325
NC_013961.1	1850001	1855000	96	0.836734	0.595664
NC_013961.1	1855001	1860000	93	0.847074	0.579855
NC_013961.1	1860001	1865000	11	0.570035	0.27886
NC_013961.1	1865001	1870000	3	-0.358025	-0.555556
NC_013961.1	1870001	1875000	182	0.872573	0.661361
NC_013961.1	1875001	1880000	123	0.864544	0.648129
NC_013961.1	1880001	1885000	178	0.797064	0.570082
NC_013961.1	1885001	1890000	94	0.84112	0.575761
NC_013961.1	1890001	1895000	111	0.812852	0.577174
NC_013961.1	1895001	1900000	27	0.645623	0.419787
NC_013961.1	1900001	1905000	39	0.713753	0.405093
NC_013961.1	1905001	1910000	146	0.784416	0.553011
NC_013961.1	1910001	1915000	104	0.828547	0.624637
NC_013961.1	1915001	1920000	112	0.855554	0.639211
NC_013961.1	1920001	1925000	82	0.802975	0.586549
NC_013961.1	1925001	1930000	97	0.892684	0.705519
NC_013961.1	1930001	1935000	99	0.838738	0.625717
NC_013961.1	1935001	1940000	97	0.820866	0.623899
NC_013961.1	1940001	1945000	85	0.743723	0.472582
NC_013961.1	1945001	1950000	76	0.788641	0.5684
NC_013961.1	1950001	1955000	109	0.77091	0.600884
NC_013961.1	1955001	1960000	57	0.799742	0.599257
NC_013961.1	1960001	1965000	147	0.834453	0.62713
NC_013961.1	1965001	1970000	90	0.796028	0.535811
NC_013961.1	1970001	1975000	80	0.88394	0.673659
NC_013961.1	1975001	1980000	129	0.808563	0.552041
NC_013961.1	1980001	1985000	60	0.839832	0.641561
NC_013961.1	1985001	1990000	76	0.789574	0.523016
NC_013961.1	1990001	1995000	78	0.813661	0.570696
NC_013961.1	1995001	2000000	118	0.92233	0.77875
NC_013961.1	2000001	2005000	139	0.888849	0.723484
NC_013961.1	2005001	2010000	99	0.867342	0.665966
NC_013961.1	2010001	2015000	26	0.82617	0.607151
NC_013961.1	2015001	2020000	18	0.76561	0.349497
NC_013961.1	2020001	2025000	78	0.831003	0.571581
NC_013961.1	2025001	2030000	78	0.816223	0.599478
NC_013961.1	2030001	2035000	80	0.848871	0.553157
NC_013961.1	2035001	2040000	107	0.854245	0.617443
NC_013961.1	2040001	2045000	121	0.777161	0.500883
NC_013961.1	2045001	2050000	123	0.827282	0.589541
NC_013961.1	2050001	2055000	136	0.859263	0.630214
NC_013961.1	2055001	2060000	93	0.84684	0.683399
NC_013961.1	2060001	2065000	75	0.863762	0.692054
NC_013961.1	2065001	2070000	89	0.848691	0.631065
NC_013961.1	2070001	2075000	77	0.836493	0.60144
NC_013961.1	2075001	2080000	90	0.856915	0.624283
NC_013961.1	2080001	2085000	82	0.847517	0.619143
NC_013961.1	2085001	2090000	94	0.745675	0.460745
NC_013961.1	2090001	2095000	101	0.831341	0.579745
NC_013961.1	2095001	2100000	99	0.840943	0.63903
NC_013961.1	2100001	2105000	104	0.764792	0.495839
NC_013961.1	2105001	2110000	88	0.810963	0.535553
NC_013961.1	2110001	2115000	72	0.79506	0.506855
NC_013961.1	2115001	2120000	69	0.721824	0.465134
NC_013961.1	2120001	2125000	88	0.883695	0.672608
NC_013961.1	2125001	2130000	77	0.835499	0.641998
NC_013961.1	2130001	2135000	52	0.784445	0.579717
NC_013961.1	2135001	2140000	88	0.852352	0.619753
NC_013961.1	2140001	2145000	64	0.867426	0.703115
NC_013961.1	2145001	2150000	93	0.883161	0.715392
NC_013961.1	2150001	2155000	50	0.796756	0.588153
NC_013961.1	2155001	2160000	98	0.827344	0.620978
NC_013961.1	2160001	2165000	65	0.875039	0.699113
NC_013961.1	2165001	2170000	86	0.827643	0.638622
NC_013961.1	2170001	2175000	65	0.806505	0.603428
NC_013961.1	2175001	2180000	83	0.839735	0.654915
NC_013961.1	2180001	2185000	105	0.805065	0.534207
NC_013961.1	2185001	2190000	80	0.82672	0.596676
NC_013961.1	2190001	2195000	79	0.84439	0.613629
NC_013961.1	2195001	2200000	123	0.864147	0.678765
NC_013961.1	2200001	2205000	102	0.754636	0.510661
NC_013961.1	2205001	2210000	232	0.846053	0.636935
NC_013961.1	2210001	2215000	71	0.773201	0.527599
NC_013961.1	2215001	2220000	148	0.846305	0.622994
NC_013961.1	2220001	2225000	111	0.853544	0.690235
NC_013961.1	2225001	2230000	171	0.844223	0.616463
NC_013961.1	2230001	2235000	150	0.791074	0.547079
NC_013961.1	2235001	2240000	56	0.81409	0.555161
NC_013961.1	2240001	2245000	4	0.52657	0.0555556
NC_013961.1	2245001	2250000	61	0.809908	0.638321
NC_013961.1	2250001	2255000	95	0.817917	0.587348
NC_013961.1	2255001	2260000	90	0.819253	0.62544
NC_013961.1	2260001	2265000	150	0.838793	0.664777
NC_013961.1	2265001	2270000	136	0.849931	0.617967
NC_013961.1	2270001	2275000	119	0.818267	0.585004
NC_013961.1	2275001	2280000	110	0.836208	0.620824
NC_013961.1	2280001	2285000	67	0.677071	0.389267
NC_013961.1	2285001	2290000	100	0.872802	0.67168
NC_013961.1	2290001	2295000	78	0.847784	0.628516
NC_013961.1	2295001	2300000	103	0.853257	0.614585
NC_013961.1	2300001	2305000	76	0.764005	0.493141
NC_013961.1	2305001	2310000	61	0.704549	0.449642
NC_013961.1	2310001	2315000	54	0.833312	0.634015
NC_013961.1	2315001	2320000	91	0.745066	0.507811
NC_013961.1	2320001	2325000	92	0.727799	0.467568
NC_013961.1	2325001	2330000	65	0.77563	0.518966
NC_013961.1	2330001	2335000	74	0.810944	0.547298
NC_013961.1	2335001	2340000	78	0.694548	0.361304
NC_013961.1	2340001	2345000	45	0.794376	0.55858
NC_013961.1	2345001	2350000	74	0.790876	0.480418
NC_013961.1	2350001	2355000	133	0.792555	0.496211
NC_013961.1	2355001	2360000	76	0.81143	0.56811
NC_013961.1	2360001	2365000	82	0.809858	0.548611
NC_013961.1	2365001	2370000	86	0.862799	0.68317
NC_013961.1	2370001	2375000	80	0.853274	0.633057
NC_013961.1	2375001	2380000	214	0.830198	0.614144
NC_013961.1	2380001	2385000	214	0.926183	0.789677
NC_013961.1	2385001	2390000	117	0.923408	0.806128
NC_013961.1	2390001	2395000	57	0.791284	0.596899
NC_013961.1	2395001	2400000	96	0.770335	0.517873
NC_013961.1	2400001	2405000	82	0.852349	0.69768
NC_013961.1	2405001	2410000	97	0.844468	0.618642
NC_013961.1	2410001	2415000	57	0.794948	0.551806
NC_013961.1	2415001	2420000	78	0.808778	0.610081
NC_013961.1	2420001	2425000	123	0.880837	0.69694
NC_013961.1	2425001	2430000	186	0.804636	0.585578
NC_013961.1	2430001	2435000	176	0.856238	0.675575
NC_013961.1	2435001	2440000	103	0.755434	0.491961
NC_013961.1	2440001	2445000	95	0.859318	0.719808
NC_013961.1	2445001	2450000	87	0.86563	0.627469
NC_013961.1	2450001	2455000	151	0.853632	0.627522
NC_013961.1	2455001	2460000	88	0.845177	0.578657
NC_013961.1	2460001	2465000	54	0.822267	0.621944
NC_013961.1	2465001	2470000	78	0.813653	0.566981
NC_013961.1	2470001	2475000	81	0.774376	0.490159
NC_013961.1	2475001	2480000	63	0.804722	0.540638
NC_013961.1	2480001	2485000	131	0.854915	0.674726
NC_013961.1	2485001	2490000	84	0.788802	0.525015
NC_013961.1	2490001	2495000	104	0.726275	0.465317
NC_013961.1	2495001	2500000	75	0.773472	0.555785
NC_013961.1	2500001	2505000	58	0.903994	0.719972
NC_013961.1	2505001	2510000	71	0.827206	0.538009
NC_013961.1	2510001	2515000	84	0.772	0.507313
NC_013961.1	2515001	2520000	113	0.799426	0.579477
NC_013961.1	2520001	2525000	83	0.807049	0.574739
NC_013961.1	2525001	2530000	146	0.830808	0.6501
NC_013961.1	2530001	2535000	72	0.819537	0.593129
NC_013961.1	2535001	2540000	94	0.7973	0.54043
NC_013961.1	2540001	2545000	73	0.763067	0.471559
NC_013961.1	2545001	2550000	74	0.844894	0.633726
NC_013961.1	2550001	2555000	91	0.862202	0.653171
NC_013961.1	2555001	2560000	65	0.839999	0.607223
NC_013961.1	2560001	2565000	63	0.722419	0.409989
NC_013961.1	2565001	2570000	57	0.753042	0.49309
NC_013961.1	2570001	2575000	92	0.883266	0.695451
NC_013961.1	2575001	2580000	116	0.827748	0.622846
NC_013961.1	2580001	2585000	110	0.879485	0.686675
NC_013961.1	2585001	2590000	28	0.834887	0.570952
NC_013961.1	2595001	2600000	103	0.711111	0.547996
NC_013961.1	2600001	2605000	115	0.881321	0.742838
NC_013961.1	2610001	2615000	60	0.693679	0.473641
NC_013961.1	2615001	2620000	83	0.815718	0.558755
NC_013961.1	2620001	2625000	87	0.834469	0.644227
NC_013961.1	2625001	2630000	57	0.844799	0.62928
NC_013961.1	2630001	2635000	58	0.823015	0.564405
NC_013961.1	2635001	2640000	74	0.833936	0.595829
NC_013961.1	2640001	2645000	91	0.842477	0.640181
NC_013961.1	2645001	2650000	41	0.776905	0.574427
NC_013961.1	2650001	2655000	53	0.593535	0.285097
NC_013961.1	2655001	2660000	151	0.905108	0.738236
NC_013961.1	2660001	2665000	112	0.898994	0.740733
NC_013961.1	2665001	2670000	84	0.776036	0.507469
NC_013961.1	2670001	2675000	55	0.817614	0.552305
NC_013961.1	2675001	2680000	72	0.748837	0.499967
NC_013961.1	2680001	2685000	84	0.83321	0.685267
NC_013961.1	2685001	2690000	86	0.757492	0.534068
NC_013961.1	2690001	2695000	68	0.792417	0.55235
NC_013961.1	2695001	2700000	70	0.822912	0.620817
NC_013961.1	2700001	2705000	49	0.742439	0.535387
NC_013961.1	2705001	2710000	97	0.882391	0.703126
NC_013961.1	2710001	2715000	62	0.776831	0.486745
NC_013961.1	2715001	2720000	121	0.892407	0.716407
NC_013961.1	2720001	2725000	95	0.812977	0.589716
NC_013961.1	2725001	2730000	62	0.838973	0.642985
NC_013961.1	2730001	2735000	72	0.853481	0.608587
NC_013961.1	2735001	2740000	55	0.859937	0.632899
NC_013961.1	2740001	2745000	78	0.88549	0.719307
NC_013961.1	2745001	2750000	89	0.838324	0.609893
NC_013961.1	2750001	2755000	79	0.779149	0.581626
NC_013961.1	2755001	2760000	128	0.836623	0.707108
NC_013961.1	2760001	2765000	106	0.868458	0.633156
NC_013961.1	2765001	2770000	65	0.83216	0.545015
NC_013961.1	2770001	2775000	81	0.906478	0.740273
NC_013961.1	2775001	2780000	44	0.874956	0.603478
NC_013961.1	2780001	2785000	80	0.87495	0.687486
NC_013961.1	2785001	2790000	77	0.830612	0.52092
NC_013961.1	2790001	2795000	46	0.789805	0.556041
NC_013961.1	2795001	2800000	75	0.854311	0.63462
NC_013961.1	2800001	2805000	48	0.728736	0.51613
NC_013961.1	2805001	2810000	60	0.720528	0.477163
NC_013961.1	2810001	2815000	13	0.89288	0.663244
NC_013961.1	2815001	2820000	60	0.847561	0.664708
NC_013961.1	2820001	2825000	89	0.778714	0.504606
NC_013961.1	2825001	2830000	52	0.799174	0.566298
NC_013961.1	2830001	2835000	177	0.953357	0.888857
NC_013961.1	2835001	2840000	52	0.825147	0.577766
NC_013961.1	2840001	2845000	108	0.922612	0.764408
NC_013961.1	2845001	2850000	41	0.796899	0.596009
NC_013961.1	2850001	2855000	70	0.832586	0.601283
NC_013961.1	2855001	2860000	229	0.699823	0.522165
NC_013961.1	2860001	2865000	178	0.694999	0.479661
NC_013961.1	2865001	2870000	81	0.833831	0.644598
NC_013961.1	2870001	2875000	47	0.819599	0.615691
NC_013961.1	2875001	2880000	44	0.826782	0.624577
NC_013961.1	2880001	2885000	71	0.68391	0.378488
NC_013961.1	2885001	2890000	61	0.729646	0.434609
NC_013961.1	2890001	2895000	101	0.776845	0.549053
NC_013961.1	2895001	2900000	60	0.838485	0.587648
NC_013961.1	2900001	2905000	100	0.84603	0.658398
NC_013961.1	2905001	2910000	196	0.749792	0.441912
NC_013961.1	2910001	2915000	77	0.885112	0.727092
NC_013961.1	2915001	2920000	56	0.84914	0.671274
NC_013961.1	2920001	2925000	66	0.671958	0.450932
NC_013961.1	2925001	2930000	89	0.87096	0.660371
NC_013961.1	2930001	2935000	108	0.783609	0.50895
NC_013961.1	2935001	2940000	42	0.822354	0.660895
NC_013961.1	2940001	2945000	135	0.697888	0.534289
NC_013961.1	2945001	2950000	245	0.274455	0.0669381
NC_013961.1	2950001	2955000	103	0.877339	0.684097
NC_013961.1	2955001	2960000	126	0.86797	0.692256
NC_013961.1	2960001	2965000	202	0.927755	0.78957
NC_013961.1	2965001	2970000	78	0.825177	0.605222
NC_013961.1	2970001	2975000	149	0.818706	0.707437
NC_013961.1	2975001	2980000	132	0.887601	0.605773
NC_013961.1	2980001	2985000	75	0.71508	0.445906
NC_013961.1	2985001	2990000	92	0.752123	0.555404
NC_013961.1	2990001	2995000	55	0.805997	0.562369
NC_013961.1	2995001	3000000	83	0.794326	0.595309
NC_013961.1	3000001	3005000	103	0.841644	0.631359
NC_013961.1	3005001	3010000	59	0.682747	0.386867
NC_013961.1	3010001	3015000	65	0.793848	0.500415
NC_013961.1	3015001	3020000	56	0.808306	0.524786
NC_013961.1	3020001	3025000	83	0.840572	0.578079
NC_013961.1	3025001	3030000	99	0.916375	0.811022
NC_013961.1	3030001	3035000	87	0.849673	0.642597
NC_013961.1	3035001	3040000	102	0.863854	0.688285
NC_013961.1	3040001	3045000	60	0.818386	0.625668
NC_013961.1	3045001	3050000	91	0.776979	0.525235
NC_013961.1	3050001	3055000	64	0.887081	0.663471
NC_013961.1	3055001	3060000	72	0.905547	0.736988
NC_013961.1	3060001	3065000	94	0.785622	0.548855
NC_013961.1	3065001	3070000	74	0.767138	0.535973
NC_013961.1	3070001	3075000	63	0.831871	0.601711
NC_013961.1	3075001	3080000	77	0.896427	0.743429
NC_013961.1	3080001	3085000	73	0.816374	0.570868
NC_013961.1	3085001	3090000	120	0.822249	0.653625
NC_013961.1	3090001	3095000	329	0.79767	0.686849
NC_013961.1	3095001	3100000	90	0.718929	0.551512
NC_013961.1	3100001	3105000	27	0.579298	0.282451
NC_013961.1	3110001	3115000	41	0.807332	0.523958
NC_013961.1	3115001	3120000	40	0.848646	0.636527
NC_013961.1	3120001	3125000	32	0.813654	0.552628
NC_013961.1	3125001	3130000	88	0.889609	0.740129
NC_013961.1	3130001	3135000	176	0.870365	0.695441
NC_013961.1	3135001	3140000	98	0.809484	0.600566
NC_013961.1	3140001	3145000	96	0.814432	0.573234
NC_013961.1	3145001	3150000	89	0.73978	0.540905
NC_013961.1	3150001	3155000	47	0.794497	0.534041
NC_013961.1	3155001	3160000	195	0.884694	0.679342
NC_013961.1	3160001	3165000	146	0.913064	0.749577
NC_013961.1	3165001	3170000	140	0.923225	0.777515
NC_013961.1	3170001	3175000	67	0.826945	0.59502
NC_013961.1	3175001	3180000	105	0.830523	0.625401
NC_013961.1	3180001	3185000	85	0.784601	0.53393
NC_013961.1	3185001	3190000	83	0.875361	0.638519
NC_013961.1	3190001	3195000	73	0.835276	0.595629
NC_013961.1	3195001	3200000	37	0.732037	0.535472
NC_013961.1	3200001	3205000	58	0.682218	0.410184
NC_013961.1	3205001	3210000	50	0.754165	0.461497
NC_013961.1	3210001	3215000	60	0.84505	0.64327
NC_013961.1	3215001	3220000	93	0.912458	0.80055
NC_013961.1	3220001	3225000	71	0.767125	0.55581
NC_013961.1	3225001	3230000	81	0.861621	0.619532
NC_013961.1	3230001	3235000	83	0.834122	0.579907
NC_013961.1	3235001	3240000	52	0.811634	0.55401
NC_013961.1	3240001	3245000	53	0.851712	0.648378
NC_013961.1	3245001	3250000	49	0.7983	0.526546
NC_013961.1	3250001	3255000	54	0.817488	0.598526
NC_013961.1	3255001	3260000	45	0.77802	0.55082
NC_013961.1	3260001	3265000	60	0.867376	0.70083
NC_013961.1	3265001	3270000	41	0.749873	0.485694
NC_013961.1	3270001	3275000	64	0.79158	0.525541
NC_013961.1	3275001	3280000	180	0.8283	0.62212
NC_013961.1	3280001	3285000	133	0.834412	0.589558
NC_013961.1	3285001	3290000	153	0.872471	0.692339
NC_013961.1	3290001	3295000	133	0.786716	0.500171
NC_013961.1	3295001	3300000	97	0.712231	0.43475
NC_013961.1	3300001	3305000	84	0.54356	0.31585
NC_013961.1	3305001	3310000	94	0.813236	0.582036
NC_013961.1	3310001	3315000	127	0.671801	0.47773
NC_013961.1	3315001	3320000	92	0.861006	0.638328
NC_013961.1	3320001	3325000	72	0.810642	0.562047
NC_013961.1	3325001	3330000	98	0.812433	0.546512
NC_013961.1	3330001	3335000	126	0.860337	0.638568
NC_013961.1	3335001	3340000	77	0.871257	0.624582
NC_013961.1	3340001	3345000	54	0.823701	0.579949
NC_013961.1	3345001	3350000	289	0.946872	0.829992
NC_013961.1	3350001	3355000	243	0.973164	0.894287
NC_013961.1	3355001	3360000	106	0.826378	0.654013
NC_013961.1	3360001	3365000	101	0.876887	0.714386
NC_013961.1	3365001	3370000	81	0.794271	0.592038
NC_013961.1	3370001	3375000	229	0.944466	0.854621
NC_013961.1	3375001	3380000	143	0.736261	0.470649
NC_013961.1	3380001	3385000	93	0.860322	0.63527
NC_013961.1	3385001	3390000	86	0.804183	0.588679
NC_013961.1	3390001	3395000	55	0.773236	0.488966
NC_013961.1	3395001	3400000	139	0.792973	0.576653
NC_013961.1	3400001	3405000	59	0.773817	0.464986
NC_013961.1	3405001	3410000	147	0.868181	0.722798
NC_013961.1	3410001	3415000	82	0.895097	0.735676
NC_013961.1	3415001	3420000	55	0.785241	0.564576
NC_013961.1	3420001	3425000	28	0.747794	0.400861
NC_013961.1	3425001	3430000	136	0.652557	0.268582
NC_013961.1	3430001	3435000	69	0.846035	0.627596
NC_013961.1	3435001	3440000	65	0.797177	0.584032
NC_013961.1	3440001	3445000	66	0.824368	0.651917
NC_013961.1	3445001	3450000	73	0.898255	0.7369
NC_013961.1	3450001	3455000	100	0.844297	0.695569
NC_013961.1	3455001	3460000	8	0.675658	0.526895
NC_013961.1	3460001	3465000	54	0.854673	0.641517
NC_013961.1	3465001	3470000	96	0.866754	0.645467
NC_013961.1	3470001	3475000	78	0.781314	0.547478
NC_013961.1	3475001	3480000	18	0.770369	0.493157
NC_013961.1	3480001	3485000	19	0.726	0.472916
NC_013961.1	3485001	3490000	50	0.836383	0.654229
NC_013961.1	3490001	3495000	62	0.798945	0.50979
NC_013961.1	3495001	3500000	42	0.81941	0.546786
NC_013961.1	3500001	3505000	135	0.905779	0.699745
NC_013961.1	3505001	3510000	68	0.819935	0.581375
NC_013961.1	3510001	3515000	62	0.779042	0.519584
NC_013961.1	3515001	3520000	79	0.862406	0.692933
NC_013961.1	3520001	3525000	45	0.804746	0.594056
NC_013961.1	3525001	3530000	66	0.776626	0.497605
NC_013961.1	3530001	3535000	78	0.782022	0.507706
NC_013961.1	3535001	3540000	50	0.782016	0.550842
NC_013961.1	3540001	3545000	30	0.759868	0.490301
NC_013961.1	3545001	3550000	32	0.73531	0.485485
NC_013961.1	3550001	3555000	71	0.857479	0.616233
NC_013961.1	3555001	3560000	105	0.906719	0.707453
NC_013961.1	3560001	3565000	91	0.882416	0.690955
NC_013961.1	3565001	3570000	138	0.958047	0.855977
NC_013961.1	3570001	3575000	251	0.881475	0.686663
NC_013961.1	3575001	3580000	109	0.895941	0.705085
NC_013961.1	3580001	3585000	84	0.845062	0.655461
NC_013961.1	3585001	3590000	70	0.780209	0.556873
NC_013961.1	3590001	3595000	49	0.731704	0.480419
NC_013961.1	3595001	3600000	50	0.800505	0.56106
NC_013961.1	3600001	3605000	72	0.747567	0.498121
NC_013961.1	3605001	3610000	86	0.886398	0.701082
NC_013961.1	3610001	3615000	79	0.85324	0.657359
NC_013961.1	3615001	3620000	45	0.908521	0.76167
NC_013961.1	3620001	3625000	52	0.832262	0.615111
NC_013961.1	3625001	3630000	68	0.767618	0.470042
NC_013961.1	3630001	3635000	127	0.833242	0.618929
NC_013961.1	3635001	3640000	96	0.823075	0.624415
NC_013961.1	3640001	3645000	79	0.841399	0.648936
NC_013961.1	3645001	3650000	34	0.754471	0.568134
NC_013961.1	3650001	3655000	63	0.782885	0.491003
NC_013961.1	3655001	3660000	82	0.891637	0.719742
NC_013961.1	3660001	3665000	59	0.869118	0.701625
NC_013961.1	3665001	3670000	66	0.859747	0.688631
NC_013961.1	3670001	3675000	84	0.798341	0.572069
NC_013961.1	3675001	3680000	95	0.820141	0.623396
NC_013961.1	3680001	3685000	71	0.844031	0.663003
NC_013961.1	3685001	3690000	76	0.837544	0.623825
NC_013961.1	3690001	3695000	73	0.816954	0.567862
NC_013961.1	3695001	3700000	63	0.879855	0.731172
NC_013961.1	3700001	3705000	97	0.830801	0.583375
NC_013961.1	3705001	3710000	237	0.966537	0.906949
NC_013961.1	3710001	3715000	272	0.966513	0.928024
NC_013961.1	3715001	3720000	121	0.807192	0.594902
NC_013961.1	3720001	3725000	114	0.844507	0.615083
NC_013961.1	3725001	3730000	93	0.908173	0.714957
NC_013961.1	3730001	3735000	110	0.857308	0.680822
NC_013961.1	3735001	3740000	76	0.793492	0.552159
NC_013961.1	3740001	3745000	80	0.797107	0.553256
NC_013961.1	3745001	3750000	53	0.880109	0.696593
NC_013961.1	3750001	3755000	73	0.785001	0.574769
NC_013961.1	3755001	3760000	62	0.827732	0.700031
NC_013961.1	3760001	3765000	92	0.826031	0.526992
NC_013961.1	3765001	3770000	130	0.774701	0.418338
NC_013961.1	3770001	3775000	52	0.780547	0.517904
NC_013961.1	3775001	3780000	131	0.921826	0.797598
NC_013961.1	3780001	3785000	75	0.842378	0.595456
NC_013961.1	3785001	3790000	115	0.857952	0.647124
NC_013961.1	3790001	3795000	98	0.825571	0.624375
NC_013961.1	3795001	3800000	40	0.78858	0.539274
NC_013961.1	3800001	3805000	63	0.822376	0.596902
NC_013961.1	3805001	3810000	9	0.834353	0.57787

## Sheet: TajimaD
CHROM	BIN_START	N_SNPS (group 1)	N_SNPS (group 2)	N_SNPS (group 3)	TajimaD (group 1)	TajimaD (group 2)	TajimaD (group 3)
NC_013961.1	0	5	23	5	-0.516724	-0.111668	1.21883
NC_013961.1	5000	1	44	12	-0.887567	1.12406	1.32483
NC_013961.1	10000	2	55	13	-0.925405	1.17257	1.33148
NC_013961.1	15000	1	41	4	-0.887567	0.737391	1.18059
NC_013961.1	20000	4	68	8	0.0523919	0.752514	1.28387
NC_013961.1	25000	3	151	9	-0.880127	-0.858692	1.39784
NC_013961.1	30000	4	51	10	-0.304041	0.780868	1.30798
NC_013961.1	35000	5	33	6	-0.839441	0.634313	1.24649
NC_013961.1	40000	0	7	0	nan	1.02083	nan
NC_013961.1	45000	10	18	4	0.95243	0.238619	1.18059
NC_013961.1	50000	3	22	17	0.041386	0.721212	1.35083
NC_013961.1	55000	4	15	2	-0.165605	0.459734	1.03194
NC_013961.1	60000	7	20	9	0.114477	0.441319	1.2971
NC_013961.1	65000	4	17	4	-0.707273	0.83949	1.18059
NC_013961.1	70000	2	25	4	-0.519775	0.62264	1.18059
NC_013961.1	75000	15	28	10	0.659276	1.46872	1.30798
NC_013961.1	80000	9	35	7	0.306685	1.26429	1.26744
NC_013961.1	85000	3	21	1	-0.593029	0.323512	0.850568
NC_013961.1	90000	0	0	0	nan	nan	nan
NC_013961.1	95000	3	19	13	0.46101	0.745089	1.33148
NC_013961.1	100000	7	28	1	0.993329	0.215252	0.850568
NC_013961.1	105000	7	35	3	1.27012	-0.118009	1.12414
NC_013961.1	110000	6	16	3	0.198721	0.62077	1.12414
NC_013961.1	115000	0	5	1	nan	0.733876	0.850568
NC_013961.1	120000	1	17	1	0.108128	0.799926	0.850568
NC_013961.1	125000	2	21	6	0.970824	0.798564	1.24649
NC_013961.1	130000	2	33	5	0.0626608	0.767836	1.21883
NC_013961.1	135000	19	32	8	0.548236	0.438321	1.28387
NC_013961.1	140000	12	19	3	0.447676	0.12804	1.12414
NC_013961.1	145000	9	20	7	0.736515	0.953915	1.26744
NC_013961.1	150000	7	19	4	-0.0140946	0.771151	1.18059
NC_013961.1	155000	10	39	8	0.851262	-0.513212	1.39605
NC_013961.1	160000	1	24	7	-0.87612	0.435103	1.26744
NC_013961.1	165000	0	28	4	nan	0.268577	1.18059
NC_013961.1	170000	4	24	11	-0.0126982	0.155526	1.31709
NC_013961.1	175000	2	19	7	-0.341836	0.603766	1.26744
NC_013961.1	180000	0	5	0	nan	0.0155368	nan
NC_013961.1	185000	0	50	15	nan	0.388235	1.34234
NC_013961.1	190000	5	27	4	0.216874	0.305671	1.18059
NC_013961.1	195000	7	31	12	0.576775	1.23628	1.32483
NC_013961.1	200000	5	19	3	-0.131299	0.79391	1.12414
NC_013961.1	205000	4	21	3	0.0615373	0.377133	1.12414
NC_013961.1	210000	5	36	3	0.0289725	0.419266	1.12414
NC_013961.1	215000	10	27	3	0.537157	0.895432	1.12414
NC_013961.1	220000	3	23	5	-1.01539	0.169373	1.21883
NC_013961.1	225000	7	17	4	0.214186	0.58628	1.18059
NC_013961.1	230000	2	30	2	-0.235762	-0.151294	1.03194
NC_013961.1	235000	9	34	6	1.37691	0.600608	1.24649
NC_013961.1	240000	0	25	12	nan	-0.00832724	1.402
NC_013961.1	245000	3	18	17	-1.37537	0.843202	1.40637
NC_013961.1	250000	5	28	7	-0.865139	0.264337	1.26744
NC_013961.1	255000	4	27	3	-0.848928	0.40855	1.12414
NC_013961.1	260000	5	20	3	-1.49618	0.749998	1.12414
NC_013961.1	265000	2	2	0	-0.760257	0.0335252	nan
NC_013961.1	270000	2	37	0	0.0323873	1.26418	nan
NC_013961.1	275000	7	18	7	1.18019	0.954791	1.26744
NC_013961.1	280000	1	15	8	0.817712	0.296629	1.28387
NC_013961.1	285000	2	23	3	-0.954747	0.0534415	1.12414
NC_013961.1	290000	6	51	4	0.31051	0.469798	1.18059
NC_013961.1	295000	16	70	20	0.435518	-0.115731	1.55078
NC_013961.1	300000	8	40	4	1.74027	-0.279355	1.18059
NC_013961.1	305000	7	32	15	0.92549	1.22669	1.4049
NC_013961.1	310000	3	14	1	0.380823	0.799374	0.850568
NC_013961.1	315000	7	14	3	-1.78326	0.499109	1.12414
NC_013961.1	320000	5	39	5	-0.88122	0.944593	1.21883
NC_013961.1	325000	7	19	5	-1.40391	1.06463	1.21883
NC_013961.1	330000	1	26	1	-0.163297	1.28109	0.850568
NC_013961.1	335000	11	16	2	0.088727	0.625696	1.03194
NC_013961.1	340000	2	25	4	-0.173541	1.18237	1.18059
NC_013961.1	345000	0	15	2	nan	0.601515	1.03194
NC_013961.1	350000	0	28	8	nan	0.410178	1.39605
NC_013961.1	355000	5	20	4	1.28441	1.32689	1.18059
NC_013961.1	360000	5	28	5	0.714193	0.0926685	1.21883
NC_013961.1	365000	3	27	1	-0.0899901	0.476472	0.850568
NC_013961.1	370000	8	29	5	-0.63994	0.395165	1.21883
NC_013961.1	375000	0	21	6	nan	1.06416	1.24649
NC_013961.1	380000	1	21	12	-0.887567	1.00819	1.47917
NC_013961.1	385000	0	21	5	nan	0.493257	1.21883
NC_013961.1	390000	1	31	5	-0.887567	0.460282	1.21883
NC_013961.1	395000	6	28	3	-1.03864	0.326143	1.12414
NC_013961.1	400000	8	20	9	-1.35208	1.05202	1.2971
NC_013961.1	405000	6	24	4	0.975538	1.34707	1.18059
NC_013961.1	410000	9	14	3	0.357789	0.711522	1.12414
NC_013961.1	415000	4	28	4	-0.106387	0.253287	1.18059
NC_013961.1	420000	1	21	4	-0.5228	0.690483	1.18059
NC_013961.1	425000	3	23	5	0.535749	0.266496	1.21883
NC_013961.1	430000	6	35	1	0.0367455	0.851377	0.850568
NC_013961.1	435000	1	16	1	0.475612	0.774779	0.850568
NC_013961.1	440000	15	39	2	-0.236783	0.336487	1.03194
NC_013961.1	445000	4	24	4	1.17148	1.29281	1.38689
NC_013961.1	450000	0	0	0	nan	nan	nan
NC_013961.1	455000	0	0	0	nan	nan	nan
NC_013961.1	460000	0	0	0	nan	nan	nan
NC_013961.1	465000	2	41	5	1.02958	1.61358	1.38922
NC_013961.1	470000	5	32	3	-0.0253519	0.819803	1.12414
NC_013961.1	475000	12	28	3	0.307338	0.729744	1.12414
NC_013961.1	480000	2	16	3	0.851053	-0.248876	1.12414
NC_013961.1	485000	11	21	4	-0.418109	0.385511	1.18059
NC_013961.1	490000	1	37	5	0.638107	0.755963	1.38922
NC_013961.1	495000	1	21	9	-0.898344	0.901283	1.2971
NC_013961.1	500000	0	14	1	nan	0.203756	0.850568
NC_013961.1	505000	8	44	10	-1.56473	1.19032	1.30798
NC_013961.1	510000	8	28	6	-0.866254	0.671922	1.24649
NC_013961.1	515000	6	42	6	-1.14506	0.778928	1.24649
NC_013961.1	520000	13	26	14	-1.31946	1.03578	1.33727
NC_013961.1	525000	3	31	5	-0.66397	0.557836	1.21883
NC_013961.1	530000	0	24	6	nan	0.392262	1.24649
NC_013961.1	535000	2	55	10	-0.327016	0.78239	1.3994
NC_013961.1	540000	6	29	2	-0.880537	1.04356	1.03194
NC_013961.1	545000	3	34	5	0.312584	0.515757	1.21883
NC_013961.1	550000	1	32	1	0.59271	0.464857	0.850568
NC_013961.1	555000	6	34	30	-0.221605	1.01567	1.37957
NC_013961.1	560000	7	34	13	-0.675037	0.687476	1.33148
NC_013961.1	565000	7	94	9	0.168095	0.877152	1.2971
NC_013961.1	570000	4	83	9	0.490635	1.18035	1.2971
NC_013961.1	575000	3	42	5	-0.373387	-0.0290835	1.21883
NC_013961.1	580000	7	46	3	-0.702297	0.841563	1.12414
NC_013961.1	585000	14	55	2	0.531558	0.990483	1.03194
NC_013961.1	590000	2	51	9	-0.93288	1.36369	1.2971
NC_013961.1	595000	4	30	4	0.247873	0.834682	1.18059
NC_013961.1	600000	1	31	4	0.385736	1.02668	1.18059
NC_013961.1	605000	4	60	7	-1.49505	1.05077	1.26744
NC_013961.1	610000	5	23	2	-1.6258	1.11763	1.03194
NC_013961.1	615000	2	40	10	-0.33465	0.25029	1.30798
NC_013961.1	620000	6	64	3	0.578756	0.779366	1.12414
NC_013961.1	625000	3	90	2	-1.3576	0.826409	1.03194
NC_013961.1	630000	1	36	3	-0.898344	0.893818	1.12414
NC_013961.1	635000	5	65	10	-0.98558	0.630168	1.30798
NC_013961.1	640000	14	20	20	-0.506104	-0.183535	1.36057
NC_013961.1	645000	4	20	2	-0.317322	1.20934	1.03194
NC_013961.1	650000	2	92	56	0.851053	0.881152	1.45028
NC_013961.1	655000	11	26	5	1.52218	0.869622	1.21883
NC_013961.1	660000	3	24	3	0.324024	0.0594673	1.12414
NC_013961.1	665000	1	34	5	-0.898344	0.587861	1.21883
NC_013961.1	670000	3	23	4	-0.39108	0.774621	1.18059
NC_013961.1	675000	11	23	9	0.709094	0.667014	1.2971
NC_013961.1	680000	2	33	4	-0.947112	0.313946	1.18059
NC_013961.1	685000	4	36	8	-0.150457	0.587835	1.39605
NC_013961.1	690000	3	37	14	0.951465	0.67462	1.33727
NC_013961.1	695000	20	72	10	-1.63238	0.809715	1.30798
NC_013961.1	700000	13	38	2	-0.101613	0.615394	1.03194
NC_013961.1	705000	11	28	5	1.44343	0.742208	1.21883
NC_013961.1	710000	3	15	4	0.0796322	-0.182932	1.18059
NC_013961.1	715000	1	47	6	-0.544143	0.228903	1.24649
NC_013961.1	720000	4	30	7	-1.3447	0.265674	1.26744
NC_013961.1	725000	5	36	5	0.522573	0.643348	1.21883
NC_013961.1	730000	8	29	4	-0.235304	0.9529	1.18059
NC_013961.1	735000	3	23	3	-0.51778	1.25546	1.12414
NC_013961.1	740000	6	39	15	-0.0630548	0.585317	1.34234
NC_013961.1	745000	5	4	0	-1.50817	0.723377	nan
NC_013961.1	750000	5	10	3	-0.898275	1.90323	1.90989
NC_013961.1	755000	4	40	5	-0.823554	0.702054	1.38922
NC_013961.1	760000	5	23	6	-1.60434	0.925239	1.24649
NC_013961.1	765000	9	35	5	-1.48158	-0.157302	1.21883
NC_013961.1	770000	2	57	3	-1.17519	-0.0323937	1.12414
NC_013961.1	775000	7	25	2	-1.76995	0.928274	1.03194
NC_013961.1	780000	2	19	3	-0.127081	0.425369	1.12414
NC_013961.1	785000	5	45	6	1.21043	1.32755	1.24649
NC_013961.1	790000	2	19	35	-0.305432	0.75243	1.41281
NC_013961.1	795000	1	27	8	0.638107	0.706023	1.28387
NC_013961.1	800000	11	23	4	0.555198	0.200668	1.38689
NC_013961.1	805000	5	25	3	-1.22949	1.14911	1.12414
NC_013961.1	810000	1	24	3	-0.544143	0.874926	1.12414
NC_013961.1	815000	4	30	2	0.642912	0.497951	1.03194
NC_013961.1	820000	1	20	6	-0.87612	-0.081964	1.24649
NC_013961.1	825000	6	22	4	-0.631551	1.19976	1.18059
NC_013961.1	830000	5	41	7	-0.594743	0.471217	1.26744
NC_013961.1	835000	8	68	6	0.623808	-0.135292	1.24649
NC_013961.1	840000	7	26	9	0.754696	0.277546	1.2971
NC_013961.1	845000	1	24	8	0.146601	1.2808	1.28387
NC_013961.1	850000	2	20	5	-0.173541	0.613352	1.38922
NC_013961.1	855000	3	76	3	-1.38094	0.763365	1.12414
NC_013961.1	860000	11	42	7	-1.10394	0.619185	1.26744
NC_013961.1	865000	1	53	10	-0.898344	0.69064	1.30798
NC_013961.1	870000	4	68	6	0.313478	-0.297308	1.24649
NC_013961.1	875000	7	225	3	-0.752092	-0.82238	1.12414
NC_013961.1	880000	14	167	3	-1.64619	-0.503595	1.12414
NC_013961.1	885000	9	33	13	-1.24223	0.844954	1.33148
NC_013961.1	890000	5	46	7	0.140742	-0.288955	1.26744
NC_013961.1	895000	10	70	4	-0.613495	-0.201318	1.18059
NC_013961.1	900000	3	29	6	-0.0765989	0.914972	1.24649
NC_013961.1	905000	3	49	6	1.07854	0.463135	1.3917
NC_013961.1	910000	5	26	4	-1.62137	0.822542	1.18059
NC_013961.1	915000	19	120	2	0.832885	-0.397723	1.03194
NC_013961.1	920000	0	0	0	nan	nan	nan
NC_013961.1	925000	3	31	10	0.284589	0.179302	1.58225
NC_013961.1	930000	5	45	4	-0.319234	-0.342415	1.18059
NC_013961.1	935000	1	41	5	-0.887567	0.413988	1.90038
NC_013961.1	940000	3	52	45	-0.562947	0.871733	1.58737
NC_013961.1	945000	10	69	4	-1.2569	-0.409438	1.18059
NC_013961.1	950000	0	9	6	nan	-0.0427875	1.24649
NC_013961.1	955000	2	48	5	0.119748	1.50054	1.21883
NC_013961.1	960000	2	61	6	0.540487	-0.171043	1.24649
NC_013961.1	965000	1	25	5	1.01903	1.3284	1.21883
NC_013961.1	970000	2	37	7	-0.938988	0.641275	1.26744
NC_013961.1	975000	1	16	7	-0.564282	0.788916	1.26744
NC_013961.1	980000	3	45	10	0.284287	0.36742	1.30798
NC_013961.1	985000	0	34	1	nan	0.955895	0.850568
NC_013961.1	990000	1	29	3	-0.5228	1.36402	1.12414
NC_013961.1	995000	4	42	12	1.0139	0.484604	1.32483
NC_013961.1	1000000	7	29	5	0.562458	0.662032	1.21883
NC_013961.1	1005000	3	34	4	-0.182446	0.371278	1.18059
NC_013961.1	1010000	2	17	77	-0.711499	0.778825	1.88814
NC_013961.1	1015000	6	19	3	-1.01319	0.331582	1.12414
NC_013961.1	1020000	3	24	6	-1.04169	1.58454	1.24649
NC_013961.1	1025000	10	33	10	0.418771	0.144289	1.30798
NC_013961.1	1030000	3	29	8	-0.494665	0.562672	1.28387
NC_013961.1	1035000	3	39	6	-0.481245	0.699619	1.24649
NC_013961.1	1040000	6	15	2	-0.237195	1.33878	1.03194
NC_013961.1	1045000	6	24	7	-0.605378	0.872554	1.26744
NC_013961.1	1050000	7	22	6	-0.821341	0.57813	1.68213
NC_013961.1	1055000	4	26	5	0.417806	0.930605	1.21883
NC_013961.1	1060000	1	17	4	0.146601	0.349505	1.59319
NC_013961.1	1065000	4	25	3	-1.23624	0.881451	1.12414
NC_013961.1	1070000	2	47	1	-1.18331	1.04756	1.4451
NC_013961.1	1075000	2	41	5	-1.18376	1.0716	1.21883
NC_013961.1	1080000	7	73	7	-0.848612	-0.0754379	1.26744
NC_013961.1	1085000	1	37	6	0.59271	-0.147272	1.24649
NC_013961.1	1090000	0	23	5	nan	0.571278	1.21883
NC_013961.1	1095000	3	27	9	-0.0537905	0.820732	1.39784
NC_013961.1	1100000	5	44	8	-0.950591	0.456199	1.28387
NC_013961.1	1105000	5	23	5	0.669043	1.73645	1.21883
NC_013961.1	1110000	7	40	13	1.04327	0.709861	1.33148
NC_013961.1	1115000	21	44	6	1.80165	1.46324	1.24649
NC_013961.1	1120000	17	146	23	0.804565	0.772146	1.57577
NC_013961.1	1125000	6	73	6	-0.249936	-1.01508	1.3917
NC_013961.1	1130000	11	58	12	-0.407998	0.363176	1.32483
NC_013961.1	1135000	5	53	8	0.0319768	1.01056	1.28387
NC_013961.1	1140000	11	29	7	-0.296522	0.0303047	1.26744
NC_013961.1	1145000	3	43	7	0.678745	0.722949	1.394
NC_013961.1	1150000	21	53	5	-1.47285	1.34024	1.38922
NC_013961.1	1155000	8	38	18	0.0984605	1.20116	1.35442
NC_013961.1	1160000	4	34	7	0.479527	0.502706	1.26744
NC_013961.1	1165000	3	44	6	-0.646804	0.779187	1.24649
NC_013961.1	1170000	8	53	5	-1.31081	0.976178	1.21883
NC_013961.1	1175000	4	31	10	-0.887866	0.741028	1.30798
NC_013961.1	1180000	2	26	1	-0.265104	0.599911	0.850568
NC_013961.1	1185000	5	34	3	1.23257	0.505705	1.12414
NC_013961.1	1190000	19	31	2	1.23257	0.573842	1.03194
NC_013961.1	1195000	5	29	14	0.248141	0.405984	1.33727
NC_013961.1	1200000	1	29	6	0.638107	0.491781	1.3917
NC_013961.1	1205000	4	32	12	-1.33874	0.0723743	1.32483
NC_013961.1	1210000	1	29	14	-0.887567	0.825436	1.33727
NC_013961.1	1215000	5	21	5	-1.36304	1.07002	1.21883
NC_013961.1	1220000	0	29	4	nan	0.839985	1.38689
NC_013961.1	1225000	7	29	6	-0.0458592	0.563294	1.24649
NC_013961.1	1230000	1	25	0	0.108128	0.666037	nan
NC_013961.1	1235000	2	16	6	-1.18376	0.336314	1.3917
NC_013961.1	1240000	3	25	3	-0.695214	0.73827	1.12414
NC_013961.1	1245000	10	43	3	-0.00146459	1.03097	1.38606
NC_013961.1	1250000	4	34	6	-0.463713	1.34001	1.3917
NC_013961.1	1255000	11	58	9	-0.0672166	0.508937	1.39784
NC_013961.1	1260000	20	122	17	0.319452	0.67888	1.35083
NC_013961.1	1265000	3	128	9	0.0166336	-0.968408	1.2971
NC_013961.1	1270000	8	56	9	0.0495046	0.406323	1.2971
NC_013961.1	1275000	5	21	19	0.149025	1.59937	1.50748
NC_013961.1	1280000	1	23	5	-0.863936	1.8863	1.21883
NC_013961.1	1285000	2	38	19	-1.18376	1.23655	1.45754
NC_013961.1	1290000	1	27	6	-0.887567	0.645811	1.24649
NC_013961.1	1295000	1	20	10	-0.224403	1.38943	1.30798
NC_013961.1	1300000	2	37	4	-0.954747	0.874358	1.18059
NC_013961.1	1305000	2	31	6	-1.17613	0.939057	1.3917
NC_013961.1	1310000	1	32	10	-0.544143	0.688371	1.3994
NC_013961.1	1315000	13	30	4	0.877214	1.53754	1.18059
NC_013961.1	1320000	43	107	31	0.818746	1.29327	1.38082
NC_013961.1	1325000	2	29	1	0.851053	0.595999	0.850568
NC_013961.1	1330000	1	65	5	-0.887567	1.13407	1.21883
NC_013961.1	1335000	4	141	102	-0.606447	1.09076	1.42709
NC_013961.1	1340000	8	44	64	0.77796	1.33181	1.61481
NC_013961.1	1345000	0	33	4	nan	0.80981	1.18059
NC_013961.1	1350000	2	43	7	-0.954747	0.659937	1.26744
NC_013961.1	1355000	6	23	12	-1.13358	1.40145	1.32483
NC_013961.1	1360000	3	20	6	-0.587461	0.191678	1.24649
NC_013961.1	1365000	1	35	9	-0.898344	1.09745	1.2971
NC_013961.1	1370000	0	36	4	nan	0.725248	1.18059
NC_013961.1	1375000	6	34	5	-0.0895745	1.09836	1.21883
NC_013961.1	1380000	1	33	7	-0.544143	1.09911	1.26744
NC_013961.1	1385000	2	29	4	-0.467025	0.870577	1.18059
NC_013961.1	1390000	6	23	4	-1.58291	1.4884	1.18059
NC_013961.1	1395000	1	30	3	-0.87612	0.635174	1.12414
NC_013961.1	1400000	3	27	2	-0.493982	0.53469	1.03194
NC_013961.1	1405000	3	34	3	-0.171419	1.02285	1.12414
NC_013961.1	1410000	4	50	3	-1.35409	1.08888	1.12414
NC_013961.1	1415000	0	22	8	nan	0.607838	1.28387
NC_013961.1	1420000	2	23	3	-1.18331	0.465522	1.12414
NC_013961.1	1425000	4	22	10	0.12735	1.0851	1.30798
NC_013961.1	1430000	6	33	23	0.735727	0.6385	1.40948
NC_013961.1	1435000	1	30	4	1.01903	0.244229	1.18059
NC_013961.1	1440000	0	30	0	nan	0.640354	nan
NC_013961.1	1445000	3	34	6	-0.247031	1.10168	1.24649
NC_013961.1	1450000	2	35	5	-1.15224	0.834389	1.21883
NC_013961.1	1455000	4	19	4	-1.51002	1.04976	1.18059
NC_013961.1	1460000	11	31	2	-1.16511	0.731798	1.03194
NC_013961.1	1465000	7	27	3	-1.58293	0.578819	1.12414
NC_013961.1	1470000	2	34	4	-0.9477	0.400996	1.18059
NC_013961.1	1475000	3	52	4	-0.0373447	0.693865	1.38689
NC_013961.1	1480000	4	29	1	-0.833882	1.19763	0.850568
NC_013961.1	1485000	3	53	3	-0.481245	-0.0734823	1.12414
NC_013961.1	1490000	4	45	3	-0.917	0.392211	1.12414
NC_013961.1	1495000	5	50	7	-0.388025	0.579631	1.26744
NC_013961.1	1500000	5	48	5	0.338973	0.870794	1.21883
NC_013961.1	1505000	6	22	5	-0.183288	1.12942	1.21883
NC_013961.1	1510000	3	44	7	-1.39243	0.970413	1.26744
NC_013961.1	1515000	6	27	3	-1.57851	1.03274	1.12414
NC_013961.1	1520000	9	34	2	-0.940292	0.358532	1.03194
NC_013961.1	1525000	1	27	1	0.18723	0.595301	0.850568
NC_013961.1	1530000	12	42	5	1.31022	0.335469	1.21883
NC_013961.1	1535000	6	27	0	-0.319146	-0.625692	nan
NC_013961.1	1540000	8	33	2	0.256454	0.574382	1.03194
NC_013961.1	1545000	3	33	3	0.293595	0.72432	1.12414
NC_013961.1	1550000	0	40	2	nan	0.887022	1.03194
NC_013961.1	1555000	2	47	6	-1.17613	0.628149	1.24649
NC_013961.1	1560000	2	29	5	-0.297798	1.11693	1.38922
NC_013961.1	1565000	7	49	9	-0.463335	1.22244	1.2971
NC_013961.1	1570000	4	28	4	-0.485896	0.649435	1.18059
NC_013961.1	1575000	1	26	8	0.638107	1.23869	1.39605
NC_013961.1	1580000	12	53	14	-1.87436	1.41175	1.4708
NC_013961.1	1585000	5	33	2	-1.37	0.373547	1.03194
NC_013961.1	1590000	1	41	3	0.638107	0.698098	1.12414
NC_013961.1	1595000	14	31	6	-1.1637	0.779465	1.24649
NC_013961.1	1600000	17	43	7	0.0500732	0.687457	1.26744
NC_013961.1	1605000	16	70	6	-1.33088	0.970217	1.3917
NC_013961.1	1610000	9	44	7	0.294234	1.1946	1.26744
NC_013961.1	1615000	5	35	11	0.204689	0.353656	1.31709
NC_013961.1	1620000	11	56	9	0.406907	0.45404	1.2971
NC_013961.1	1625000	3	54	4	0.612939	1.09019	1.18059
NC_013961.1	1630000	17	125	12	-1.31267	0.472693	1.32483
NC_013961.1	1635000	32	67	20	-1.18106	0.639639	1.36057
NC_013961.1	1640000	31	55	7	0.571184	0.667068	1.26744
NC_013961.1	1645000	16	64	8	-1.53777	0.910699	1.28387
NC_013961.1	1650000	20	73	11	-0.0275496	0.577442	1.48447
NC_013961.1	1655000	6	100	12	-1.08115	0.604212	1.32483
NC_013961.1	1660000	9	118	7	-0.127493	0.467746	1.26744
NC_013961.1	1665000	4	45	2	-1.23042	0.591117	1.03194
NC_013961.1	1670000	1	19	5	-0.500143	0.637353	1.21883
NC_013961.1	1675000	1	32	7	-0.5228	0.931731	1.26744
NC_013961.1	1680000	6	27	5	-0.0522797	0.735265	1.21883
NC_013961.1	1685000	2	47	7	-0.960543	0.897306	1.394
NC_013961.1	1690000	18	47	4	0.504285	1.5035	1.18059
NC_013961.1	1695000	20	56	3	-0.664452	1.48319	1.12414
NC_013961.1	1700000	1	38	8	0.385736	0.989128	1.28387
NC_013961.1	1705000	5	46	5	0.619417	0.920078	1.21883
NC_013961.1	1710000	2	45	8	-0.0465834	0.73223	1.28387
NC_013961.1	1715000	7	18	7	0.877065	0.763028	1.26744
NC_013961.1	1720000	9	37	4	-0.991289	0.473657	1.18059
NC_013961.1	1725000	23	46	9	-1.94867	1.19284	1.2971
NC_013961.1	1730000	14	42	7	-1.81818	0.88896	1.52056
NC_013961.1	1735000	5	31	4	-1.14144	0.65247	1.18059
NC_013961.1	1740000	9	37	3	-1.7384	-0.160424	1.12414
NC_013961.1	1745000	6	28	6	-1.04675	0.518114	1.24649
NC_013961.1	1750000	8	33	15	0.155738	0.918435	1.34234
NC_013961.1	1755000	2	47	4	-0.940514	1.26742	1.18059
NC_013961.1	1760000	11	71	7	1.08193	1.23646	1.26744
NC_013961.1	1765000	4	26	6	-1.51922	1.24736	1.24649
NC_013961.1	1770000	5	56	2	-1.48018	0.545948	1.03194
NC_013961.1	1775000	9	31	5	-0.515231	0.768834	1.21883
NC_013961.1	1780000	4	26	1	-0.316552	1.23167	0.850568
NC_013961.1	1785000	2	22	0	-1.18376	0.264026	nan
NC_013961.1	1790000	3	19	0	-1.02023	0.740868	nan
NC_013961.1	1795000	3	39	3	-1.20869	0.843838	1.12414
NC_013961.1	1800000	2	74	8	0.574146	0.536294	1.28387
NC_013961.1	1805000	8	55	9	0.612689	0.656974	1.49857
NC_013961.1	1810000	5	38	14	-0.485178	0.848737	1.40404
NC_013961.1	1815000	3	50	3	-0.438767	1.57557	1.12414
NC_013961.1	1820000	3	42	5	-0.587114	0.55413	1.21883
NC_013961.1	1825000	3	69	19	0.166209	0.683496	1.35765
NC_013961.1	1830000	26	49	2	0.663377	1.23954	1.39259
NC_013961.1	1835000	4	51	9	0.415288	0.97354	1.2971
NC_013961.1	1840000	2	31	9	0.882693	0.692543	1.2971
NC_013961.1	1845000	1	35	2	-0.500143	1.0049	1.03194
NC_013961.1	1850000	1	36	9	-0.887567	0.791316	1.2971
NC_013961.1	1855000	4	36	4	0.285939	0.186049	1.18059
NC_013961.1	1860000	1	13	3	-0.87612	0.990206	1.12414
NC_013961.1	1865000	0	14	0	nan	0.473552	nan
NC_013961.1	1870000	2	63	11	-0.947112	0.435802	1.31709
NC_013961.1	1875000	2	43	4	-0.03679	0.475702	1.18059
NC_013961.1	1880000	12	78	9	-1.69238	1.09416	1.2971
NC_013961.1	1885000	11	38	4	0.573485	0.284471	1.18059
NC_013961.1	1890000	2	47	5	-0.166354	0.755404	1.21883
NC_013961.1	1895000	0	16	6	nan	0.113334	1.68213
NC_013961.1	1900000	2	19	5	1.13671	0.306437	1.72999
NC_013961.1	1905000	6	74	14	0.970568	0.231495	1.33727
NC_013961.1	1910000	4	33	16	0.170347	0.944655	1.40567
NC_013961.1	1915000	1	37	7	-0.87612	0.64978	1.26744
NC_013961.1	1920000	3	32	6	-0.580819	1.09968	1.24649
NC_013961.1	1925000	11	26	3	0.356963	0.702778	1.12414
NC_013961.1	1930000	11	34	7	0.757216	1.18116	1.394
NC_013961.1	1935000	3	34	12	0.496972	1.23729	1.402
NC_013961.1	1940000	7	44	4	-0.858664	0.941393	1.18059
NC_013961.1	1945000	5	31	6	0.704989	0.91721	1.24649
NC_013961.1	1950000	20	50	8	1.05845	1.31909	1.28387
NC_013961.1	1955000	17	24	3	-2.04872	1.38264	1.12414
NC_013961.1	1960000	2	52	10	-1.17613	0.978099	1.30798
NC_013961.1	1965000	1	37	9	0.817712	0.791093	1.39784
NC_013961.1	1970000	3	23	6	-0.983393	0.287925	1.24649
NC_013961.1	1975000	2	45	19	-0.954747	0.583154	1.35765
NC_013961.1	1980000	1	21	6	-0.5228	0.965796	1.24649
NC_013961.1	1985000	1	34	5	-0.544143	0.920233	1.21883
NC_013961.1	1990000	1	32	4	-0.898344	0.579392	1.18059
NC_013961.1	1995000	5	25	4	-0.249922	0.719141	1.18059
NC_013961.1	2000000	5	37	12	-0.301857	0.521124	1.32483
NC_013961.1	2005000	3	32	6	-1.36946	0.67601	1.24649
NC_013961.1	2010000	1	10	1	0.146601	1.07313	0.850568
NC_013961.1	2015000	4	18	0	-1.5241	0.343462	nan
NC_013961.1	2020000	1	32	1	-0.863936	0.749154	0.850568
NC_013961.1	2025000	4	32	3	-0.515009	1.13185	1.12414
NC_013961.1	2030000	5	31	4	-1.63368	-0.109856	1.18059
NC_013961.1	2035000	4	38	5	-0.21901	0.450415	1.21883
NC_013961.1	2040000	3	53	12	-1.3576	0.798427	1.402
NC_013961.1	2045000	2	49	6	0.0492307	0.637316	1.24649
NC_013961.1	2050000	3	44	15	-0.337244	0.232851	1.34234
NC_013961.1	2055000	3	43	6	-0.469762	-0.0294239	1.68213
NC_013961.1	2060000	1	23	5	-0.564282	1.1941	1.21883
NC_013961.1	2065000	7	32	6	-0.583405	0.677711	1.3917
NC_013961.1	2070000	3	29	5	1.28071	0.727319	1.21883
NC_013961.1	2075000	9	32	3	-0.832948	0.494114	1.12414
NC_013961.1	2080000	8	28	8	1.27993	0.631574	1.28387
NC_013961.1	2085000	3	52	4	1.13088	0.609954	1.18059
NC_013961.1	2090000	0	40	5	nan	0.55465	1.38922
NC_013961.1	2095000	3	37	5	-1.36981	0.892851	1.21883
NC_013961.1	2100000	7	51	8	-1.14968	0.575454	1.39605
NC_013961.1	2105000	3	36	4	-1.37572	0.643044	1.18059
NC_013961.1	2110000	1	33	4	-0.87612	0.517977	1.18059
NC_013961.1	2115000	4	35	13	-1.3482	0.520675	1.33148
NC_013961.1	2120000	2	26	3	0.57725	0.443426	1.12414
NC_013961.1	2125000	4	29	5	0.66803	0.989461	1.38922
NC_013961.1	2130000	2	24	0	-0.519775	1.6093	nan
NC_013961.1	2135000	0	29	6	nan	0.617513	1.24649
NC_013961.1	2140000	0	20	5	nan	0.913622	1.21883
NC_013961.1	2145000	3	26	2	-0.311316	0.803958	1.03194
NC_013961.1	2150000	1	21	2	0.96586	1.49078	1.03194
NC_013961.1	2155000	15	36	7	-1.12937	1.13038	1.26744
NC_013961.1	2160000	1	20	4	1.30646	0.809506	1.18059
NC_013961.1	2165000	5	33	4	-1.127	1.2355	1.18059
NC_013961.1	2170000	5	26	5	-1.00175	1.29224	1.21883
NC_013961.1	2175000	7	27	5	-0.563886	1.45967	1.21883
NC_013961.1	2180000	4	48	3	0.53992	0.64961	1.12414
NC_013961.1	2185000	2	32	2	-0.196628	0.971648	1.39259
NC_013961.1	2190000	6	25	10	0.145752	0.568394	1.30798
NC_013961.1	2195000	9	40	5	-0.050448	0.974178	1.38922
NC_013961.1	2200000	3	47	8	-0.328657	1.20544	1.39605
NC_013961.1	2205000	7	85	9	-0.288715	0.890334	1.49857
NC_013961.1	2210000	1	33	5	0.59271	0.885055	1.21883
NC_013961.1	2215000	7	52	16	-1.67238	0.493386	1.34683
NC_013961.1	2220000	11	38	5	-0.8096	1.18892	1.21883
NC_013961.1	2225000	2	60	10	-0.9477	0.704945	1.30798
NC_013961.1	2230000	5	69	6	-1.47908	0.988887	1.24649
NC_013961.1	2235000	2	24	3	-0.947112	1.16681	1.12414
NC_013961.1	2240000	0	19	0	nan	1.12409	nan
NC_013961.1	2245000	7	29	1	-0.202751	2.01408	0.850568
NC_013961.1	2250000	9	38	3	0.454156	1.18892	1.12414
NC_013961.1	2255000	5	30	12	-0.394957	1.34297	1.32483
NC_013961.1	2260000	4	38	39	-0.971584	1.11207	1.38861
NC_013961.1	2265000	7	44	14	0.688518	0.720309	1.33727
NC_013961.1	2270000	11	46	6	0.23223	0.850486	1.24649
NC_013961.1	2275000	8	40	5	0.66315	0.806753	1.21883
NC_013961.1	2280000	4	39	4	0.101333	1.12296	1.18059
NC_013961.1	2285000	0	32	4	nan	0.763556	1.18059
NC_013961.1	2290000	0	28	2	nan	1.03942	1.03194
NC_013961.1	2295000	3	37	9	0.0764178	0.105391	1.2971
NC_013961.1	2300000	6	36	4	0.167323	1.04615	1.18059
NC_013961.1	2305000	1	28	15	-0.863936	0.755828	1.34234
NC_013961.1	2310000	4	17	7	-0.948003	0.915575	1.26744
NC_013961.1	2315000	1	47	7	0.146601	1.03921	1.26744
NC_013961.1	2320000	2	49	7	-0.188994	0.933244	1.394
NC_013961.1	2325000	6	31	4	-0.116971	0.852485	1.18059
NC_013961.1	2330000	11	32	4	-0.835524	0.612619	1.18059
NC_013961.1	2335000	3	44	4	-1.36317	0.624948	1.18059
NC_013961.1	2340000	1	22	1	0.475612	0.568816	0.850568
NC_013961.1	2345000	3	33	10	1.31656	-0.0163356	1.30798
NC_013961.1	2350000	1	61	16	-0.887567	0.00912504	1.40567
NC_013961.1	2355000	9	32	5	-0.170608	0.783401	1.38922
NC_013961.1	2360000	1	37	1	-0.5228	0.741846	0.850568
NC_013961.1	2365000	3	25	9	-0.551118	1.00921	1.2971
NC_013961.1	2370000	3	27	6	-0.184569	0.742974	1.24649
NC_013961.1	2375000	6	78	13	-0.11671	1.01077	1.33148
NC_013961.1	2380000	4	39	13	-0.0439321	0.606578	1.33148
NC_013961.1	2385000	10	30	2	0.439544	1.05696	1.03194
NC_013961.1	2390000	1	22	5	-0.544143	1.19815	1.21883
NC_013961.1	2395000	2	44	5	-0.141901	0.895678	1.21883
NC_013961.1	2400000	2	26	2	0.0466201	1.49171	1.39259
NC_013961.1	2405000	1	33	9	-0.544143	0.805514	1.39784
NC_013961.1	2410000	6	21	10	0.396583	0.574695	1.3994
NC_013961.1	2415000	2	27	12	-0.173541	1.29485	1.32483
NC_013961.1	2420000	0	36	6	nan	0.535671	1.24649
NC_013961.1	2425000	10	85	14	0.253334	0.609889	1.40404
NC_013961.1	2430000	1	67	12	0.685553	0.341531	1.32483
NC_013961.1	2435000	3	67	11	-0.83549	-0.51334	1.31709
NC_013961.1	2440000	7	25	18	-0.643424	0.932414	1.35442
NC_013961.1	2445000	7	31	6	-1.13273	0.0243835	1.24649
NC_013961.1	2450000	5	48	15	-1.45463	0.727094	1.34234
NC_013961.1	2455000	2	35	6	-0.0914019	0.0155016	1.24649
NC_013961.1	2460000	2	18	10	-0.166354	0.793864	1.30798
NC_013961.1	2465000	6	29	6	0.908141	0.9529	1.24649
NC_013961.1	2470000	0	41	3	nan	0.612156	1.12414
NC_013961.1	2475000	1	28	3	-0.898344	0.686056	1.12414
NC_013961.1	2480000	11	42	6	-1.26422	1.32286	1.24649
NC_013961.1	2485000	9	34	10	-1.88205	0.780022	1.30798
NC_013961.1	2490000	4	52	9	-1.21545	1.24368	1.2971
NC_013961.1	2495000	3	35	5	-0.192852	1.15331	1.21883
NC_013961.1	2500000	0	16	0	nan	0.60342	nan
NC_013961.1	2505000	3	31	2	-1.36981	0.271716	1.03194
NC_013961.1	2510000	0	38	4	nan	0.993467	1.18059
NC_013961.1	2515000	0	47	6	nan	1.10654	1.24649
NC_013961.1	2520000	15	38	1	-1.74959	0.902637	0.850568
NC_013961.1	2525000	12	64	3	0.883188	0.813	1.12414
NC_013961.1	2530000	3	28	3	-1.19648	1.23845	1.12414
NC_013961.1	2535000	10	39	8	-0.886132	0.79774	1.28387
NC_013961.1	2540000	7	35	7	0.980162	0.489408	1.26744
NC_013961.1	2545000	5	26	5	0.256263	0.934184	1.21883
NC_013961.1	2550000	14	32	3	-1.35909	0.666371	1.12414
NC_013961.1	2555000	14	24	5	-1.7371	0.616695	1.38922
NC_013961.1	2560000	5	31	10	-1.05146	0.378032	1.3994
NC_013961.1	2565000	9	27	10	-1.801	0.419715	1.30798
NC_013961.1	2570000	9	24	9	0.76632	0.798732	1.39784
NC_013961.1	2575000	5	47	4	-0.309829	0.893684	1.18059
NC_013961.1	2580000	8	28	10	-1.01149	0.582489	1.30798
NC_013961.1	2585000	1	11	1	-0.87612	0.568312	0.850568
NC_013961.1	2590000	0	0	0	nan	nan	nan
NC_013961.1	2595000	0	73	1	nan	0.84294	0.850568
NC_013961.1	2600000	3	30	10	0.264376	1.23117	1.30798
NC_013961.1	2605000	0	0	0	nan	nan	nan
NC_013961.1	2610000	0	28	11	nan	1.23743	1.31709
NC_013961.1	2615000	0	35	8	nan	0.372781	1.28387
NC_013961.1	2620000	2	30	7	-0.93288	1.10696	1.26744
NC_013961.1	2625000	2	22	1	-0.327016	0.84695	0.850568
NC_013961.1	2630000	2	24	5	-0.0465834	0.226828	1.38922
NC_013961.1	2635000	3	24	11	1.44608	0.709789	1.31709
NC_013961.1	2640000	5	34	3	0.82372	1.11711	1.12414
NC_013961.1	2645000	2	21	2	1.18691	0.893575	1.03194
NC_013961.1	2650000	5	33	6	-0.182252	0.644449	1.3917
NC_013961.1	2655000	3	39	4	-0.191202	0.636589	1.38689
NC_013961.1	2660000	1	30	2	1.06714	0.551925	1.03194
NC_013961.1	2665000	14	37	11	1.25942	0.661745	1.31709
NC_013961.1	2670000	6	25	5	1.17444	0.0860323	1.21883
NC_013961.1	2675000	19	31	12	-0.439106	1.05691	1.32483
NC_013961.1	2680000	13	28	5	-1.22209	1.90238	1.21883
NC_013961.1	2685000	4	40	8	0.661294	1.23142	1.28387
NC_013961.1	2690000	7	26	12	0.455168	0.784685	1.32483
NC_013961.1	2695000	14	28	5	-1.68834	0.949341	1.21883
NC_013961.1	2700000	4	19	12	0.00689655	1.4317	1.32483
NC_013961.1	2705000	5	27	7	-1.355	0.803851	1.52056
NC_013961.1	2710000	4	29	2	-1.22553	0.898184	1.03194
NC_013961.1	2715000	3	32	7	0.653545	0.801432	1.394
NC_013961.1	2720000	5	44	2	-1.48831	0.544767	1.03194
NC_013961.1	2725000	10	22	4	-0.981026	1.16393	1.18059
NC_013961.1	2730000	4	27	4	-1.35879	0.256092	1.18059
NC_013961.1	2735000	3	20	2	-1.16964	0.46129	1.03194
NC_013961.1	2740000	2	18	11	-0.954747	0.972329	1.31709
NC_013961.1	2745000	3	32	9	-0.311316	0.207209	1.2971
NC_013961.1	2750000	2	54	9	0.714397	-0.696032	1.2971
NC_013961.1	2755000	3	67	12	-0.0202752	-0.34982	1.32483
NC_013961.1	2760000	1	36	5	-0.887567	0.086694	1.21883
NC_013961.1	2765000	8	29	1	-1.64295	0.128515	0.850568
NC_013961.1	2770000	2	21	2	-1.19095	0.645575	1.03194
NC_013961.1	2775000	3	15	2	-0.03143	0.00308517	1.03194
NC_013961.1	2780000	3	22	11	-0.846972	0.570101	1.31709
NC_013961.1	2785000	6	31	5	-0.161964	0.11376	1.21883
NC_013961.1	2790000	4	21	0	0.186179	1.34751	nan
NC_013961.1	2795000	7	24	7	-0.112216	0.812666	1.26744
NC_013961.1	2800000	3	22	6	-0.432774	1.67445	1.24649
NC_013961.1	2805000	0	29	8	nan	1.2082	1.6204
NC_013961.1	2810000	3	4	1	-1.38094	-0.192177	0.850568
NC_013961.1	2815000	5	23	3	-1.37507	0.739163	1.12414
NC_013961.1	2820000	13	41	8	-1.48537	0.630457	1.28387
NC_013961.1	2825000	10	23	5	-0.398303	0.637569	1.21883
NC_013961.1	2830000	10	19	5	1.51446	1.11491	1.21883
NC_013961.1	2835000	9	19	7	-1.55551	0.305152	1.26744
NC_013961.1	2840000	5	24	2	-1.07618	0.57504	1.03194
NC_013961.1	2845000	2	17	6	-0.494119	0.811694	1.24649
NC_013961.1	2850000	6	26	5	0.722557	0.848697	1.38922
NC_013961.1	2855000	5	36	158	0.633026	0.24004	1.54954
NC_013961.1	2860000	9	125	46	1.36107	-0.165373	1.41443
NC_013961.1	2865000	2	28	8	0.206123	1.01217	1.28387
NC_013961.1	2870000	1	16	5	0.18723	1.34797	1.21883
NC_013961.1	2875000	7	16	4	0.369804	1.0633	1.18059
NC_013961.1	2880000	11	43	4	0.49625	0.670568	1.18059
NC_013961.1	2885000	9	34	1	0.411649	0.880173	0.850568
NC_013961.1	2890000	4	44	8	-1.18399	1.25994	1.28387
NC_013961.1	2895000	6	24	2	0.321967	0.323628	1.03194
NC_013961.1	2900000	9	32	11	-0.964022	0.869813	1.40078
NC_013961.1	2905000	2	96	34	0.714397	-0.153382	1.38415
NC_013961.1	2910000	1	22	4	-0.863936	0.724102	1.18059
NC_013961.1	2915000	3	14	16	-0.280464	0.125638	1.58219
NC_013961.1	2920000	0	24	29	nan	0.406641	1.41145
NC_013961.1	2925000	2	27	7	0.169002	0.666945	1.26744
NC_013961.1	2930000	2	56	9	0.0493853	0.106241	1.2971
NC_013961.1	2935000	1	14	5	0.685553	1.66847	1.21883
NC_013961.1	2940000	2	103	10	0.330915	0.000853316	1.30798
NC_013961.1	2945000	0	204	35	nan	0.664448	1.44047
NC_013961.1	2950000	13	33	5	1.3783	0.490435	1.21883
NC_013961.1	2955000	4	43	11	-0.947208	0.0692522	1.31709
NC_013961.1	2960000	3	23	40	-1.38686	0.422664	1.38937
NC_013961.1	2965000	3	31	11	-0.352582	0.276973	1.40078
NC_013961.1	2970000	0	85	31	nan	-0.767137	1.41196
NC_013961.1	2975000	4	47	3	-1.20765	-0.452967	1.12414
NC_013961.1	2980000	3	42	3	-0.0341981	1.08728	1.12414
NC_013961.1	2985000	5	33	29	-1.16021	1.19963	1.37823
NC_013961.1	2990000	3	24	1	-0.6893	0.710234	0.850568
NC_013961.1	2995000	0	50	8	nan	-0.338314	1.28387
NC_013961.1	3000000	2	35	8	0.358555	0.629739	1.28387
NC_013961.1	3005000	7	32	9	-1.67276	0.568052	1.2971
NC_013961.1	3010000	2	30	2	-1.168	0.444701	1.03194
NC_013961.1	3015000	5	25	1	-0.0793579	0.394227	0.850568
NC_013961.1	3020000	1	27	11	0.429551	0.226185	1.31709
NC_013961.1	3025000	1	20	6	-0.887567	1.17973	1.24649
NC_013961.1	3030000	2	29	5	-1.18331	0.641886	1.21883
NC_013961.1	3035000	5	25	18	0.386859	0.873028	1.35442
NC_013961.1	3040000	0	24	3	nan	1.32883	1.12414
NC_013961.1	3045000	7	42	7	-0.379663	0.904829	1.26744
NC_013961.1	3050000	8	22	1	0.222721	0.0448268	0.850568
NC_013961.1	3055000	6	19	3	-0.10738	0.321304	1.12414
NC_013961.1	3060000	11	44	7	-0.126924	0.656399	1.394
NC_013961.1	3065000	4	35	4	-0.629032	1.29318	1.18059
NC_013961.1	3070000	1	24	3	0.638107	0.944302	1.12414
NC_013961.1	3075000	9	20	5	1.30129	0.565515	1.21883
NC_013961.1	3080000	7	29	5	1.02953	0.879282	1.21883
NC_013961.1	3085000	5	61	5	0.00986763	0.283661	1.21883
NC_013961.1	3090000	3	293	2	-1.3576	-1.07399	1.03194
NC_013961.1	3095000	9	68	11	0.174815	-0.368886	1.40078
NC_013961.1	3100000	3	19	4	-1.19164	0.156488	1.18059
NC_013961.1	3105000	0	0	0	nan	nan	nan
NC_013961.1	3110000	2	19	3	0.603614	-0.215724	1.12414
NC_013961.1	3115000	1	14	3	0.865241	0.713933	1.12414
NC_013961.1	3120000	9	16	1	1.86338	0.132826	0.850568
NC_013961.1	3125000	7	12	29	-0.493503	0.553623	1.47789
NC_013961.1	3130000	4	18	66	-0.349144	1.7573	1.40122
NC_013961.1	3135000	7	34	14	0.971862	1.06559	1.33727
NC_013961.1	3140000	11	42	2	1.01202	0.846175	1.03194
NC_013961.1	3145000	14	60	4	0.764717	0.153699	1.18059
NC_013961.1	3150000	2	19	3	-0.725732	0.659928	1.12414
NC_013961.1	3155000	4	63	4	-1.48462	0.516788	1.18059
NC_013961.1	3160000	3	31	7	-1.37572	0.598377	1.26744
NC_013961.1	3165000	0	28	10	nan	0.318048	1.30798
NC_013961.1	3170000	7	28	10	-1.03655	-0.101519	1.30798
NC_013961.1	3175000	3	38	6	-1.3513	0.830899	1.24649
NC_013961.1	3180000	4	40	4	-0.227556	0.900247	1.18059
NC_013961.1	3185000	2	26	10	-0.00725415	-0.148244	1.30798
NC_013961.1	3190000	3	29	9	-1.20869	0.531085	1.2971
NC_013961.1	3195000	5	19	3	-1.35324	1.41902	1.12414
NC_013961.1	3200000	4	32	5	-0.222491	1.16205	1.21883
NC_013961.1	3205000	0	23	7	nan	0.558483	1.394
NC_013961.1	3210000	6	23	2	0.547773	0.824878	1.39259
NC_013961.1	3215000	1	16	11	-0.544143	1.24494	1.31709
NC_013961.1	3220000	3	27	13	-0.860935	1.57265	1.33148
NC_013961.1	3225000	3	29	3	-1.38686	0.429487	1.38606
NC_013961.1	3230000	1	33	3	-0.887567	0.196728	1.12414
NC_013961.1	3235000	2	24	0	-0.305432	0.713495	nan
NC_013961.1	3240000	0	19	2	nan	0.859799	1.03194
NC_013961.1	3245000	2	22	4	-1.18376	0.447735	1.18059
NC_013961.1	3250000	0	22	3	nan	0.995652	1.12414
NC_013961.1	3255000	0	20	4	nan	1.11544	1.18059
NC_013961.1	3260000	5	23	4	0.256827	0.116649	1.18059
NC_013961.1	3265000	9	24	1	1.02141	0.49173	0.850568
NC_013961.1	3270000	6	27	5	-1.05021	0.708017	1.21883
NC_013961.1	3275000	6	74	10	-0.705028	0.674719	1.30798
NC_013961.1	3280000	2	53	7	0.777076	0.499276	1.26744
NC_013961.1	3285000	5	51	6	-0.032039	0.780359	1.3917
NC_013961.1	3290000	8	69	3	-0.999181	0.425719	1.38606
NC_013961.1	3295000	6	58	11	-0.571169	0.257312	1.40078
NC_013961.1	3300000	2	42	30	-1.18331	0.427346	1.44385
NC_013961.1	3305000	5	37	7	-0.168208	1.27031	1.26744
NC_013961.1	3310000	3	44	63	-0.235504	0.760819	1.40035
NC_013961.1	3315000	4	33	7	0.0518909	0.272964	1.26744
NC_013961.1	3320000	2	29	6	-0.519775	0.792979	1.24649
NC_013961.1	3325000	2	40	9	-0.0148883	0.398797	1.39784
NC_013961.1	3330000	17	46	3	0.96087	0.49543	1.12414
NC_013961.1	3335000	6	25	2	0.339421	0.302446	1.03194
NC_013961.1	3340000	4	22	1	-0.179742	0.959038	0.850568
NC_013961.1	3345000	10	33	31	0.382731	0.275939	1.44309
NC_013961.1	3350000	0	25	0	nan	0.120721	nan
NC_013961.1	3355000	0	37	6	nan	1.62038	1.24649
NC_013961.1	3360000	17	35	6	-0.0982392	1.0813	1.24649
NC_013961.1	3365000	24	38	1	0.686284	1.27731	0.850568
NC_013961.1	3370000	6	35	4	-0.135676	1.12038	1.18059
NC_013961.1	3375000	4	70	13	0.875916	0.974723	1.33148
NC_013961.1	3380000	4	33	1	-1.50942	0.267015	0.850568
NC_013961.1	3385000	3	33	11	0.834397	1.08875	1.31709
NC_013961.1	3390000	1	27	4	-0.544143	0.284005	1.18059
NC_013961.1	3395000	7	59	6	-1.45799	1.54698	1.24649
NC_013961.1	3400000	6	29	4	-0.0360876	0.339702	1.18059
NC_013961.1	3405000	3	40	10	-1.37537	1.86641	1.30798
NC_013961.1	3410000	9	23	1	-0.906932	0.758588	0.850568
NC_013961.1	3415000	2	20	8	-0.141901	1.52152	1.39605
NC_013961.1	3420000	2	16	4	-0.93288	-0.52969	1.18059
NC_013961.1	3425000	6	110	15	-1.23934	-0.420783	1.4049
NC_013961.1	3430000	1	27	6	-0.87612	0.208374	1.53691
NC_013961.1	3435000	0	25	7	nan	1.4025	1.26744
NC_013961.1	3440000	4	27	5	-0.930792	0.91218	1.21883
NC_013961.1	3445000	1	16	5	0.429551	1.04103	1.38922
NC_013961.1	3450000	0	33	5	nan	1.04788	1.38922
NC_013961.1	3455000	1	2	5	1.01903	0.632395	1.21883
NC_013961.1	3460000	11	17	4	0.576505	1.03366	1.18059
NC_013961.1	3465000	10	32	3	0.482581	0.463269	1.12414
NC_013961.1	3470000	17	37	4	-0.390062	0.832231	1.18059
NC_013961.1	3475000	1	9	0	-0.898344	0.846504	nan
NC_013961.1	3480000	2	10	3	-0.544099	0.394698	1.90989
NC_013961.1	3485000	0	13	13	nan	1.03189	1.33148
NC_013961.1	3490000	7	24	10	0.387098	0.332226	1.30798
NC_013961.1	3495000	2	17	2	-1.168	0.65567	1.03194
NC_013961.1	3500000	6	41	1	-1.50682	0.15715	0.850568
NC_013961.1	3505000	14	26	8	-1.24173	0.650467	1.28387
NC_013961.1	3510000	15	28	6	-0.248619	0.832026	1.24649
NC_013961.1	3515000	9	23	8	0.931929	0.912289	1.28387
NC_013961.1	3520000	8	21	0	1.35167	0.960769	nan
NC_013961.1	3525000	1	35	1	-0.564282	0.544542	0.850568
NC_013961.1	3530000	3	35	10	-1.35168	0.404882	1.3994
NC_013961.1	3535000	0	24	1	nan	1.19571	0.850568
NC_013961.1	3540000	2	16	0	-0.23801	0.885948	nan
NC_013961.1	3545000	4	15	5	-0.126482	0.921827	1.21883
NC_013961.1	3550000	4	24	5	0.228775	0.28138	1.21883
NC_013961.1	3555000	3	27	4	-0.529438	0.363092	1.18059
NC_013961.1	3560000	2	26	4	0.362996	0.938314	1.18059
NC_013961.1	3565000	3	15	7	-0.404567	0.467674	1.394
NC_013961.1	3570000	1	65	34	-0.898344	0.348305	1.44107
NC_013961.1	3575000	7	28	10	0.793791	0.390262	1.30798
NC_013961.1	3580000	3	30	7	-1.38094	0.813237	1.26744
NC_013961.1	3585000	8	31	5	0.307686	1.14351	1.21883
NC_013961.1	3590000	11	21	12	0.555152	0.685456	1.32483
NC_013961.1	3595000	6	18	10	0.911115	0.666038	1.30798
NC_013961.1	3600000	5	35	5	0.636834	1.25785	1.21883
NC_013961.1	3605000	6	24	5	-1.47627	0.670802	1.21883
NC_013961.1	3610000	0	25	4	nan	1.12484	1.18059
NC_013961.1	3615000	3	12	2	-0.829195	0.700091	1.03194
NC_013961.1	3620000	0	20	5	nan	0.58322	1.21883
NC_013961.1	3625000	7	34	3	1.17603	0.443044	1.12414
NC_013961.1	3630000	18	45	14	0.845206	0.801104	1.33727
NC_013961.1	3635000	15	40	5	-1.06534	0.877286	1.21883
NC_013961.1	3640000	4	28	5	-0.0141682	1.09081	1.38922
NC_013961.1	3645000	7	16	0	0.229184	2.16493	nan
NC_013961.1	3650000	4	28	5	-0.829642	0.531341	1.21883
NC_013961.1	3655000	3	24	1	0.321851	0.814149	0.850568
NC_013961.1	3660000	0	17	5	nan	0.893865	1.21883
NC_013961.1	3665000	9	21	3	0.39662	1.38907	1.12414
NC_013961.1	3670000	7	33	9	0.937113	1.21236	1.49857
NC_013961.1	3675000	5	37	2	-0.514813	1.45454	1.03194
NC_013961.1	3680000	4	23	4	0.556337	1.42211	1.18059
NC_013961.1	3685000	5	28	4	1.20334	0.747348	1.38689
NC_013961.1	3690000	2	30	4	-0.752592	0.765408	1.38689
NC_013961.1	3695000	2	16	3	-1.17613	1.47756	1.12414
NC_013961.1	3700000	5	37	9	0.384865	0.648296	1.2971
NC_013961.1	3705000	10	19	10	0.346647	1.20136	1.30798
NC_013961.1	3710000	6	18	7	0.627754	1.85945	1.26744
NC_013961.1	3715000	1	52	6	0.865241	1.12276	1.24649
NC_013961.1	3720000	5	46	3	0.907709	0.414243	1.12414
NC_013961.1	3725000	14	26	0	0.429589	0.221519	nan
NC_013961.1	3730000	6	41	3	-0.898684	0.624716	1.12414
NC_013961.1	3735000	9	35	1	-1.46213	1.13414	0.850568
NC_013961.1	3740000	19	37	3	-2.02051	0.831045	1.38606
NC_013961.1	3745000	2	16	3	0.166157	0.481969	1.12414
NC_013961.1	3750000	15	43	3	-1.82156	0.0692522	1.12414
NC_013961.1	3755000	14	28	10	-0.758942	0.107317	1.30798
NC_013961.1	3760000	16	42	5	0.388278	-0.122545	1.21883
NC_013961.1	3765000	3	72	8	0.041386	-0.545856	1.28387
NC_013961.1	3770000	2	22	4	-0.0220747	0.864293	1.18059
NC_013961.1	3775000	3	25	7	1.24927	0.939837	1.26744
NC_013961.1	3780000	5	28	5	-1.39346	0.530449	1.21883
NC_013961.1	3785000	7	41	9	0.959806	0.399904	1.2971
NC_013961.1	3790000	2	35	11	-0.0389493	1.15811	1.31709
NC_013961.1	3795000	3	16	8	-0.384533	0.395219	1.39605
NC_013961.1	3800000	3	26	2	-1.19829	0.872788	1.03194
NC_013961.1	3805000	2	3	2	-0.15872	-0.077561	1.03194

## Sheet: Selection signatures
CHROM	BIN_START	BIN_END	PI (group 1)	PI (group 2)	PI (group 3)	Pi- group2/1	Pi - Group2/3	Pi- group 3/1	TajimaD (group 1)	TajimaD (group 2)	TajimaD (group 3)	WEIGHTED_FST (G1/G2)	WEIGHTED_FST (G2/G3)	WEIGHTED_FST (G1/G3)	MEAN_FST (1/G2)	MEAN_FST (G2/G3)	MEAN_FST (G1/G3)
NC_013961.1	1	5000	0.000142861	0.00125895	0.000533333	8.81241	2.36053	3.73323	-0.516724	-0.111668	1.21883	0.59196	0.852619	0.975557	0.268908	0.594532	0.877253
NC_013961.1	5001	10000	1.15619e-05	0.00314972	0.00128	272.422	2.46072	110.708	-0.887567	1.12406	1.32483	0.656974	0.734413	0.990337	0.409293	0.487717	0.948076
NC_013961.1	10001	15000	3.24491e-05	0.00446789	0.0016	137.689	2.79243	49.308	-0.925405	1.17257	1.33148	0.725155	0.86967	0.995141	0.466312	0.720058	0.967106
NC_013961.1	15001	20000	1.15619e-05	0.00286372	0.000426667	247.686	6.71184	36.9028	-0.887567	0.737391	1.18059	0.694645	0.918056	0.998613	0.415266	0.772272	0.995131
NC_013961.1	20001	25000	0.000169328	0.00460685	0.000853333	27.2067	5.39865	5.03953	0.0523919	0.752514	1.28387	0.707197	0.794548	0.988351	0.446064	0.545666	0.949194
NC_013961.1	25001	30000	6.48974e-05	0.00677738	0.000906775	104.432	7.47416	13.9724	-0.880127	-0.858692	1.39784	0.554449	0.78001	0.994435	0.216601	0.347224	0.97115
NC_013961.1	30001	35000	0.000131663	0.00351172	0.00106667	26.672	3.29223	8.10152	-0.304041	0.780868	1.30798	0.495181	0.793043	0.984308	0.323863	0.52281	0.911742
NC_013961.1	35001	40000	0.00011824	0.00212227	0.00064	17.9488	3.31605	5.41272	-0.839441	0.634313	1.24649	0.5965	0.819303	0.982824	0.337725	0.557741	0.897212
NC_013961.1	40001	45000		0.000442172						1.02083		0.774307	0.644954	1	0.504019	0.360332	1
NC_013961.1	45001	50000	0.000530419	0.0011032	0.000426667	2.07987	2.58562	0.804396	0.95243	0.238619	1.18059	0.647627	0.865434	0.929684	0.394374	0.634	0.851731
NC_013961.1	50001	55000	0.000118606	0.00147368	0.00181333	12.425	0.812693	15.2887	0.041386	0.721212	1.35083	0.661951	0.839648	0.974354	0.378372	0.645309	0.919888
NC_013961.1	55001	60000	0.000138007	0.00090958	0.000213333	6.59083	4.26366	1.54581	-0.165605	0.459734	1.03194	0.687844	0.902213	0.979807	0.39841	0.723397	0.903558
NC_013961.1	60001	65000	0.00027603	0.00125058	0.00096	4.53059	1.30269	3.47788	0.114477	0.441319	1.2971	0.593225	0.794734	0.941234	0.325879	0.508238	0.798592
NC_013961.1	65001	70000	0.000100708	0.00115373	0.000426667	11.4562	2.70405	4.23667	-0.707273	0.83949	1.18059	0.60699	0.923195	0.990446	0.375502	0.793085	0.95517
NC_013961.1	70001	75000	5.18433e-05	0.00160855	0.000426667	31.0272	3.77004	8.22994	-0.519775	0.62264	1.18059	0.582134	0.759405	0.986335	0.341664	0.481699	0.912049
NC_013961.1	75001	80000	0.000694625	0.00217263	0.00106667	3.12777	2.03683	1.53561	0.659276	1.46872	1.30798	0.266797	0.756691	0.902324	0.235264	0.533728	0.715636
NC_013961.1	80001	85000	0.000377498	0.00245568	0.000746667	6.50515	3.28886	1.97794	0.306685	1.26429	1.26744	0.527194	0.658654	0.926255	0.351312	0.427207	0.809038
NC_013961.1	85001	90000	7.94434e-05	0.00128421	0.000106667	16.1651	12.0394	1.34268	-0.593029	0.323512	0.850568	0.705471	0.325397	0.952897	0.378191	0.0829161	0.885042
NC_013961.1	90001	95001
NC_013961.1	95001	100000	0.000134275	0.001318	0.00138667	9.81568	0.950478	10.3271	0.46101	0.745089	1.33148	0.71404	0.708486	0.954921	0.488224	0.471388	0.873686
NC_013961.1	100001	105000	0.000355498	0.00163802	0.000106667	4.60768	15.3564	0.30005	0.993329	0.215252	0.850568	0.603077	0.786747	0.94152	0.358309	0.469695	0.857246
NC_013961.1	105001	110000	0.000392046	0.00189075	0.00032	4.82278	5.90859	0.816231	1.27012	-0.118009	1.12414	0.475042	0.727604	0.934102	0.254137	0.492889	0.853139
NC_013961.1	110001	115000	0.00023053	0.00109053	0.00032	4.73053	3.40791	1.38811	0.198721	0.62077	1.12414	0.522852	0.937261	0.982461	0.292312	0.822087	0.962981
NC_013961.1	115001	120000		0.000349474	0.000106667		3.27631			0.733876	0.850568	0.600397	0.933884	0.998393	0.394893	0.833615	0.98922
NC_013961.1	120001	125000	8.20542e-05	0.00114952	0.000106667	14.0093	10.7767	1.29996	0.108128	0.799926	0.850568	0.463798	0.861403	0.98675	0.321761	0.644197	0.956968
NC_013961.1	125001	130000	0.000121216	0.00143158	0.00064	11.8102	2.23684	5.27983	0.970824	0.798564	1.24649	0.428088	0.827768	0.97625	0.311116	0.606452	0.928551
NC_013961.1	130001	135000	7.83245e-05	0.00221482	0.000533333	28.2775	4.15279	6.80927	0.0626608	0.767836	1.21883	0.50961	0.7638	0.984209	0.335424	0.471354	0.926764
NC_013961.1	135001	140000	0.000853999	0.00198331	0.000853333	2.32238	2.32419	0.99922	0.548236	0.438321	1.28387	0.295798	0.801685	0.89762	0.173868	0.551521	0.731415
NC_013961.1	140001	145000	0.000511485	0.00117474	0.00032	2.29672	3.67106	0.625629	0.447676	0.12804	1.12414	0.454176	0.86687	0.931603	0.247296	0.640454	0.801499
NC_013961.1	145001	150000	0.00043271	0.00141053	0.000746667	3.25976	1.8891	1.72556	0.736515	0.953915	1.26744	0.492529	0.852822	0.945803	0.301618	0.65455	0.886239
NC_013961.1	150001	155000	0.000254404	0.00124225	0.000426667	4.88298	2.91152	1.67712	-0.0140946	0.771151	1.18059	0.497239	0.792897	0.941985	0.295215	0.544875	0.77138
NC_013961.1	155001	160000	0.000486076	0.00200472	0.000800096	4.12429	2.5056	1.64603	0.851262	-0.513212	1.39605	0.516546	0.863786	0.959351	0.259044	0.607872	0.892656
NC_013961.1	160001	165000	1.11891e-05	0.00147801	0.000746667	132.094	1.97948	66.7316	-0.87612	0.435103	1.26744	0.653357	0.852146	0.9927	0.367341	0.622492	0.944834
NC_013961.1	165001	170000		0.00176428	0.000426667		4.13503			0.268577	1.18059	0.636317	0.931083	0.998492	0.347069	0.832602	0.989926
NC_013961.1	170001	175000	0.000155161	0.00139374	0.00117333	8.98254	1.18785	7.56202	-0.0126982	0.155526	1.31709	0.681929	0.911741	0.98543	0.344588	0.746857	0.943153
NC_013961.1	175001	180000	6.0421e-05	0.00124211	0.000746667	20.5576	1.66354	12.3577	-0.341836	0.603766	1.26744	0.637052	0.740656	0.972046	0.355214	0.469466	0.875905
NC_013961.1	180001	185000		0.000269484						0.0155368		0.276085	0.828225	1	0.243788	0.490167	1
NC_013961.1	185001	190000		0.00296525	0.0016		1.85328			0.388235	1.34234	0.480168	0.812965	0.991416	0.306079	0.561709	0.97198
NC_013961.1	190001	195000	0.000204777	0.0016088	0.000426667	7.85635	3.77062	2.08357	0.216874	0.305671	1.18059	0.689884	0.850352	0.975409	0.403243	0.634259	0.912723
NC_013961.1	195001	200000	0.000397618	0.00238325	0.00128	5.99382	1.86191	3.21917	0.576775	1.23628	1.32483	0.568108	0.881341	0.974343	0.402715	0.70612	0.928525
NC_013961.1	200001	205000	0.000178292	0.00125067	0.00032	7.01473	3.90834	1.79481	-0.131299	0.79391	1.12414	0.643182	0.815164	0.965882	0.367162	0.564779	0.848233
NC_013961.1	205001	210000	0.000156285	0.00127183	0.00032	8.13789	3.97447	2.04754	0.0615373	0.377133	1.12414	0.572585	0.854457	0.975804	0.337256	0.617499	0.907551
NC_013961.1	210001	215000	0.000192466	0.00231158	0.00032	12.0103	7.22369	1.66263	0.0289725	0.419266	1.12414	0.587652	0.878191	0.986496	0.328554	0.67552	0.93675
NC_013961.1	215001	220000	0.000466278	0.00190759	0.00032	4.0911	5.96122	0.686286	0.537157	0.895432	1.12414	0.573367	0.909555	0.973376	0.353791	0.753841	0.901446
NC_013961.1	220001	225000	5.59461e-05	0.00132221	0.00064	23.6336	2.06595	11.4396	-1.01539	0.169373	1.21883	0.731859	0.856729	0.98789	0.360098	0.612015	0.911729
NC_013961.1	225001	230000	0.000274917	0.00109478	0.000533333	3.98222	2.05271	1.93998	0.214186	0.58628	1.18059	0.747157	0.861051	0.961336	0.469424	0.635355	0.886389
NC_013961.1	230001	235000	5.96778e-05	0.00160434	0.000213333	26.8834	7.52036	3.57475	-0.235762	-0.151294	1.03194	0.505167	0.80632	0.98806	0.261551	0.461078	0.926966
NC_013961.1	235001	240000	0.000530052	0.00224026	0.000746667	4.22649	3.00035	1.40867	1.37691	0.600608	1.24649	0.477448	0.867415	0.960743	0.290748	0.688204	0.912654
NC_013961.1	240001	245000		0.00140632	0.00112013		1.2555			-0.00832724	1.402	0.584717	0.953318	0.997257	0.302166	0.856184	0.986074
NC_013961.1	245001	250000	3.46866e-05	0.00117913	0.00181377	33.9938	0.650099	52.2902	-1.37537	0.843202	1.40637	0.776221	0.949064	0.993903	0.46413	0.864652	0.966178
NC_013961.1	250001	255000	0.000122715	0.00170954	0.000746667	13.931	2.28956	6.08456	-0.865139	0.264337	1.26744	0.554898	0.907877	0.989636	0.283247	0.733398	0.925944
NC_013961.1	255001	260000	8.95189e-05	0.00164651	0.00032	18.3929	5.14534	3.57466	-0.848928	0.40855	1.12414	0.749355	0.788265	0.982368	0.410876	0.495668	0.898013
NC_013961.1	260001	265000	6.8628e-05	0.00132647	0.00032	19.3284	4.14522	4.66282	-1.49618	0.749998	1.12414	0.753562	0.907014	0.993089	0.429065	0.739028	0.954495
NC_013961.1	265001	270000	4.51287e-05	9.26388e-05		2.05277		0	-0.760257	0.0335252		0.0861351	0.777278	0.897186	0.0776137	0.371147	0.38183
NC_013961.1	270001	275000	8.05614e-05	0.00263651		32.7267		0	0.0323873	1.26418		0.662359	0.829376	0.993928	0.457378	0.631535	0.967519
NC_013961.1	275001	280000	0.000378244	0.00135174	0.000746667	3.57372	1.81037	1.97404	1.18019	0.954791	1.26744	0.423376	0.825531	0.938113	0.299844	0.597889	0.838342
NC_013961.1	280001	285000	6.52689e-05	0.000880103	0.000853333	13.4843	1.03137	13.0741	0.817712	0.296629	1.28387	0.671547	0.926849	0.990216	0.398799	0.782041	0.96971
NC_013961.1	285001	290000	3.39402e-05	0.00129689	0.00032	38.211	4.05278	9.42835	-0.954747	0.0534415	1.12414	0.707854	0.94244	0.997085	0.321866	0.815318	0.969561
NC_013961.1	290001	295000	0.000263708	0.00314575	0.000426667	11.9289	7.37285	1.61795	0.31051	0.469798	1.18059	0.589032	0.849245	0.983795	0.336342	0.608082	0.951792
NC_013961.1	295001	300000	0.000709182	0.00376958	0.00202764	5.31539	1.8591	2.85913	0.435518	-0.115731	1.55078	0.279297	0.780199	0.948638	0.204868	0.589793	0.882072
NC_013961.1	300001	305000	0.000519974	0.00209684	0.000426667	4.03259	4.91446	0.820554	1.74027	-0.279355	1.18059	0.191072	0.830279	0.946477	0.178076	0.507825	0.902544
NC_013961.1	305001	310000	0.000357351	0.00237529	0.00154685	6.64694	1.53557	4.32866	0.92549	1.22669	1.4049	0.517056	0.822792	0.963754	0.346152	0.632732	0.883888
NC_013961.1	310001	315000	0.000142474	0.000871836	0.000106667	6.11926	8.17344	0.748677	0.380823	0.799374	0.850568	0.456714	0.84655	0.968312	0.307659	0.655227	0.889244
NC_013961.1	315001	320000	8.16832e-05	0.000896842	0.00032	10.9795	2.80263	3.91757	-1.78326	0.499109	1.12414	0.769073	0.838896	0.981399	0.411931	0.561191	0.83942
NC_013961.1	320001	325000	0.000124205	0.00270421	0.000533333	21.7722	5.0704	4.29397	-0.88122	0.944593	1.21883	0.78039	0.850883	0.990816	0.482193	0.65814	0.940351
NC_013961.1	325001	330000	0.000121968	0.00146105	0.000533333	11.979	2.73947	4.37273	-1.40391	1.06463	1.21883	0.49267	0.889419	0.986127	0.313592	0.751983	0.870709
NC_013961.1	330001	335000	3.02108e-05	0.00194947	0.000106667	64.5289	18.2762	3.53076	-0.163297	1.28109	0.850568	0.71204	0.784695	0.994364	0.457521	0.543749	0.964222
NC_013961.1	335001	340000	0.000443503	0.00104004	0.000213333	2.34506	4.8752	0.481018	0.088727	0.625696	1.03194	0.408747	0.855223	0.930471	0.237382	0.614405	0.724107
NC_013961.1	340001	345000	6.78804e-05	0.00180653	0.000426667	26.6134	4.23405	6.28557	-0.173541	1.18237	1.18059	0.737591	0.825471	0.989134	0.474891	0.617455	0.952871
NC_013961.1	345001	350000		0.000955864	0.000213333		4.48062			0.601515	1.03194	0.82433	0.804601	0.996364	0.515085	0.545263	0.976754
NC_013961.1	350001	355000		0.00166769	0.000800096		2.08436			0.410178	1.39605	0.845225	0.858539	0.994057	0.538255	0.669964	0.971413
NC_013961.1	355001	360000	0.000281625	0.00150743	0.000426667	5.35261	3.53304	1.51502	1.28441	1.32689	1.18059	0.487755	0.813961	0.95238	0.37776	0.618562	0.913785
NC_013961.1	360001	365000	0.000286493	0.00167599	0.000533333	5.85002	3.14248	1.86159	0.714193	0.0926685	1.21883	0.47144	0.869412	0.96978	0.257403	0.622215	0.915998
NC_013961.1	365001	370000	0.000104065	0.00173066	0.000213333	16.6306	8.11248	2.05	-0.0899901	0.476472	0.850568	0.666929	0.884213	0.989907	0.352231	0.68224	0.948378
NC_013961.1	370001	375000	0.000236852	0.00176856	0.000533333	7.46694	3.31605	2.25176	-0.63994	0.395165	1.21883	0.705691	0.863507	0.977986	0.418426	0.638783	0.935536
NC_013961.1	375001	380000	1.11891e-05	0.00158749	0.00064	141.878	2.48045	57.1985		1.06416	1.24649	0.573539	0.694412	0.984787	0.403929	0.441481	0.908431
NC_013961.1	380001	385000	1.15619e-05	0.00146122	0.00117362	126.382	1.24505	101.508	-0.887567	1.00819	1.47917	0.584156	0.765779	0.982645	0.363641	0.551386	0.917962
NC_013961.1	385001	390000		0.00130536	0.000533333		2.44755			0.493257	1.21883	0.446576	0.849697	0.995097	0.307055	0.672524	0.981596
NC_013961.1	390001	395000	1.15619e-05	0.0019706	0.000533333	170.439	3.69488	46.1285	-0.887567	0.460282	1.21883	0.664317	0.873114	0.99633	0.374113	0.661468	0.96605
NC_013961.1	395001	400000	0.000131664	0.0016548	0.00032	12.5684	5.17125	2.43043	-1.03864	0.326143	1.12414	0.566077	0.765147	0.971944	0.294804	0.467501	0.805049
NC_013961.1	400001	405000	0.000148459	0.00140221	0.00096	9.4451	1.46064	6.46643	-1.35208	1.05202	1.2971	0.664253	0.807665	0.967944	0.402061	0.647477	0.817329
NC_013961.1	405001	410000	0.000325625	0.00180681	0.000426667	5.54874	4.23471	1.3103	0.975538	1.34707	1.18059	0.498236	0.821647	0.964178	0.362668	0.648866	0.937494
NC_013961.1	410001	415000	0.000371165	0.000934773	0.00032	2.51848	2.92117	0.86215	0.357789	0.711522	1.12414	0.234934	0.860954	0.92899	0.195895	0.648974	0.760237
NC_013961.1	415001	420000	0.000138753	0.00166322	0.000426667	11.9869	3.89817	3.07501	-0.106387	0.253287	1.18059	0.730789	0.772269	0.973563	0.365627	0.470514	0.871906
NC_013961.1	420001	425000	2.16322e-05	0.00148228	0.000426667	68.5219	3.47409	19.7237	-0.5228	0.690483	1.18059	0.803963	0.867183	0.994674	0.475134	0.670718	0.965864
NC_013961.1	425001	430000	0.000134278	0.00146111	0.000533333	10.8812	2.73958	3.97186	0.535749	0.266496	1.21883	0.381807	0.886374	0.983666	0.269022	0.694142	0.936158
NC_013961.1	430001	435000	0.000229763	0.00229966	0.000106667	10.0088	21.5592	0.464248	0.0367455	0.851377	0.850568	0.549164	0.809064	0.975693	0.342241	0.578944	0.889586
NC_013961.1	435001	440000	4.47573e-05	0.00108215	0.000106667	24.1782	10.1451	2.38323	0.475612	0.774779	0.850568	0.531352	0.83607	0.988457	0.356327	0.61721	0.95301
NC_013961.1	440001	445000	0.000575666	0.0024088	0.000213333	4.18437	11.2913	0.370585	-0.236783	0.336487	1.03194	0.4095	0.751762	0.922298	0.258006	0.420621	0.745581
NC_013961.1	445001	450000	0.000318146	0.00192421	0.000693583	6.0482	2.7743	2.18008	1.17148	1.29281	1.38689	0.448953	0.800371	0.945145	0.361826	0.647874	0.864191
NC_013961.1	450001	455000
NC_013961.1	455001	460000
NC_013961.1	460001	465000
NC_013961.1	465001	470000	0.000135758	0.00328421	0.000480058	24.1916	6.84128	3.53613	1.02958	1.61358	1.38922	0.659359	0.633765	0.991493	0.482298	0.377021	0.954026
NC_013961.1	470001	475000	0.000181651	0.00229483	0.00032	12.6332	7.17134	1.76162	-0.0253519	0.819803	1.12414	0.748793	0.816715	0.979739	0.457276	0.602001	0.906045
NC_013961.1	475001	480000	0.000562171	0.00207579	0.00032	3.69245	6.48684	0.569222	0.307338	0.729744	1.12414	0.319774	0.849652	0.950032	0.223432	0.652271	0.830377
NC_013961.1	480001	485000	0.000111893	0.000833717	0.00032	7.45102	2.60537	2.85988	0.851053	-0.248876	1.12414	0.602136	0.851864	0.973151	0.286663	0.528611	0.904517
NC_013961.1	485001	490000	0.00035438	0.00138116	0.000426667	3.8974	3.23709	1.20398	-0.418109	0.385511	1.18059	0.499172	0.816698	0.943868	0.276366	0.541952	0.818045
NC_013961.1	490001	495000	5.59454e-05	0.00245951	0.000480058	43.9627	5.12336	8.58083	0.638107	0.755963	1.38922	0.703623	0.747556	0.989286	0.421441	0.486601	0.958586
NC_013961.1	495001	500000	1.19347e-05	0.0014359	0.00096	120.313	1.49573	80.4377	-0.898344	0.901283	1.2971	0.770485	0.842014	0.990757	0.447392	0.620819	0.94128
NC_013961.1	500001	505000		0.000825295	0.000106667		7.73712			0.203756	0.850568	0.652904	0.888257	0.99867	0.362103	0.720896	0.997257
NC_013961.1	505001	510000	0.000119363	0.00317523	0.00106667	26.6015	2.97677	8.93635	-1.56473	1.19032	1.30798	0.668178	0.751865	0.981137	0.464141	0.51208	0.901804
NC_013961.1	510001	515000	0.000206642	0.00181495	0.00064	8.78306	2.83586	3.09714	-0.866254	0.671922	1.24649	0.769908	0.792701	0.972015	0.467487	0.53316	0.862576
NC_013961.1	515001	520000	0.000120476	0.00283424	0.00064	23.5253	4.4285	5.31226	-1.14506	0.778928	1.24649	0.616964	0.752259	0.98188	0.373825	0.457094	0.903514
NC_013961.1	520001	525000	0.000257042	0.00185684	0.00149333	7.22388	1.24342	5.80967	-1.31946	1.03578	1.33727	0.714512	0.823179	0.963085	0.423036	0.619936	0.834306
NC_013961.1	525001	530000	7.27316e-05	0.00206316	0.000533333	28.3668	3.86843	7.33289	-0.66397	0.557836	1.21883	0.707884	0.821342	0.988078	0.393369	0.581384	0.923206
NC_013961.1	530001	535000		0.00155789	0.00064		2.4342			0.392262	1.24649	0.542121	0.896473	0.996459	0.31536	0.7074	0.984902
NC_013961.1	535001	540000	5.96765e-05	0.00364338	0.00101345	61.0522	3.59503	16.9824	-0.327016	0.78239	1.3994	0.56921	0.788608	0.989651	0.359205	0.548365	0.944777
NC_013961.1	540001	545000	0.000146218	0.00218956	0.000213333	14.9746	10.2636	1.45901	-0.880537	1.04356	1.03194	0.520389	0.803322	0.982105	0.329932	0.559823	0.8638
NC_013961.1	545001	550000	0.000130542	0.00207228	0.000533333	15.8744	3.88553	4.08553	0.312584	0.515757	1.21883	0.627662	0.791806	0.979786	0.373463	0.504893	0.928061
NC_013961.1	550001	555000	5.81825e-05	0.00192481	0.000106667	33.0823	18.045	1.83332	0.59271	0.464857	0.850568	0.483991	0.84633	0.993866	0.31498	0.596583	0.979425
NC_013961.1	555001	560000	0.000207761	0.0025222	0.0032	12.1399	0.788187	15.4023	-0.221605	1.01567	1.37957	0.686568	0.827459	0.973265	0.418234	0.653769	0.9255
NC_013961.1	560001	565000	0.000238729	0.00215225	0.00138667	9.01545	1.5521	5.80855	-0.675037	0.687476	1.33148	0.620264	0.844959	0.974146	0.372391	0.648683	0.889868
NC_013961.1	565001	570000	0.000277901	0.00638118	0.00106667	22.9621	5.98234	3.83831	0.168095	0.877152	1.2971	0.528614	0.663213	0.978286	0.363862	0.473057	0.915827
NC_013961.1	570001	575000	0.000191711	0.00593004	0.00096	30.9322	6.17713	5.00754	0.490635	1.18035	1.2971	0.483223	0.556608	0.98006	0.363363	0.402856	0.92468
NC_013961.1	575001	580000	9.39894e-05	0.00227009	0.000533333	24.1526	4.25642	5.6744	-0.373387	-0.0290835	1.21883	0.600182	0.820809	0.988427	0.29658	0.62848	0.929676
NC_013961.1	580001	585000	0.000189116	0.00308259	0.00032	16.3	9.63309	1.69208	-0.702297	0.841563	1.12414	0.535047	0.832802	0.985357	0.335307	0.613806	0.917669
NC_013961.1	585001	590000	0.000609617	0.00373183	0.000213333	6.1216	17.493	0.349946	0.531558	0.990483	1.03194	0.497223	0.849648	0.969196	0.32442	0.644095	0.913
NC_013961.1	590001	595000	3.28221e-05	0.00381939	0.00096	116.366	3.97853	29.2486	-0.93288	1.36369	1.2971	0.613156	0.70932	0.989224	0.410362	0.452662	0.926917
NC_013961.1	595001	600000	0.000161882	0.00200031	0.000426667	12.3566	4.68822	2.63567	0.247873	0.834682	1.18059	0.716006	0.918386	0.990271	0.432039	0.791604	0.954899
NC_013961.1	600001	605000	7.01199e-05	0.00214358	0.000426667	30.5702	5.02401	6.08482	0.385736	1.02668	1.18059	0.617418	0.869687	0.992912	0.382684	0.699905	0.971226
NC_013961.1	605001	610000	4.47595e-05	0.00420681	0.000746667	93.987	5.63412	16.6818	-1.49505	1.05077	1.26744	0.499899	0.657	0.991543	0.345541	0.536509	0.915752
NC_013961.1	610001	615000	5.81846e-05	0.00162551	0.000213333	27.9371	7.61959	3.66649	-1.6258	1.11763	1.03194	0.600414	0.7333	0.987534	0.383546	0.520629	0.85096
NC_013961.1	615001	620000	6.00488e-05	0.0024891	0.00106667	41.4513	2.33352	17.7634	-0.33465	0.25029	1.30798	0.670893	0.78868	0.986799	0.347771	0.515608	0.94634
NC_013961.1	620001	625000	0.000284972	0.00422819	0.00032	14.8372	13.2131	1.12292	0.578756	0.779366	1.12414	0.563753	0.542127	0.966167	0.344441	0.368203	0.900174
NC_013961.1	625001	630000	4.51319e-05	0.00619513	0.000213333	137.267	29.0397	4.72688	-1.3576	0.826409	1.03194	0.361137	0.654017	0.996188	0.302416	0.51681	0.967575
NC_013961.1	630001	635000	1.19347e-05	0.00243827	0.00032	204.301	7.61959	26.8126	-0.898344	0.893818	1.12414	0.737902	0.803427	0.997207	0.444013	0.671487	0.97248
NC_013961.1	635001	640000	0.000110407	0.00419937	0.00117333	38.0354	3.57902	10.6273	-0.98558	0.630168	1.30798	0.701538	0.776679	0.98819	0.409347	0.498497	0.934917
NC_013961.1	640001	645000	0.000447275	0.000977126	0.00213333	2.18462	0.458029	4.76962	-0.506104	-0.183535	1.36057	0.771457	0.667101	0.675697	0.490438	0.40189	0.437131
NC_013961.1	645001	650000	0.000134645	0.00148632	0.000213333	11.0388	6.96714	1.58441	-0.317322	1.20934	1.03194	0.691049	0.697366	0.965966	0.483466	0.347529	0.918705
NC_013961.1	650001	655000	0.000111893	0.00657761	0.00608219	58.7848	1.08145	54.3572	0.851053	0.881152	1.45028	0.591089	0.559631	0.959936	0.378789	0.285036	0.8854
NC_013961.1	655001	660000	0.000621534	0.00176856	0.000533333	2.84548	3.31605	0.858091	1.52218	0.869622	1.21883	0.400534	0.857246	0.932851	0.28571	0.678837	0.831704
NC_013961.1	660001	665000	0.000130172	0.00136005	0.00032	10.4481	4.25016	2.45829	0.324024	0.0594673	1.12414	0.402536	0.806493	0.971759	0.24525	0.500976	0.878542
NC_013961.1	665001	670000	1.19347e-05	0.00216867	0.000533333	181.711	4.06626	44.6876	-0.898344	0.587861	1.21883	0.661486	0.782929	0.99401	0.379502	0.497062	0.950373
NC_013961.1	670001	675000	8.80228e-05	0.00152433	0.000426667	17.3174	3.57265	4.84723	-0.39108	0.774621	1.18059	0.70256	0.798189	0.980111	0.41074	0.534367	0.8852
NC_013961.1	675001	680000	0.000525967	0.0014487	0.00096	2.75436	1.50906	1.82521	0.709094	0.667014	1.2971	0.56035	0.848954	0.936531	0.338561	0.623145	0.821542
NC_013961.1	680001	685000	3.35676e-05	0.00210567	0.000533333	62.7292	3.94813	15.8883	-0.947112	0.313946	1.18059	0.694007	0.807557	0.992478	0.387389	0.525719	0.935932
NC_013961.1	685001	690000	0.000136143	0.00229913	0.000800096	16.8876	2.87357	5.87688	-0.150457	0.587835	1.39605	0.614511	0.849229	0.983239	0.365853	0.627471	0.930248
NC_013961.1	690001	695000	0.000169707	0.00234607	0.00149333	13.8242	1.57103	8.79946	0.951465	0.67462	1.33727	0.724017	0.830312	0.978877	0.461245	0.644831	0.925825
NC_013961.1	695001	700000	0.000362278	0.0049692	0.00106667	13.7165	4.65861	2.94434	-1.63238	0.809715	1.30798	0.61529	0.793647	0.977857	0.352969	0.525724	0.837691
NC_013961.1	700001	705000	0.00046596	0.00244651	0.000213333	5.25047	11.468	0.457835	-0.101613	0.615394	1.03194	0.49393	0.859384	0.963519	0.27607	0.675409	0.847224
NC_013961.1	705001	710000	0.00061705	0.00182765	0.000533333	2.96192	3.42685	0.864327	1.44343	0.742208	1.21883	0.440401	0.78549	0.915208	0.319854	0.511377	0.853829
NC_013961.1	710001	715000	0.000111896	0.000863192	0.000426667	7.71423	2.0231	3.81307	0.0796322	-0.182932	1.18059	0.626053	0.9232	0.984914	0.315472	0.746762	0.957612
NC_013961.1	715001	720000	2.23779e-05	0.00277916	0.00064	124.192	4.34244	28.5996	-0.544143	0.228903	1.24649	0.709349	0.804804	0.994438	0.38381	0.580136	0.967448
NC_013961.1	720001	725000	5.52027e-05	0.00185321	0.000746667	33.571	2.48198	13.5259	-1.3447	0.265674	1.26744	0.727664	0.826608	0.989292	0.372745	0.56155	0.914079
NC_013961.1	725001	730000	0.00023312	0.00255619	0.000533333	10.9651	4.79286	2.2878	0.522573	0.643348	1.21883	0.629407	0.861777	0.982222	0.375618	0.644069	0.942428
NC_013961.1	730001	735000	0.000276023	0.00202534	0.000426667	7.33758	4.74689	1.54577	-0.235304	0.9529	1.18059	0.643564	0.830975	0.97018	0.380652	0.604363	0.856509
NC_013961.1	735001	740000	8.05642e-05	0.00165499	0.000426667	20.5425	3.87888	5.29599	-0.51778	1.25546	1.12414	0.80881	0.873757	0.990388	0.542832	0.716137	0.95772
NC_013961.1	740001	745000	0.000219332	0.00248871	0.0016	11.3468	1.55544	7.29488	-0.0630548	0.585317	1.34234	0.649109	0.836939	0.976692	0.370756	0.595769	0.908974
NC_013961.1	745001	750000	8.16803e-05	0.000315836		3.86673			-1.50817	0.723377		0.217444	0.241814	0.677874	0.155598	-0.0119993	-0.115077
NC_013961.1	750001	755000	0.000120845	0.00070342	0.000160058	5.82084	4.39478	1.32449	-0.898275	1.90323	1.90989	0.610399	0.633802	0.928947	0.460295	0.411308	0.737831
NC_013961.1	755001	760000	9.39927e-05	0.00259038	0.000480058	27.5594	5.39597	5.1074	-0.823554	0.702054	1.38922	0.735465	0.798805	0.988809	0.461444	0.564723	0.932682
NC_013961.1	760001	765000	5.6323e-05	0.00157913	0.00064	28.037	2.46739	11.363	-1.60434	0.925239	1.24649	0.782281	0.807872	0.986276	0.495003	0.582153	0.915917
NC_013961.1	765001	770000	0.000156655	0.00186127	0.000533333	11.8813	3.48988	3.40451	-1.48158	-0.157302	1.21883	0.637173	0.863785	0.984048	0.294719	0.659125	0.900586
NC_013961.1	770001	775000	3.4314e-05	0.00313349	0.00032	91.3181	9.79216	9.32564	-1.17519	-0.0323937	1.12414	0.649676	0.808884	0.995855	0.323379	0.602252	0.959672
NC_013961.1	775001	780000	8.0195e-05	0.00183579	0.000213333	22.8916	8.60528	2.66018	-1.76995	0.928274	1.03194	0.723898	0.929184	0.995479	0.430201	0.818944	0.961459
NC_013961.1	780001	785000	6.48989e-05	0.00125895	0.00032	19.3986	3.93422	4.93075	-0.127081	0.425369	1.12414	0.553261	0.821324	0.982424	0.323012	0.536566	0.930521
NC_013961.1	785001	790000	0.000278268	0.00319245	0.00064	11.4726	4.9882	2.29994	1.21043	1.32755	1.24649	0.579535	0.727834	0.960029	0.412508	0.516609	0.879363
NC_013961.1	790001	795000	6.97477e-05	0.00128421	0.00378712	18.4122	0.339099	54.2974	-0.305432	0.75243	1.41281	0.48257	0.698328	0.937416	0.318489	0.499623	0.841757
NC_013961.1	795001	800000	5.59454e-05	0.00173922	0.000853333	31.0878	2.03815	15.253	0.638107	0.706023	1.28387	0.69304	0.729856	0.980423	0.411236	0.4712	0.9248
NC_013961.1	800001	805000	0.000483861	0.00130131	0.000373378	2.68943	3.48523	0.771664	0.555198	0.200668	1.38689	0.553953	0.867972	0.944984	0.312596	0.639031	0.861441
NC_013961.1	805001	810000	8.87719e-05	0.00180225	0.00032	20.302	5.63203	3.60474	-1.22949	1.14911	1.12414	0.669228	0.795825	0.984807	0.402902	0.567005	0.881365
NC_013961.1	810001	815000	2.23779e-05	0.00160873	0.00032	71.8892	5.02728	14.2998	-0.544143	0.874926	1.12414	0.779434	0.796835	0.994077	0.488267	0.56839	0.957645
NC_013961.1	815001	820000	0.000209241	0.00188639	0.000213333	9.01539	8.84247	1.01956	0.642912	0.497951	1.03194	0.697746	0.819448	0.975739	0.382101	0.559415	0.923278
NC_013961.1	820001	825000	1.11891e-05	0.00117053	0.00064	104.613	1.82895	57.1985	-0.87612	-0.081964	1.24649	0.779317	0.839889	0.991317	0.410814	0.567561	0.94311
NC_013961.1	825001	830000	0.000170838	0.00158334	0.000426667	9.26808	3.71095	2.49749	-0.631551	1.19976	1.18059	0.531921	0.795143	0.967934	0.320922	0.567112	0.809107
NC_013961.1	830001	835000	0.000138376	0.0026027	0.000746667	18.8089	3.48576	5.39593	-0.594743	0.471217	1.26744	0.72248	0.83903	0.987054	0.400098	0.615623	0.922012
NC_013961.1	835001	840000	0.000359978	0.00381924	0.00064	10.6096	5.96756	1.77789	0.623808	-0.135292	1.24649	0.345966	0.748234	0.963392	0.225523	0.423442	0.898101
NC_013961.1	840001	845000	0.000322309	0.00157053	0.00096	4.87275	1.63597	2.97851	0.754696	0.277546	1.2971	0.367075	0.912787	0.975164	0.242188	0.727054	0.923119
NC_013961.1	845001	850000	3.87892e-05	0.00192421	0.000853333	49.6068	2.25493	21.9992	0.146601	1.2808	1.28387	0.74248	0.64183	0.976703	0.553253	0.413726	0.929304
NC_013961.1	850001	855000	6.78804e-05	0.00130947	0.000480058	19.2908	2.72773	7.07212	-0.173541	0.613352	1.38922	0.732445	0.894659	0.990237	0.449205	0.719787	0.949823
NC_013961.1	855001	860000	3.50591e-05	0.00516652	0.00032	147.366	16.1454	9.12744	-1.38094	0.763365	1.12414	0.52578	0.825553	0.997229	0.335021	0.56898	0.970674
NC_013961.1	860001	865000	0.000259981	0.00272917	0.000853333	10.4976	3.19825	3.28229	-1.10394	0.619185	1.26744	0.658728	0.902359	0.987997	0.40451	0.73092	0.930848
NC_013961.1	865001	870000	1.19347e-05	0.00344923	0.00106667	289.009	3.23364	89.3755	-0.898344	0.69064	1.30798	0.616045	0.843902	0.995274	0.364722	0.616785	0.966162
NC_013961.1	870001	875000	0.00017232	0.00342095	0.00064	19.8523	5.34523	3.71402	0.313478	-0.297308	1.24649	0.696738	0.843448	0.988805	0.326572	0.669675	0.973281
NC_013961.1	875001	880000	0.000185383	0.0106104	0.00032	57.235	33.1575	1.72616	-0.752092	-0.82238	1.12414	0.413443	0.747768	0.994227	0.201327	0.633936	0.970645
NC_013961.1	880001	885000	0.000245458	0.00828273	0.00032	33.744	25.8835	1.30369	-1.64619	-0.503595	1.12414	0.545632	0.80419	0.992681	0.241388	0.677782	0.94787
NC_013961.1	885001	890000	0.000176064	0.00234169	0.00154685	13.3002	1.51384	8.78573	-1.24223	0.844954	1.33148	0.695343	0.88494	0.985086	0.408703	0.722483	0.924724
NC_013961.1	890001	895000	0.00024544	0.00237492	0.000853333	9.67617	2.78311	3.47675	0.140742	-0.288955	1.26744	0.543558	0.667562	0.949164	0.274205	0.355734	0.871751
NC_013961.1	895001	900000	0.000284622	0.0037433	0.000426667	13.1518	8.77335	1.49907	-0.613495	-0.201318	1.18059	0.632122	0.696971	0.971269	0.294643	0.481903	0.846534
NC_013961.1	900001	905000	0.000150314	0.00206785	0.00064	13.7569	3.23102	4.25775	-0.0765989	0.914972	1.24649	0.742659	0.746474	0.974904	0.456889	0.49184	0.891219
NC_013961.1	905001	910000	0.000174931	0.00296092	0.000586737	16.9262	5.04642	3.35411	1.07854	0.463135	1.3917	0.64981	0.846615	0.98662	0.379012	0.599374	0.956638
NC_013961.1	910001	915000	5.78123e-05	0.00176849	0.000426667	30.5902	4.1449	7.38021	-1.62137	0.822542	1.18059	0.669553	0.865	0.991958	0.345618	0.642222	0.895058
NC_013961.1	915001	920000	0.000879895	0.00612727	0.000213333	6.96364	28.7216	0.242453	0.832885	-0.397723	1.03194	0.325034	0.636893	0.919637	0.198771	0.234239	0.820362
NC_013961.1	920001	925000
NC_013961.1	925001	930000	0.000123459	0.00212211	0.000906993	17.1888	2.33972	7.34651	0.284589	0.179302	1.58225	0.748572	0.92962	0.992389	0.441886	0.797669	0.967161
NC_013961.1	930001	935000	0.000158157	0.00232	0.000426667	14.669	5.4375	2.69774	-0.319234	-0.342415	1.18059	0.702118	0.865548	0.986815	0.319696	0.702627	0.931633
NC_013961.1	935001	940000	1.15619e-05	0.00251408	0.000320154	217.445	7.85272	27.6904	-0.887567	0.413988	1.90038	0.60475	0.774794	0.996241	0.333323	0.455979	0.972566
NC_013961.1	940001	945000	7.68344e-05	0.00364729	0.00443145	47.4695	0.823047	57.6753	-0.562947	0.871733	1.58737	0.719296	0.70468	0.964902	0.430225	0.439716	0.886995
NC_013961.1	945001	950000	0.000225689	0.0036351	0.000533333	16.1067	6.81582	2.36313	-1.2569	-0.409438	1.18059	0.495869	0.790428	0.982705	0.230975	0.702487	0.882654
NC_013961.1	950001	955000		0.000538947	0.00064		0.842105			-0.0427875	1.24649	0.879017	0.902346	0.992767	0.476008	0.69876	0.970836
NC_013961.1	955001	960000	8.01893e-05	0.00366007	0.00064	45.6429	5.71886	7.98111	0.119748	1.50054	1.21883	0.630446	0.771329	0.990571	0.442657	0.549898	0.959982
NC_013961.1	960001	965000	9.8838e-05	0.00323443	0.00064	32.7246	5.0538	6.47524	0.540487	-0.171043	1.24649	0.572501	0.771111	0.987039	0.278315	0.485269	0.96324
NC_013961.1	965001	970000	7.16093e-05	0.00182358	0.000533333	25.4657	3.41921	7.44782	1.01903	1.3284	1.21883	0.589235	0.858837	0.989478	0.429867	0.684567	0.975086
NC_013961.1	970001	975000	3.3195e-05	0.00257283	0.000746667	77.5066	3.44575	22.4934	-0.938988	0.641275	1.26744	0.649754	0.857927	0.994473	0.376061	0.631775	0.952131
NC_013961.1	975001	980000	2.31235e-05	0.00107373	0.000746667	46.4346	1.43803	32.2904	-0.564282	0.788916	1.26744	0.803813	0.879166	0.991187	0.485707	0.692915	0.966207
NC_013961.1	980001	985000	0.000130169	0.0027539	0.00106667	21.1563	2.58177	8.1945	0.284287	0.36742	1.30798	0.689496	0.81664	0.984476	0.400343	0.540818	0.954491
NC_013961.1	985001	990000		0.00226596	0.000106667		21.2433			0.955895	0.850568	0.686514	0.82311	0.999306	0.428378	0.605301	0.998556
NC_013961.1	990001	995000	3.28221e-05	0.00228219	0.00032	69.5321	7.13184	9.74953	-0.5228	1.36402	1.12414	0.578044	0.812273	0.99396	0.389135	0.601452	0.964395
NC_013961.1	995001	1000000	0.000209631	0.00262757	0.00128	12.5343	2.05279	6.10597	1.0139	0.484604	1.32483	0.535982	0.849497	0.979048	0.326508	0.608833	0.934228
NC_013961.1	1000001	1005000	0.000322287	0.00191158	0.000533333	5.9313	3.58421	1.65484	0.562458	0.662032	1.21883	0.604617	0.784709	0.952751	0.391661	0.521347	0.890817
NC_013961.1	1005001	1010000	0.00018948	0.00220666	0.000426667	11.6459	5.17186	2.25178	-0.182446	0.371278	1.18059	0.701986	0.814357	0.979007	0.392624	0.529016	0.923089
NC_013961.1	1010001	1015000	5.59461e-05	0.00125895	0.00637651	22.5029	0.197436	113.976	-0.711499	0.778825	1.88814	0.40809	0.764985	0.941309	0.285835	0.653563	0.889598
NC_013961.1	1015001	1020000	0.000125708	0.00114531	0.00032	9.11088	3.57909	2.54558	-1.01319	0.331582	1.12414	0.605012	0.869223	0.978403	0.311701	0.671371	0.848563
NC_013961.1	1020001	1025000	5.6319e-05	0.00183186	0.00064	32.5265	2.86228	11.3638	-1.04169	1.58454	1.24649	0.557225	0.840757	0.990051	0.39019	0.671591	0.912132
NC_013961.1	1025001	1030000	0.000487597	0.00216421	0.00117333	4.43852	1.8445	2.40635	0.418771	0.144289	1.30798	0.55808	0.825813	0.949156	0.303677	0.574567	0.84776
NC_013961.1	1030001	1035000	8.83948e-05	0.00193722	0.000746667	21.9155	2.59449	8.44696	-0.494665	0.562672	1.28387	0.701463	0.811593	0.985042	0.398422	0.559618	0.945358
NC_013961.1	1035001	1040000	8.65289e-05	0.00255178	0.00064	29.4905	3.98716	7.39637	-0.481245	0.699619	1.24649	0.595469	0.84935	0.990888	0.363489	0.620298	0.948633
NC_013961.1	1040001	1045000	0.000200301	0.00113268	0.000213333	5.65489	5.30945	1.06506	-0.237195	1.33878	1.03194	0.681241	0.884561	0.971382	0.448353	0.73945	0.887047
NC_013961.1	1045001	1050000	0.000165616	0.00165895	0.000746667	10.0168	2.22181	4.50842	-0.605378	0.872554	1.26744	0.490601	0.881361	0.981337	0.301531	0.718033	0.908013
NC_013961.1	1050001	1055000	0.000213351	0.00151579	0.000480173	7.10468	3.15676	2.25062	-0.821341	0.57813	1.68213	0.43259	0.961224	0.993001	0.278646	0.875306	0.958701
NC_013961.1	1055001	1060000	0.000187981	0.00178961	0.000533333	9.52016	3.35552	2.83716	0.417806	0.930605	1.21883	0.419894	0.858163	0.979451	0.312843	0.639358	0.938477
NC_013961.1	1060001	1065000	3.87892e-05	0.00104004	0.000320077	26.8126	3.24934	8.2517	0.146601	0.349505	1.59319	0.421883	0.8329	0.987019	0.281508	0.557107	0.940855
NC_013961.1	1065001	1070000	6.75082e-05	0.00166342	0.00032	24.6403	5.19819	4.74016	-1.23624	0.881451	1.12414	0.628429	0.849674	0.990051	0.364221	0.634824	0.896534
NC_013961.1	1070001	1075000	7.16118e-05	0.00334763	5.33397e-05	46.7469	62.7606	0.744845	-1.18331	1.04756	1.4451	0.648311	0.761726	0.993539	0.396902	0.508516	0.958313
NC_013961.1	1075001	1080000	2.31241e-05	0.00300278	0.000746667	129.855	4.02158	32.2896	-1.18376	1.0716	1.21883	0.582669	0.702246	0.990566	0.368126	0.45426	0.923959
NC_013961.1	1080001	1085000	0.000241337	0.00403868	0.000746667	16.7346	5.40894	3.09388	-0.848612	-0.0754379	1.26744	0.581538	0.779017	0.980232	0.27647	0.436465	0.885982
NC_013961.1	1085001	1090000	5.81825e-05	0.00200842	0.00064	34.5193	3.13816	10.9999	0.59271	-0.147272	1.24649	0.797871	0.820499	0.990046	0.397831	0.496752	0.960177
NC_013961.1	1090001	1095000		0.00146953	0.000533333		2.75537			0.571278	1.21883	0.739702	0.840449	0.995191	0.426283	0.603964	0.973957
NC_013961.1	1095001	1100000	0.000115249	0.00188233	0.000906775	16.3327	2.07585	7.86796	-0.0537905	0.820732	1.39784	0.611901	0.80047	0.979861	0.374667	0.572633	0.906707
NC_013961.1	1100001	1105000	0.00011413	0.00282149	0.00096	24.7217	2.93905	8.41146	-0.950591	0.456199	1.28387	0.727374	0.781559	0.984074	0.400903	0.502169	0.912493
NC_013961.1	1105001	1110000	0.000243569	0.00188211	0.000533333	7.72721	3.52896	2.18966	0.669043	1.73645	1.21883	0.686737	0.798508	0.964064	0.510018	0.593786	0.900182
NC_013961.1	1110001	1115000	0.00038792	0.00262336	0.00138667	6.76263	1.89184	3.57463	1.04327	0.709861	1.33148	0.436176	0.775159	0.953447	0.300985	0.522775	0.889866
NC_013961.1	1115001	1120000	0.00135172	0.00329787	0.00064	2.43976	5.15292	0.473471	1.80165	1.46324	1.24649	0.474139	0.730169	0.870617	0.361918	0.518388	0.757847
NC_013961.1	1120001	1125000	0.000792494	0.00972476	0.00224161	12.2711	4.33829	2.82855	0.804565	0.772146	1.57577	0.370856	0.458674	0.915876	0.29396	0.212198	0.813847
NC_013961.1	1125001	1130000	0.000205157	0.00314203	0.000693417	15.3152	4.53123	3.37993	-0.249936	-1.01508	1.3917	0.325526	0.788997	0.977897	0.159946	0.367584	0.947521
NC_013961.1	1130001	1135000	0.000371543	0.00348752	0.00128	9.38659	2.72462	3.44509	-0.407998	0.363176	1.32483	0.577342	0.835274	0.974904	0.336516	0.61003	0.906938
NC_013961.1	1135001	1140000	0.000186875	0.00363468	0.00096	19.4498	3.78612	5.13712	0.0319768	1.01056	1.28387	0.686036	0.844036	0.987652	0.428526	0.657339	0.945375
NC_013961.1	1140001	1145000	0.000357757	0.00163375	0.000746667	4.56665	2.18806	2.08708	-0.296522	0.0303047	1.26744	0.569775	0.782436	0.940149	0.282011	0.488951	0.767953
NC_013961.1	1145001	1150000	0.000153669	0.0027878	0.000693417	18.1416	4.02038	4.51241	0.678745	0.722949	1.394	0.786621	0.872273	0.989232	0.47366	0.692282	0.96528
NC_013961.1	1150001	1155000	0.000423833	0.00414866	0.000480058	9.78843	8.642	1.13266	-1.47285	1.34024	1.38922	0.690763	0.709041	0.963747	0.452937	0.468735	0.756973
NC_013961.1	1155001	1160000	0.000317423	0.00276232	0.00192	8.70233	1.43871	6.04871	0.0984605	1.20116	1.35442	0.379303	0.723277	0.949875	0.305202	0.508337	0.84619
NC_013961.1	1160001	1165000	0.000186873	0.00232439	0.000746667	12.4383	3.11302	3.99559	0.479527	0.502706	1.26744	0.647435	0.795713	0.973808	0.387159	0.527758	0.932336
NC_013961.1	1165001	1170000	7.16134e-05	0.00285552	0.00064	39.8741	4.46175	8.93687	-0.646804	0.779187	1.24649	0.819016	0.878064	0.994494	0.536994	0.695113	0.980337
NC_013961.1	1170001	1175000	0.000157775	0.00354243	0.000533333	22.4524	6.64206	3.38034	-1.31081	0.976178	1.21883	0.606572	0.876339	0.991871	0.35436	0.704853	0.932593
NC_013961.1	1175001	1180000	9.32435e-05	0.0020425	0.00128	21.905	1.5957	13.7275	-0.887866	0.741028	1.30798	0.667424	0.794971	0.981534	0.387597	0.559204	0.928751
NC_013961.1	1180001	1185000	6.11684e-05	0.00168025	0.000106667	27.4692	15.7523	1.74383	-0.265104	0.599911	0.850568	0.681898	0.805404	0.989089	0.389535	0.546493	0.958461
NC_013961.1	1185001	1190000	0.000268205	0.00216859	0.00032	8.08557	6.77684	1.19312	1.23257	0.505705	1.12414	0.4893	0.788002	0.963786	0.318529	0.535917	0.958651
NC_013961.1	1190001	1195000	0.00100291	0.00198324	0.000213333	1.97749	9.29645	0.212714	1.23257	0.573842	1.03194	0.376535	0.851408	0.907232	0.245351	0.604463	0.745962
NC_013961.1	1195001	1200000	0.000217446	0.00171415	0.00149333	7.88311	1.14787	6.86759	0.248141	0.405984	1.33727	0.393299	0.835183	0.968065	0.266215	0.606638	0.900633
NC_013961.1	1200001	1205000	0.000109657	0.00180238	0.000586737	16.4365	3.07187	5.35066	0.638107	0.491781	1.3917	0.728329	0.826819	0.982542	0.455045	0.573922	0.9539
NC_013961.1	1205001	1210000	5.48309e-05	0.00179389	0.00128	32.7168	1.40148	23.3445	-1.33874	0.0723743	1.32483	0.490388	0.779737	0.98084	0.256393	0.49062	0.883219
NC_013961.1	1210001	1215000	1.15619e-05	0.00196218	0.00149333	169.711	1.31396	129.16	-0.887567	0.825436	1.33727	0.587674	0.747249	0.982319	0.368966	0.479496	0.918159
NC_013961.1	1215001	1220000	7.87003e-05	0.00151579	0.000533333	19.2603	2.84211	6.77676	-1.36304	1.07002	1.21883	0.700204	0.856055	0.98701	0.426817	0.662153	0.877064
NC_013961.1	1220001	1225000		0.00193293	0.000373378		5.17687			0.839985	1.38689	0.55544	0.80195	0.996258	0.356646	0.565665	0.982586
NC_013961.1	1225001	1230000	0.000249928	0.00181916	0.00064	7.27874	2.84244	2.56074	-0.0458592	0.563294	1.24649	0.494461	0.918251	0.984018	0.28632	0.752133	0.925546
NC_013961.1	1230001	1235000	4.02807e-05	0.00160861		39.935			0.108128	0.666037		0.633615	0.952835	0.998541	0.372134	0.868701	0.99254
NC_013961.1	1235001	1240000	2.31241e-05	0.00100234	0.000586737	43.3461	1.70833	25.3734	-1.18376	0.336314	1.3917	0.803175	0.960031	0.997332	0.417504	0.881813	0.974573
NC_013961.1	1240001	1245000	6.97477e-05	0.00165065	0.00032	23.666	5.15828	4.58796	-0.695214	0.73827	1.12414	0.796408	0.826965	0.986501	0.456149	0.614738	0.899106
NC_013961.1	1245001	1250000	0.000371547	0.00288976	0.000373378	7.77764	7.7395	1.00493	-0.00146459	1.03097	1.38606	0.547308	0.77084	0.960631	0.345827	0.528633	0.839039
NC_013961.1	1250001	1255000	0.000117492	0.00257313	0.000586737	21.9005	4.38549	4.99385	-0.463713	1.34001	1.3917	0.720722	0.880689	0.991128	0.458734	0.723593	0.942303
NC_013961.1	1255001	1260000	0.000413682	0.00388316	0.000906775	9.38682	4.28239	2.19196	-0.0672166	0.508937	1.39784	0.594235	0.914993	0.987708	0.338886	0.789703	0.94592
NC_013961.1	1260001	1265000	0.000822763	0.00812359	0.00181333	9.87355	4.47993	2.20395	0.319452	0.67888	1.35083	0.46336	0.863688	0.981205	0.30034	0.684424	0.933954
NC_013961.1	1265001	1270000	0.000195461	0.00558531	0.00096	28.5751	5.81803	4.91147	0.0166336	-0.968408	1.2971	0.418458	0.707985	0.980496	0.183315	0.268598	0.942799
NC_013961.1	1270001	1275000	0.000299913	0.00339527	0.00106667	11.3208	3.18306	3.5566	0.0495046	0.406323	1.2971	0.455029	0.788966	0.970834	0.275566	0.508072	0.900115
NC_013961.1	1275001	1280000	0.000186131	0.00168	0.00186734	9.0259	0.899675	10.0324	0.149025	1.59937	1.50748	0.669322	0.772381	0.954862	0.461662	0.612781	0.864717
NC_013961.1	1280001	1285000	1.08162e-05	0.00193263	0.000533333	178.679	3.62368	49.3087	-0.863936	1.8863	1.21883	0.713524	0.868333	0.995861	0.516878	0.727877	0.97352
NC_013961.1	1285001	1290000	2.31241e-05	0.00278337	0.00192046	120.367	1.44932	83.0502	-1.18376	1.23655	1.45754	0.526533	0.771574	0.984194	0.359831	0.54395	0.924281
NC_013961.1	1290001	1295000	1.15619e-05	0.00181088	0.00064	156.625	2.8295	55.3542	-0.887567	0.645811	1.24649	0.608752	0.837746	0.993988	0.360616	0.61197	0.94867
NC_013961.1	1295001	1300000	3.24479e-05	0.00159164	0.00106667	49.0522	1.49216	32.8733	-0.224403	1.38943	1.30798	0.684028	0.777557	0.984168	0.445168	0.570854	0.932016
NC_013961.1	1300001	1305000	3.39402e-05	0.00255208	0.000426667	75.1934	5.98143	12.5711	-0.954747	0.874358	1.18059	0.68518	0.765861	0.993024	0.428259	0.49713	0.937734
NC_013961.1	1305001	1310000	2.27514e-05	0.00199251	0.000693417	87.5775	2.87347	30.478	-1.17613	0.939057	1.3917	0.636848	0.848638	0.993934	0.394472	0.65866	0.947575
NC_013961.1	1310001	1315000	2.23779e-05	0.00216455	0.00101345	96.7271	2.13582	45.288	-0.544143	0.688371	1.3994	0.705886	0.868973	0.993452	0.408216	0.686015	0.956195
NC_013961.1	1315001	1320000	0.000623802	0.00249273	0.000426667	3.99603	5.84233	0.683978	0.877214	1.53754	1.18059	0.338855	0.791194	0.933617	0.280281	0.604705	0.860846
NC_013961.1	1320001	1325000	0.00205297	0.00800889	0.00341333	3.90112	2.34636	1.66263	0.818746	1.29327	1.38082	0.37502	0.531934	0.844865	0.269033	0.336263	0.662805
NC_013961.1	1325001	1330000	0.000111893	0.00184864	0.000106667	16.5215	17.3309	0.953295	0.851053	0.595999	0.850568	0.583021	0.851272	0.98791	0.366368	0.639024	0.985996
NC_013961.1	1330001	1335000	1.15619e-05	0.00485914	0.000533333	420.272	9.11089	46.1285	-0.887567	1.13407	1.21883	0.545026	0.783405	0.997425	0.378252	0.573377	0.975831
NC_013961.1	1335001	1340000	0.000107049	0.0102711	0.0113094	95.9477	0.908191	105.647	-0.606447	1.09076	1.42709	0.628305	0.673975	0.967997	0.411802	0.488937	0.905191
NC_013961.1	1340001	1345000	0.000383844	0.00332314	0.00603753	8.65753	0.550414	15.7291	0.77796	1.33181	1.61481	0.470046	0.714306	0.935348	0.341094	0.513531	0.830311
NC_013961.1	1345001	1350000		0.00208478	0.000426667		4.8862			0.80981	1.18059	0.65429	0.81332	0.996866	0.389927	0.586898	0.990108
NC_013961.1	1350001	1355000	3.39402e-05	0.00300655	0.000746667	88.5837	4.02663	21.9995	-0.954747	0.659937	1.26744	0.669823	0.809615	0.993425	0.372402	0.559406	0.94847
NC_013961.1	1355001	1360000	0.000119361	0.0016846	0.00128	14.1135	1.31609	10.7238	-1.13358	1.40145	1.32483	0.639913	0.646761	0.955653	0.421134	0.433319	0.809322
NC_013961.1	1360001	1365000	7.90714e-05	0.00117057	0.000746667	14.804	1.56773	9.44295	-0.587461	0.191678	1.24649	0.830126	0.820226	0.979618	0.502281	0.592464	0.931285
NC_013961.1	1365001	1370000	1.19347e-05	0.00256471	0.00096	214.895	2.67157	80.4377	-0.898344	1.09745	1.2971	0.733851	0.82843	0.994062	0.459251	0.62139	0.98079
NC_013961.1	1370001	1375000		0.00245062	0.000426667		5.74364			0.725248	1.18059	0.663082	0.818866	0.997108	0.40281	0.578009	0.984308
NC_013961.1	1375001	1380000	0.000215596	0.00242554	0.000533333	11.2504	4.54789	2.47376	-0.0895745	1.09836	1.21883	0.628595	0.760427	0.971286	0.384862	0.559225	0.917187
NC_013961.1	1380001	1385000	3.35676e-05	0.00237895	0.000746667	70.8704	3.18609	22.2437	-0.544143	1.09911	1.26744	0.663046	0.815515	0.992419	0.426367	0.607941	0.960756
NC_013961.1	1385001	1390000	4.88606e-05	0.00191631	0.000426667	39.2199	4.49135	8.73233	-0.467025	0.870577	1.18059	0.649577	0.785104	0.989236	0.38338	0.53585	0.926967
NC_013961.1	1390001	1395000	7.87031e-05	0.00174336	0.000426667	22.1511	4.086	5.42122	-1.58291	1.4884	1.18059	0.683918	0.799847	0.985537	0.470847	0.602533	0.89787
NC_013961.1	1395001	1400000	1.11891e-05	0.00194963	0.00032	174.244	6.09259	28.5993	-0.87612	0.635174	1.12414	0.577911	0.799366	0.995618	0.348176	0.529835	0.954675
NC_013961.1	1400001	1405000	7.87001e-05	0.00170961	0.000213333	21.7231	8.01381	2.71071	-0.493982	0.53469	1.03194	0.628832	0.829935	0.987043	0.349124	0.579153	0.914918
NC_013961.1	1405001	1410000	0.000101452	0.00245952	0.000426667	24.2432	5.7645	4.2056	-0.171419	1.02285	1.12414	0.678944	0.780929	0.984465	0.41314	0.536843	0.930899
NC_013961.1	1410001	1415000	6.6767e-05	0.00379472	0.00032	56.8353	11.8585	4.79279	-1.35409	1.08888	1.12414	0.756128	0.814547	0.994791	0.465801	0.594408	0.953333
NC_013961.1	1415001	1420000		0.00142321	0.000853333		1.66782			0.607838	1.28387	0.764016	0.802872	0.991115	0.481633	0.538349	0.956771
NC_013961.1	1420001	1425000	2.31241e-05	0.00143585	0.00032	62.0932	4.48703	13.8384	-1.18331	0.465522	1.12414	0.797938	0.903603	0.996594	0.422485	0.732208	0.959252
NC_013961.1	1425001	1430000	0.000167467	0.00155802	0.00106667	9.30344	1.46064	6.36943	0.12735	1.0851	1.30798	0.733338	0.790611	0.968001	0.481687	0.594932	0.886198
NC_013961.1	1430001	1435000	0.000283876	0.00212235	0.00240029	7.47633	0.884206	8.45542	0.735727	0.6385	1.40948	0.532264	0.525648	0.894326	0.320606	0.320344	0.775335
NC_013961.1	1435001	1440000	0.000140238	0.00181481	0.000426667	12.9409	4.25346	3.04245	1.01903	0.244229	1.18059	0.722085	0.816676	0.98099	0.390598	0.555864	0.970134
NC_013961.1	1440001	1445000		0.00195376						0.640354		0.696928	0.756061	1	0.404006	0.452587	1
NC_013961.1	1445001	1450000	0.000100705	0.00240028	0.00064	23.8348	3.75044	6.3552	-0.247031	1.10168	1.24649	0.693105	0.818337	0.987715	0.428281	0.620123	0.947549
NC_013961.1	1450001	1455000	2.16332e-05	0.00235396	0.000533333	108.812	4.41368	24.6534	-1.15224	0.834389	1.21883	0.779418	0.773018	0.993137	0.466296	0.522761	0.939436
NC_013961.1	1455001	1460000	4.58769e-05	0.00136842	0.000426667	29.8281	3.20723	9.30026	-1.51002	1.04976	1.18059	0.649758	0.852238	0.990265	0.376636	0.659003	0.902263
NC_013961.1	1460001	1465000	0.000245455	0.00203392	0.000213333	8.28633	9.53401	0.869133	-1.16511	0.731798	1.03194	0.538466	0.848213	0.976619	0.297283	0.607355	0.847516
NC_013961.1	1465001	1470000	0.000102946	0.00170125	0.00032	16.5257	5.31641	3.10843	-1.58293	0.578819	1.12414	0.621191	0.873799	0.989575	0.321866	0.652623	0.915652
NC_013961.1	1470001	1475000	3.35672e-05	0.00217279	0.000426667	64.7296	5.09247	12.7108	-0.9477	0.400996	1.18059	0.785607	0.819449	0.993105	0.495833	0.564341	0.938611
NC_013961.1	1475001	1480000	0.000162626	0.00346603	0.000373378	21.3129	9.2829	2.29593	-0.0373447	0.693865	1.38689	0.698155	0.722631	0.981552	0.422839	0.430218	0.94407
NC_013961.1	1480001	1485000	8.7654e-05	0.00224465	0.000213333	25.6081	10.5218	2.43381	-0.833882	1.19763	0.850568	0.696065	0.849755	0.991047	0.429335	0.684154	0.925173
NC_013961.1	1485001	1490000	8.65289e-05	0.00288533	0.00032	33.3453	9.01666	3.69819	-0.481245	-0.0734823	1.12414	0.623221	0.844187	0.993042	0.313684	0.604236	0.973314
NC_013961.1	1490001	1495000	8.3551e-05	0.00272053	0.00032	32.5613	8.50166	3.83	-0.917	0.392211	1.12414	0.714248	0.796089	0.990513	0.400886	0.503063	0.951916
NC_013961.1	1495001	1500000	0.000164856	0.00324324	0.000746667	19.6732	4.34362	4.52921	-0.388025	0.579631	1.26744	0.693339	0.801976	0.985697	0.426587	0.53596	0.938007
NC_013961.1	1500001	1505000	0.000222673	0.00323086	0.000533333	14.5094	6.05787	2.39514	0.338973	0.870794	1.21883	0.611495	0.773691	0.979031	0.389369	0.515969	0.94148
NC_013961.1	1505001	1510000	0.000209994	0.00153702	0.000533333	7.31935	2.88191	2.53975	-0.183288	1.12942	1.21883	0.681609	0.761298	0.954752	0.405927	0.531396	0.79035
NC_013961.1	1510001	1515000	3.58042e-05	0.00310364	0.000853333	86.6837	3.63708	23.8333	-1.39243	0.970413	1.26744	0.555784	0.823731	0.993879	0.354801	0.62196	0.951227
NC_013961.1	1515001	1520000	7.83319e-05	0.00192459	0.00032	24.5697	6.01434	4.08518	-1.57851	1.03274	1.12414	0.751691	0.84611	0.990739	0.493755	0.642508	0.927733
NC_013961.1	1520001	1525000	0.000218956	0.00202987	0.000213333	9.27068	9.51503	0.974319	-0.940292	0.358532	1.03194	0.756215	0.822709	0.976029	0.418373	0.558533	0.866318
NC_013961.1	1525001	1530000	3.72977e-05	0.00170967	0.000106667	45.8385	16.0281	2.85988	0.18723	0.595301	0.850568	0.343294	0.82056	0.992564	0.287248	0.548378	0.963347
NC_013961.1	1530001	1535000	0.000672957	0.00253915	0.000533333	3.77312	4.76091	0.792522	1.31022	0.335469	1.21883	0.263936	0.755232	0.914769	0.217011	0.436793	0.788535
NC_013961.1	1535001	1540000	0.000184275	0.00123814		6.71898			-0.319146	-0.625692		0.477153	0.846207	0.969571	0.197765	0.487872	0.861958
NC_013961.1	1540001	1545000	0.000327517	0.00211822	0.000213333	6.46751	9.92917	0.651365	0.256454	0.574382	1.03194	0.500463	0.756223	0.952345	0.306464	0.444164	0.839521
NC_013961.1	1545001	1550000	0.00013278	0.00224	0.00032	16.87	7	2.41	0.293595	0.72432	1.12414	0.698489	0.86614	0.988677	0.406455	0.662518	0.955896
NC_013961.1	1550001	1555000		0.00274979	0.000213333		12.8897			0.887022	1.03194	0.69454	0.813173	0.998665	0.435286	0.576994	0.994123
NC_013961.1	1555001	1560000	2.27514e-05	0.00308656	0.00064	135.665	4.82275	28.1301	-1.17613	0.628149	1.24649	0.678822	0.811385	0.994835	0.380359	0.564158	0.949417
NC_013961.1	1560001	1565000	5.78122e-05	0.00216859	0.000480058	37.5109	4.51735	8.30375	-0.297798	1.11693	1.38922	0.674967	0.818768	0.989843	0.425184	0.604478	0.938634
NC_013961.1	1565001	1570000	0.000221189	0.00377293	0.00096	17.0575	3.93014	4.34018	-0.463335	1.22244	1.2971	0.67972	0.761862	0.976401	0.427903	0.520254	0.878876
NC_013961.1	1570001	1575000	0.000106683	0.00182744	0.000426667	17.1296	4.28306	3.99939	-0.485896	0.649435	1.18059	0.600427	0.852496	0.984918	0.340179	0.628787	0.919411
NC_013961.1	1575001	1580000	5.59454e-05	0.00188233	0.000800096	33.6458	2.35263	14.3014	0.638107	1.23869	1.39605	0.625409	0.811357	0.985952	0.409591	0.610153	0.949243
NC_013961.1	1580001	1585000	0.000161513	0.00391777	0.001387	24.2567	2.82464	8.58754	-1.87436	1.41175	1.4708	0.765629	0.840956	0.988646	0.504281	0.664322	0.932857
NC_013961.1	1585001	1590000	7.94443e-05	0.00201692	0.000213333	25.3879	9.45433	2.68532	-1.37	0.373547	1.03194	0.621444	0.88794	0.993609	0.296202	0.667289	0.92078
NC_013961.1	1590001	1595000	5.59454e-05	0.00265315	0.00032	47.4239	8.29109	5.71986	0.638107	0.698098	1.12414	0.761082	0.810283	0.993204	0.449062	0.57132	0.979669
NC_013961.1	1595001	1600000	0.000311894	0.0019879	0.00064	6.37364	3.10609	2.05198	-1.1637	0.779465	1.24649	0.673674	0.820027	0.964117	0.371881	0.569725	0.855912
NC_013961.1	1600001	1605000	0.000650651	0.00280962	0.000746667	4.31817	3.76288	1.14757	0.0500732	0.687457	1.26744	0.541584	0.770343	0.935743	0.325339	0.496329	0.807282
NC_013961.1	1605001	1610000	0.000339498	0.00515048	0.000586737	15.1709	8.77817	1.72825	-1.33088	0.970217	1.3917	0.671806	0.832619	0.985559	0.429005	0.619821	0.926556
NC_013961.1	1610001	1615000	0.000374519	0.00328893	0.000746667	8.78174	4.40481	1.99367	0.294234	1.1946	1.26744	0.777418	0.82307	0.973153	0.53087	0.622583	0.909336
NC_013961.1	1615001	1620000	0.000196576	0.00209294	0.00117333	10.647	1.78376	5.96884	0.204689	0.353656	1.31709	0.779881	0.851286	0.97709	0.435815	0.620984	0.93066
NC_013961.1	1620001	1625000	0.00046445	0.00370526	0.00096	7.97774	3.85965	2.06696	0.406907	0.45404	1.2971	0.331254	0.804889	0.96512	0.239388	0.593537	0.870301
NC_013961.1	1625001	1630000	0.000147701	0.00375681	0.000426667	25.4352	8.80502	2.88872	0.612939	1.09019	1.18059	0.680212	0.846242	0.990481	0.437631	0.645313	0.971784
NC_013961.1	1630001	1635000	0.00037049	0.00805492	0.00138667	21.7413	5.80882	3.7428	-1.31267	0.472693	1.32483	0.725403	0.865587	0.990604	0.400482	0.654681	0.937492
NC_013961.1	1635001	1640000	0.000815467	0.0046951	0.00224	5.75756	2.09603	2.74689	-1.18106	0.639639	1.36057	0.641016	0.915703	0.980183	0.340286	0.776529	0.906625
NC_013961.1	1640001	1645000	0.00145988	0.00372211	0.000853333	2.5496	4.36185	0.584523	0.571184	0.667068	1.26744	0.45388	0.890882	0.949141	0.27357	0.704368	0.85286
NC_013961.1	1645001	1650000	0.000304806	0.00465757	0.000853333	15.2804	5.45809	2.79959	-1.53777	0.910699	1.28387	0.704425	0.868068	0.987577	0.384964	0.681654	0.914691
NC_013961.1	1650001	1655000	0.000716072	0.00475882	0.00106692	6.64573	4.46033	1.48996	-0.0275496	0.577442	1.48447	0.653037	0.8682	0.97242	0.365149	0.665988	0.895727
NC_013961.1	1655001	1660000	0.000128309	0.00668575	0.00138667	52.1066	4.82144	10.8073	-1.08115	0.604212	1.32483	0.764756	0.892995	0.995886	0.443248	0.719388	0.970912
NC_013961.1	1660001	1665000	0.000326779	0.00765712	0.000746667	23.4321	10.2551	2.28493	-0.127493	0.467746	1.26744	0.630917	0.81518	0.988789	0.353337	0.626013	0.949205
NC_013961.1	1665001	1670000	6.86272e-05	0.0028093	0.000213333	40.9357	13.1686	3.10858	-1.23042	0.591117	1.03194	0.820388	0.831664	0.994899	0.50896	0.571704	0.93978
NC_013961.1	1670001	1675000	2.08865e-05	0.0012044	0.000533333	57.664	2.25825	25.5348	-0.500143	0.637353	1.21883	0.678726	0.874736	0.993184	0.389615	0.67696	0.954476
NC_013961.1	1675001	1680000	2.16322e-05	0.00222324	0.000746667	102.775	2.97755	34.5165	-0.5228	0.931731	1.26744	0.62327	0.789501	0.990341	0.40244	0.565138	0.959783
NC_013961.1	1680001	1685000	0.000275271	0.00183179	0.000533333	6.6545	3.43461	1.93748	-0.0522797	0.735265	1.21883	0.64744	0.820914	0.966889	0.388419	0.566711	0.890896
NC_013961.1	1685001	1690000	3.43132e-05	0.00310797	0.000693417	90.5765	4.48211	20.2085	-0.960543	0.897306	1.394	0.700614	0.793501	0.993074	0.428119	0.547767	0.949549
NC_013961.1	1690001	1695000	0.000781302	0.00373154	0.000426667	4.77605	8.74579	0.546097	0.504285	1.5035	1.18059	0.46965	0.807257	0.948949	0.329734	0.608282	0.84585
NC_013961.1	1695001	1700000	0.000562387	0.00427823	0.00032	7.60727	13.3695	0.569003	-0.664452	1.48319	1.12414	0.515703	0.773406	0.958681	0.354161	0.567403	0.824642
NC_013961.1	1700001	1705000	4.8486e-05	0.00277949	0.000853333	57.3256	3.25722	17.5996	0.385736	0.989128	1.28387	0.584803	0.787003	0.989281	0.387638	0.545487	0.955114
NC_013961.1	1705001	1710000	0.000232384	0.00319219	0.00064	13.7367	4.9878	2.75406	0.619417	0.920078	1.21883	0.637486	0.846952	0.983576	0.419543	0.636891	0.94531
NC_013961.1	1710001	1715000	7.68317e-05	0.0029188	0.000853333	37.9895	3.42047	11.1065	-0.0465834	0.73223	1.28387	0.724859	0.845446	0.992014	0.468847	0.634951	0.978195
NC_013961.1	1715001	1720000	0.000337965	0.00121268	0.000746667	3.58818	1.62412	2.2093	0.877065	0.763028	1.26744	0.612953	0.806537	0.934682	0.388858	0.571517	0.812078
NC_013961.1	1720001	1725000	0.000226038	0.00234609	0.000426667	10.3792	5.49864	1.88759	-0.991289	0.473657	1.18059	0.647462	0.888879	0.986575	0.364901	0.714162	0.919486
NC_013961.1	1725001	1730000	0.000328349	0.00324299	0.00096	9.87666	3.37811	2.92372	-1.94867	1.19284	1.2971	0.550512	0.824914	0.975283	0.359295	0.602794	0.836432
NC_013961.1	1730001	1735000	0.000215247	0.00299392	0.000640154	13.9092	4.67687	2.97404	-1.81818	0.88896	1.52056	0.56418	0.826123	0.980671	0.3504	0.595473	0.827435
NC_013961.1	1735001	1740000	9.88438e-05	0.00226956	0.000426667	22.9611	5.31928	4.31658	-1.14144	0.65247	1.18059	0.611013	0.794386	0.986139	0.355274	0.541584	0.896399
NC_013961.1	1740001	1745000	0.00012793	0.0019288	0.00032	15.077	6.0275	2.50137	-1.7384	-0.160424	1.12414	0.739123	0.842209	0.986781	0.356704	0.571178	0.887156
NC_013961.1	1745001	1750000	0.000133531	0.00173501	0.00064	12.9933	2.71095	4.79289	-1.04675	0.518114	1.24649	0.660346	0.873538	0.986217	0.371573	0.664336	0.935455
NC_013961.1	1750001	1755000	0.000334204	0.00227807	0.0016	6.81641	1.42379	4.7875	0.155738	0.918435	1.34234	0.609175	0.817451	0.963209	0.37669	0.613396	0.872101
NC_013961.1	1755001	1760000	3.31947e-05	0.0034529	0.000426667	104.02	8.09273	12.8535	-0.940514	1.26742	1.18059	0.601208	0.790145	0.994919	0.392808	0.566048	0.956262
NC_013961.1	1760001	1765000	0.000593472	0.00503814	0.000746667	8.48926	6.74751	1.25813	1.08193	1.23646	1.26744	0.479364	0.794082	0.97028	0.351174	0.580942	0.904147
NC_013961.1	1765001	1770000	4.66217e-05	0.00197918	0.00064	42.4519	3.09247	13.7275	-1.51922	1.24736	1.24649	0.783259	0.86833	0.993526	0.476766	0.699454	0.921732
NC_013961.1	1770001	1775000	6.71393e-05	0.00357978	0.000213333	53.3187	16.7802	3.17747	-1.48018	0.545948	1.03194	0.687967	0.815929	0.994829	0.364565	0.557439	0.928198
NC_013961.1	1775001	1780000	0.000284223	0.0020131	0.000533333	7.08282	3.77456	1.87646	-0.515231	0.768834	1.21883	0.744787	0.833123	0.973802	0.46739	0.612914	0.906616
NC_013961.1	1780001	1785000	0.000139864	0.00190331	0.000106667	13.6083	17.8435	0.762648	-0.316552	1.23167	0.850568	0.707716	0.790253	0.98172	0.453122	0.555446	0.900862
NC_013961.1	1785001	1790000	2.31241e-05	0.00128441		55.5442			-1.18376	0.264026		0.6537	0.814676	0.993851	0.32488	0.540454	0.885852
NC_013961.1	1790001	1795000	5.6319e-05	0.0013011		23.1023			-1.02023	0.740868		0.470145	0.807701	0.987098	0.286353	0.585835	0.899723
NC_013961.1	1795001	1800000	4.62482e-05	0.00253151	0.00032	54.7375	7.91097	6.91919	-1.20869	0.843838	1.12414	0.582678	0.837917	0.9949	0.347804	0.615691	0.942892
NC_013961.1	1800001	1805000	0.00010033	0.00465463	0.000906775	46.3932	5.13317	9.03792	0.574146	0.536294	1.28387	0.664472	0.739777	0.988853	0.375257	0.452909	0.955704
NC_013961.1	1805001	1810000	0.000372276	0.00389533	0.000853538	10.4636	4.56375	2.29276	0.612689	0.656974	1.49857	0.598771	0.808448	0.975398	0.367538	0.561406	0.917771
NC_013961.1	1810001	1815000	0.000147705	0.00269926	0.00144017	18.2747	1.87426	9.75031	-0.485178	0.848737	1.40404	0.612052	0.826086	0.980815	0.367977	0.613587	0.906629
NC_013961.1	1815001	1820000	9.32434e-05	0.00395009	0.00032	42.3632	12.344	3.43188	-0.438767	1.57557	1.12414	0.688594	0.743148	0.990882	0.467358	0.514678	0.946322
NC_013961.1	1820001	1825000	7.90713e-05	0.00262367	0.00064	33.1811	4.09948	8.09396	-0.587114	0.55413	1.21883	0.722769	0.867747	0.992644	0.414536	0.652564	0.949376
NC_013961.1	1825001	1830000	0.000124575	0.00454772	0.00218667	36.5059	2.07975	17.553	0.166209	0.683496	1.35765	0.781187	0.797611	0.98602	0.460759	0.565174	0.938868
NC_013961.1	1830001	1835000	0.00118775	0.00353767	0.000160019	2.97846	22.1078	0.134724	0.663377	1.23954	1.39259	0.513585	0.853393	0.934218	0.372824	0.681168	0.786746
NC_013961.1	1835001	1840000	0.000323033	0.00370192	0.00101345	11.4599	3.65279	3.1373	0.415288	0.97354	1.2971	0.541683	0.828243	0.977341	0.368503	0.606056	0.924956
NC_013961.1	1840001	1845000	0.000109657	0.0020425	0.00117333	18.6263	1.74077	10.7	0.882693	0.692543	1.2971	0.62084	0.843075	0.982017	0.390117	0.617481	0.952689
NC_013961.1	1845001	1850000	2.08865e-05	0.00238793	0.000213333	114.329	11.1934	10.2139	-0.500143	1.0049	1.03194	0.684216	0.755906	0.99526	0.436085	0.50325	0.965802
NC_013961.1	1850001	1855000	1.15619e-05	0.00238765	0.00096	206.51	2.48714	83.0313	-0.887567	0.791316	1.2971	0.75499	0.836734	0.993401	0.440106	0.595664	0.964322
NC_013961.1	1855001	1860000	0.000163747	0.00216867	0.000426667	13.244	5.08282	2.60565	0.285939	0.186049	1.18059	0.547973	0.847074	0.983363	0.303495	0.579855	0.949209
NC_013961.1	1860001	1865000	1.11891e-05	0.000943231	0.00032	84.2991	2.9476	28.5993	-0.87612	0.990206	1.12414	0.684781	0.570035	0.951099	0.419796	0.27886	0.622114
NC_013961.1	1865001	1870000		0.000871613						0.473552		0.760108	-0.358025	1	0.446973	-0.555556	1
NC_013961.1	1870001	1875000	3.35676e-05	0.00387444	0.00117333	115.422	3.30209	34.9542	-0.947112	0.435802	1.31709	0.545318	0.872573	0.995239	0.314547	0.661361	0.969273
NC_013961.1	1875001	1880000	7.04936e-05	0.00273274	0.000533333	38.7658	5.12389	7.56569	-0.03679	0.475702	1.18059	0.717422	0.864544	0.993089	0.4187	0.648129	0.966193
NC_013961.1	1880001	1885000	0.0002022	0.0055552	0.00096	27.4738	5.78667	4.74777	-1.69238	1.09416	1.2971	0.712082	0.797064	0.988355	0.441726	0.570082	0.931493
NC_013961.1	1885001	1890000	0.00049651	0.00224447	0.000426667	4.52049	5.26047	0.859332	0.573485	0.284471	1.18059	0.622487	0.84112	0.956542	0.364136	0.575761	0.89732
NC_013961.1	1890001	1895000	6.75082e-05	0.00312494	0.00064	46.2898	4.88272	9.48033	-0.166354	0.755404	1.21883	0.75495	0.812852	0.991924	0.447454	0.577174	0.956386
NC_013961.1	1895001	1900000		0.000830028	0.000480173		1.7286			0.113334	1.68213	0.691553	0.645623	0.981579	0.398468	0.419787	0.938385
NC_013961.1	1900001	1905000	0.000125321	0.00124632	0.000480173	9.94502	2.59556	3.83154	1.13671	0.306437	1.72999	0.596482	0.713753	0.955388	0.346642	0.405093	0.874767
NC_013961.1	1905001	1910000	0.00032786	0.00448087	0.00149333	13.667	3.00059	4.55478	0.970568	0.231495	1.33727	0.496068	0.784416	0.97639	0.287658	0.553011	0.926141
NC_013961.1	1910001	1915000	0.000155541	0.00242115	0.00165353	15.566	1.46423	10.6308	0.170347	0.944655	1.40567	0.656753	0.828547	0.978724	0.386894	0.624637	0.906256
NC_013961.1	1915001	1920000	2.27514e-05	0.00253513	0.000746667	111.427	3.39526	32.8185	-0.87612	0.64978	1.26744	0.646538	0.855554	0.994687	0.390232	0.639211	0.976711
NC_013961.1	1920001	1925000	7.86993e-05	0.00244651	0.00064	31.0868	3.82267	8.13222	-0.580819	1.09968	1.24649	0.669665	0.802975	0.98844	0.41742	0.586549	0.923736
NC_013961.1	1925001	1930000	0.000500648	0.00178133	0.00032	3.55805	5.56666	0.639172	0.356963	0.702778	1.12414	0.476785	0.892684	0.960925	0.281815	0.705519	0.867116
NC_013961.1	1930001	1935000	0.000501423	0.00241741	0.000693417	4.8211	3.48623	1.3829	0.757216	1.18116	1.394	0.509166	0.838738	0.955717	0.341054	0.625717	0.864939
NC_013961.1	1935001	1940000	0.000133905	0.00244258	0.00122681	18.2411	1.991	9.16179	0.496972	1.23729	1.402	0.643208	0.820866	0.981101	0.450219	0.623899	0.939809
NC_013961.1	1940001	1945000	0.000161155	0.00304937	0.000426667	18.922	7.14696	2.64756	-0.858664	0.941393	1.18059	0.573254	0.743723	0.979538	0.353712	0.472582	0.870429
NC_013961.1	1945001	1950000	0.000252136	0.00231193	0.000746667	9.16938	3.09633	2.96137	0.704989	0.91721	1.24649	0.536617	0.788641	0.968112	0.356156	0.5684	0.907647
NC_013961.1	1950001	1955000	0.0010634	0.00392031	0.00096	3.68658	4.08366	0.902765	1.05845	1.31909	1.28387	0.398306	0.77091	0.925393	0.318339	0.600884	0.823364
NC_013961.1	1955001	1960000	0.00020296	0.00177291	0.00032	8.73527	5.54034	1.57667	-2.04872	1.38264	1.12414	0.728577	0.799742	0.971148	0.472368	0.599257	0.77498
NC_013961.1	1960001	1965000	2.27514e-05	0.00370177	0.00117333	162.705	3.15493	51.5718	-1.17613	0.978099	1.30798	0.655882	0.834453	0.994333	0.400893	0.62713	0.952506
NC_013961.1	1965001	1970000	6.52689e-05	0.0023839	0.00101345	36.5243	2.35226	15.5273	0.817712	0.791093	1.39784	0.78428	0.796028	0.987622	0.489912	0.535811	0.954092
NC_013961.1	1970001	1975000	5.22193e-05	0.00146526	0.00064	28.0597	2.28947	12.256	-0.983393	0.287925	1.24649	0.801546	0.88394	0.990425	0.449341	0.673659	0.923396
NC_013961.1	1975001	1980000	3.39402e-05	0.00312482	0.00213333	92.0684	1.46476	62.8556	-0.954747	0.583154	1.35765	0.705333	0.808563	0.98738	0.393377	0.552041	0.928194
NC_013961.1	1980001	1985000	2.16322e-05	0.00144022	0.00064	66.5776	2.25034	29.5855	-0.5228	0.965796	1.24649	0.835491	0.839832	0.991803	0.539945	0.641561	0.946507
NC_013961.1	1985001	1990000	2.23779e-05	0.00234957	0.000533333	104.995	4.40545	23.833	-0.544143	0.920233	1.21883	0.666178	0.789574	0.993618	0.393501	0.523016	0.959629
NC_013961.1	1990001	1995000	1.19347e-05	0.00213953	0.000426667	179.27	5.01452	35.7501	-0.898344	0.579392	1.18059	0.795223	0.813661	0.995973	0.466683	0.570696	0.960562
NC_013961.1	1995001	2000000	0.000176048	0.00163381	0.000426667	9.28048	3.82924	2.42358	-0.249922	0.719141	1.18059	0.475012	0.92233	0.988988	0.306046	0.77875	0.944007
NC_013961.1	2000001	2005000	0.000171572	0.00245081	0.00128	14.2844	1.9147	7.46042	-0.301857	0.521124	1.32483	0.560713	0.888849	0.987402	0.328921	0.723484	0.939445
NC_013961.1	2005001	2010000	3.4314e-05	0.00208445	0.00064	60.7463	3.25695	18.6513	-1.36946	0.67601	1.24649	0.705063	0.867342	0.994005	0.413785	0.665966	0.965563
NC_013961.1	2010001	2015000	3.87892e-05	0.000703213	0.000106667	18.1291	6.5926	2.74991	0.146601	1.07313	0.850568	0.684798	0.82617	0.984776	0.431128	0.607151	0.926517
NC_013961.1	2015001	2020000	4.69941e-05	0.00110737		23.564			-1.5241	0.343462		0.676322	0.76561	0.987975	0.329803	0.349497	0.733454
NC_013961.1	2020001	2025000	1.08162e-05	0.00214737	0.000106667	198.533	20.1315	9.86178	-0.863936	0.749154	0.850568	0.653538	0.831003	0.99816	0.38557	0.571581	0.974172
NC_013961.1	2025001	2030000	0.00011451	0.00210215	0.00032	18.3578	6.56922	2.79452	-0.515009	1.13185	1.12414	0.723128	0.816223	0.987089	0.43737	0.599478	0.913011
NC_013961.1	2030001	2035000	5.89292e-05	0.00173073	0.000426667	29.3697	4.0564	7.24033	-1.63368	-0.109856	1.18059	0.78457	0.848871	0.99205	0.428338	0.553157	0.958296
NC_013961.1	2035001	2040000	0.00013055	0.00245502	0.000533333	18.8052	4.60317	4.08528	-0.21901	0.450415	1.21883	0.717594	0.854245	0.988321	0.414115	0.617443	0.940048
NC_013961.1	2040001	2045000	3.35688e-05	0.00352055	0.00122681	104.876	2.86968	36.5461	-1.3576	0.798427	1.402	0.731058	0.777161	0.990822	0.415749	0.500883	0.935807
NC_013961.1	2045001	2050000	7.90695e-05	0.00326788	0.00064	41.3292	5.10606	8.09415	0.0492307	0.637316	1.24649	0.707229	0.827282	0.992799	0.418429	0.589541	0.961832
NC_013961.1	2050001	2055000	8.95168e-05	0.00269495	0.0016	30.1055	1.68434	17.8737	-0.337244	0.232851	1.34234	0.697612	0.859263	0.987931	0.359988	0.630214	0.930134
NC_013961.1	2055001	2060000	8.57849e-05	0.00234142	0.000480173	27.2941	4.8762	5.59741	-0.469762	-0.0294239	1.68213	0.665514	0.84684	0.9904	0.334277	0.683399	0.955454
NC_013961.1	2060001	2065000	2.31235e-05	0.00167171	0.000533333	72.2949	3.13446	23.0645	-0.564282	1.1941	1.21883	0.762136	0.863762	0.994477	0.514946	0.692054	0.967284
NC_013961.1	2065001	2070000	0.000220086	0.00209692	0.000586737	9.52773	3.57387	2.66594	-0.583405	0.677711	1.3917	0.55681	0.848691	0.977835	0.30618	0.631065	0.908341
NC_013961.1	2070001	2075000	0.000196186	0.00187398	0.000533333	9.55206	3.51371	2.71851	1.28071	0.727319	1.21883	0.63353	0.836493	0.976988	0.396982	0.60144	0.93005
NC_013961.1	2075001	2080000	0.000308489	0.00202582	0.00032	6.56691	6.33069	1.03731	-0.832948	0.494114	1.12414	0.685326	0.856915	0.973119	0.386871	0.624283	0.863781
NC_013961.1	2080001	2085000	0.000448751	0.00180646	0.000853333	4.02553	2.11695	1.90157	1.27993	0.631574	1.28387	0.42906	0.847517	0.952571	0.285961	0.619143	0.887174
NC_013961.1	2085001	2090000	0.000172695	0.00328511	0.000426667	19.0226	7.69947	2.47064	1.13088	0.609954	1.18059	0.748144	0.745675	0.980514	0.467252	0.460745	0.959321
NC_013961.1	2090001	2095000		0.00253964	0.000480058		5.29028			0.55465	1.38922	0.685765	0.831341	0.997128	0.385836	0.579745	0.988048
NC_013961.1	2095001	2100000	3.4314e-05	0.00251416	0.000533333	73.2692	4.71405	15.5427	-1.36981	0.892851	1.21883	0.758995	0.840943	0.994749	0.436461	0.63903	0.953156
NC_013961.1	2100001	2105000	0.00015965	0.00328536	0.000800096	20.5785	4.10621	5.01156	-1.14968	0.575454	1.39605	0.758841	0.764792	0.980868	0.481505	0.495839	0.848385
NC_013961.1	2105001	2110000	3.46866e-05	0.0024423	0.000426667	70.4105	5.72414	12.3006	-1.37572	0.643044	1.18059	0.604105	0.810963	0.993375	0.353589	0.535553	0.9396
NC_013961.1	2110001	2115000	1.11891e-05	0.00209692	0.000426667	187.407	4.91465	38.1324	-0.87612	0.517977	1.18059	0.809675	0.79506	0.994735	0.449669	0.506855	0.953878
NC_013961.1	2115001	2120000	5.55763e-05	0.00221903	0.00138667	39.9276	1.60026	24.9507	-1.3482	0.520675	1.33148	0.738215	0.721824	0.977433	0.412735	0.465134	0.890673
NC_013961.1	2120001	2125000	0.000104807	0.00172638	0.00032	16.472	5.39494	3.05323	0.57725	0.443426	1.12414	0.595548	0.883695	0.989689	0.363057	0.672608	0.977042
NC_013961.1	2125001	2130000	0.000207376	0.002017	0.000480058	9.72629	4.20158	2.31492	0.66803	0.989461	1.38922	0.498201	0.835499	0.976301	0.341162	0.641998	0.912563
NC_013961.1	2130001	2135000	5.18433e-05	0.00184457		35.5797			-0.519775	1.6093		0.620716	0.784445	0.992577	0.433286	0.579717	0.940576
NC_013961.1	2135001	2140000		0.0019036	0.00064		2.97437			0.617513	1.24649	0.796166	0.852352	0.996223	0.496517	0.619753	0.981137
NC_013961.1	2140001	2145000		0.00137695	0.000533333		2.58178			0.913622	1.21883	0.775897	0.867426	0.995735	0.507054	0.703115	0.980191
NC_013961.1	2145001	2150000	9.88392e-05	0.00182794	0.000213333	18.4941	8.56848	2.15838	-0.311316	0.803958	1.03194	0.734447	0.883161	0.992513	0.462595	0.715392	0.95965
NC_013961.1	2150001	2155000	5.74385e-05	0.00164632	0.000213333	28.6623	7.71714	3.71411	0.96586	1.49078	1.03194	0.543485	0.796756	0.987409	0.418714	0.588153	0.957107
NC_013961.1	2155001	2160000	0.000372676	0.00267821	0.000746667	7.18643	3.58689	2.00353	-1.12937	1.13038	1.26744	0.692771	0.827344	0.969785	0.44873	0.620978	0.854673
NC_013961.1	2160001	2165000	8.57809e-05	0.00122994	0.000426667	14.3382	2.88267	4.97392	1.30646	0.809506	1.18059	0.73879	0.875039	0.988462	0.475658	0.699113	0.964676
NC_013961.1	2165001	2170000	9.69788e-05	0.00249694	0.000533333	25.7473	4.68177	5.49948	-1.127	1.2355	1.18059	0.642808	0.827643	0.988365	0.412574	0.638622	0.954814
NC_013961.1	2170001	2175000	0.000102952	0.00195368	0.000533333	18.9766	3.66315	5.1804	-1.00175	1.29224	1.21883	0.477816	0.806505	0.982156	0.32418	0.603428	0.87682
NC_013961.1	2175001	2180000	0.000197697	0.00213928	0.000533333	10.821	4.01115	2.69773	-0.563886	1.45967	1.21883	0.5876	0.839735	0.978613	0.378744	0.654915	0.889079
NC_013961.1	2180001	2185000	0.000185752	0.00305335	0.00032	16.4378	9.54172	1.72273	0.53992	0.64961	1.12414	0.63179	0.805065	0.98307	0.392321	0.534207	0.939948
NC_013961.1	2185001	2190000	6.97453e-05	0.00223167	0.000160019	31.9974	13.9463	2.29433	-0.196628	0.971648	1.39259	0.563502	0.82672	0.992626	0.370096	0.596676	0.956379
NC_013961.1	2190001	2195000	0.000238723	0.00169691	0.00106667	7.10828	1.59085	4.46823	0.145752	0.568394	1.30798	0.394168	0.84439	0.968339	0.26587	0.613629	0.89469
NC_013961.1	2195001	2200000	0.000337581	0.00285075	0.000480058	8.44464	5.93834	1.42205	-0.050448	0.974178	1.38922	0.685203	0.864147	0.980231	0.440773	0.678765	0.94511
NC_013961.1	2200001	2205000	0.000101077	0.00348686	0.000800096	34.4971	4.35805	7.91571	-0.328657	1.20544	1.39605	0.633981	0.754636	0.98776	0.417913	0.510661	0.930042
NC_013961.1	2205001	2210000	0.000237604	0.00602197	0.000853538	25.3446	7.0553	3.59227	-0.288715	0.890334	1.49857	0.738107	0.846053	0.992353	0.447135	0.636935	0.958033
NC_013961.1	2210001	2215000	5.81825e-05	0.00221517	0.000746667	38.0728	2.96674	12.8332	0.59271	0.885055	1.21883	0.617908	0.773201	0.987637	0.401092	0.527599	0.950415
NC_013961.1	2215001	2220000	9.1011e-05	0.00325512	0.00170667	35.7662	1.90729	18.7523	-1.67238	0.493386	1.34683	0.760555	0.846305	0.988799	0.445843	0.622994	0.933164
NC_013961.1	2220001	2225000	0.000279793	0.00285053	0.000533333	10.188	5.34475	1.90617	-0.8096	1.18892	1.21883	0.621435	0.853544	0.979386	0.388809	0.690235	0.891265
NC_013961.1	2225001	2230000	3.35672e-05	0.0041519	0.00106667	123.689	3.89239	31.7772	-0.9477	0.704945	1.30798	0.774992	0.844223	0.995285	0.468781	0.616463	0.970873
NC_013961.1	2230001	2235000	6.714e-05	0.00475882	0.00064	70.8791	7.43566	9.53232	-1.47908	0.988887	1.24649	0.638281	0.791074	0.993566	0.38448	0.547079	0.939744
NC_013961.1	2235001	2240000	3.35676e-05	0.00173066	0.00032	51.5575	5.40831	9.533	-0.947112	1.16681	1.12414	0.659771	0.81409	0.992208	0.400045	0.555161	0.928255
NC_013961.1	2240001	2245000		0.00150316						1.12409		0.854156	0.52657		0.612317	0.0555556
NC_013961.1	2245001	2250000	0.00024544	0.00232078	0.000106667	9.45559	21.7572	0.434595	-0.202751	2.01408	0.850568	0.606113	0.809908	0.970614	0.43992	0.638321	0.881937
NC_013961.1	2250001	2255000	0.000386851	0.00278316	0.00032	7.1944	8.69737	0.827192	0.454156	1.18892	1.12414	0.45507	0.817917	0.965012	0.328037	0.587348	0.873574
NC_013961.1	2255001	2260000	0.000157775	0.00229483	0.00138667	14.545	1.65492	8.78891	-0.394957	1.34297	1.32483	0.62842	0.819253	0.978907	0.420159	0.62544	0.903913
NC_013961.1	2260001	2265000	8.31751e-05	0.00272021	0.00426667	32.7046	0.637549	51.2974	-0.971584	1.11207	1.38861	0.598661	0.838793	0.978793	0.411095	0.664777	0.906544
NC_013961.1	2265001	2270000	0.000349497	0.00287191	0.00149333	8.21727	1.92316	4.2728	0.688518	0.720309	1.33727	0.675179	0.849931	0.974546	0.413007	0.617967	0.912738
NC_013961.1	2270001	2275000	0.00050101	0.00336868	0.00064	6.72378	5.26356	1.27742	0.23223	0.850486	1.24649	0.529016	0.818267	0.965292	0.336487	0.585004	0.895477
NC_013961.1	2275001	2280000	0.000376375	0.00294316	0.000533333	7.81975	5.51843	1.41703	0.66315	0.806753	1.21883	0.49832	0.836208	0.97083	0.332601	0.620824	0.894996
NC_013961.1	2280001	2285000	0.000157029	0.0026623	0.000426667	16.9542	6.23976	2.71712	0.101333	1.12296	1.18059	0.61468	0.677071	0.968653	0.399698	0.389267	0.8534
NC_013961.1	2285001	2290000		0.00212648	0.000426667		4.98393			0.763556	1.18059	0.819925	0.872802	0.997913	0.524116	0.67168	0.988456
NC_013961.1	2290001	2295000		0.00198331	0.000213333		9.29678			1.03942	1.03194	0.786724	0.847784	0.998684	0.546763	0.628516	0.994161
NC_013961.1	2295001	2300000	0.000112272	0.00215629	0.00096	19.2059	2.24614	8.55066	0.0764178	0.105391	1.2971	0.806897	0.853257	0.986999	0.435288	0.614585	0.94523
NC_013961.1	2300001	2305000	0.000237601	0.00251829	0.000426667	10.5988	5.90224	1.79573	0.167323	1.04615	1.18059	0.612232	0.764005	0.968033	0.375296	0.493141	0.880488
NC_013961.1	2305001	2310000	1.08162e-05	0.00185278	0.0016	171.297	1.15799	147.926	-0.863936	0.755828	1.34234	0.701748	0.704549	0.975675	0.409852	0.449642	0.892629
NC_013961.1	2310001	2315000	8.09391e-05	0.00121698	0.000853333	15.0357	1.42615	10.5429	-0.948003	0.915575	1.26744	0.458705	0.833312	0.979571	0.288515	0.634015	0.859457
NC_013961.1	2315001	2320000	3.87892e-05	0.00328459	0.000746667	84.678	4.399	19.2494	0.146601	1.03921	1.26744	0.655782	0.745066	0.990027	0.426343	0.507811	0.95597
NC_013961.1	2320001	2325000	6.93731e-05	0.00339842	0.000693417	48.9876	4.90098	9.99547	-0.188994	0.933244	1.394	0.566196	0.727799	0.987621	0.368117	0.467568	0.933308
NC_013961.1	2325001	2330000	0.000210755	0.0020719	0.000426667	9.83085	4.85601	2.02447	-0.116971	0.852485	1.18059	0.633924	0.77563	0.970954	0.357592	0.518966	0.855054
NC_013961.1	2330001	2335000	0.000308478	0.00202979	0.000426667	6.58002	4.75732	1.38314	-0.835524	0.612619	1.18059	0.601436	0.810944	0.966035	0.355763	0.547298	0.862247
NC_013961.1	2335001	2340000	3.39414e-05	0.0029097	0.000426667	85.7272	6.8196	12.5707	-1.36317	0.624948	1.18059	0.601919	0.694548	0.990948	0.355523	0.361304	0.941952
NC_013961.1	2340001	2345000	4.47573e-05	0.00147795	0.000106667	33.0214	13.8557	2.38323	0.475612	0.568816	0.850568	0.506425	0.794376	0.9902	0.323329	0.55858	0.959722
NC_013961.1	2345001	2350000	0.000190594	0.00185263	0.00106667	9.7203	1.73684	5.59656	1.31656	-0.0163356	1.30798	0.628727	0.790876	0.967418	0.315007	0.480418	0.929299
NC_013961.1	2350001	2355000	1.15619e-05	0.0033234	0.00176021	287.444	1.88807	152.242	-0.887567	0.00912504	1.40567	0.673655	0.792555	0.990473	0.322808	0.496211	0.947408
NC_013961.1	2355001	2360000	0.000322668	0.00211393	0.000480058	6.55141	4.40349	1.48778	-0.170608	0.783401	1.38922	0.582183	0.81143	0.963892	0.345299	0.56811	0.847064
NC_013961.1	2360001	2365000	2.16322e-05	0.00247579	0.000106667	114.449	23.2105	4.93094	-0.5228	0.741846	0.850568	0.655256	0.809858	0.997099	0.403442	0.548611	0.974055
NC_013961.1	2365001	2370000	7.60902e-05	0.00181474	0.00096	23.8499	1.89035	12.6166	-0.551118	1.00921	1.2971	0.52228	0.862799	0.98731	0.333672	0.68317	0.925375
NC_013961.1	2370001	2375000	0.00010369	0.00178119	0.00064	17.178	2.78311	6.17224	-0.184569	0.742974	1.24649	0.750504	0.853274	0.986208	0.4382	0.633057	0.924387
NC_013961.1	2375001	2380000	0.000277136	0.00576531	0.00138667	20.8032	4.15767	5.00357	-0.11671	1.01077	1.33148	0.539047	0.830198	0.986887	0.362459	0.614144	0.941558
NC_013961.1	2380001	2385000	0.000151429	0.00256521	0.00149333	16.94	1.71778	9.86159	-0.0439321	0.606578	1.33148	0.736127	0.926183	0.992488	0.451596	0.789677	0.963998
NC_013961.1	2385001	2390000	0.000420803	0.0022486	0.000213333	5.34359	10.5403	0.506966	0.439544	1.05696	1.03194	0.5305	0.923408	0.975991	0.356284	0.806128	0.912845
NC_013961.1	2390001	2395000	2.23779e-05	0.00179389	0.000533333	80.1635	3.36355	23.833	-0.544143	1.19815	1.21883	0.742384	0.791284	0.992419	0.484836	0.596899	0.952668
NC_013961.1	2395001	2400000	6.56433e-05	0.00320916	0.000533333	48.8879	6.01718	8.12471	-0.141901	0.895678	1.21883	0.676358	0.770335	0.990133	0.419135	0.517873	0.953208
NC_013961.1	2400001	2405000	7.98164e-05	0.00206348	0.000320038	25.8528	6.44761	4.00968	0.0466201	1.49171	1.39259	0.662162	0.852349	0.99139	0.468626	0.69768	0.961177
NC_013961.1	2405001	2410000	2.23779e-05	0.00221491	0.000906775	98.9776	2.44262	40.521	-0.544143	0.805514	1.39784	0.714253	0.844468	0.992856	0.446911	0.618642	0.962217
NC_013961.1	2410001	2415000	0.000280885	0.00143169	0.00101345	5.09707	1.41269	3.60806	0.396583	0.574695	1.3994	0.591925	0.794948	0.949312	0.372242	0.551806	0.863893
NC_013961.1	2415001	2420000	0.000116369	0.00201723	0.00128	17.3348	1.57596	10.9995	-0.173541	1.29485	1.32483	0.639667	0.808778	0.976718	0.427065	0.610081	0.924281
NC_013961.1	2420001	2425000		0.00245493	0.000746667		3.28785			0.535671	1.24649	0.758582	0.880837	0.996952	0.453135	0.69694	0.985915
NC_013961.1	2425001	2430000	0.000419654	0.00542188	0.00144017	12.9199	3.76475	3.4318	0.253334	0.609889	1.40404	0.425225	0.804636	0.977156	0.288954	0.585578	0.922751
NC_013961.1	2430001	2435000	5.37082e-05	0.00408954	0.00128	76.1437	3.19495	23.8325	0.685553	0.341531	1.32483	0.65149	0.856238	0.994014	0.348628	0.675575	0.978421
NC_013961.1	2435001	2440000	6.15428e-05	0.00325651	0.00117333	52.9146	2.77544	19.0653	-0.83549	-0.51334	1.31709	0.756253	0.755434	0.988288	0.3187	0.491961	0.934564
NC_013961.1	2440001	2445000	0.000185765	0.0017435	0.00202667	9.38551	0.860278	10.9099	-0.643424	0.932414	1.35442	0.690371	0.859318	0.972886	0.436528	0.719808	0.887232
NC_013961.1	2445001	2450000	0.000151809	0.00173494	0.000746667	11.4284	2.32358	4.91846	-1.13273	0.0243835	1.24649	0.808583	0.86563	0.982861	0.415162	0.627469	0.864352
NC_013961.1	2450001	2455000	6.4905e-05	0.00316247	0.0016	48.7246	1.97654	24.6514	-1.45463	0.727094	1.34234	0.717351	0.853632	0.990591	0.430848	0.627522	0.932606
NC_013961.1	2455001	2460000	7.01199e-05	0.00194549	0.000746667	27.7452	2.60557	10.6484	-0.0914019	0.0155016	1.24649	0.498781	0.845177	0.988634	0.272746	0.578657	0.949695
NC_013961.1	2460001	2465000	6.75082e-05	0.00118751	0.00106667	17.5906	1.11329	15.8006	-0.166354	0.793864	1.30798	0.607528	0.822267	0.979034	0.362429	0.621944	0.916918
NC_013961.1	2465001	2470000	0.000304009	0.00212219	0.00064	6.98068	3.31592	2.1052	0.908141	0.9529	1.24649	0.378362	0.813653	0.960908	0.297714	0.566981	0.884602
NC_013961.1	2470001	2475000		0.00251917	0.00032		7.87241			0.612156	1.12414	0.746471	0.774376	0.997277	0.466732	0.490159	0.982201
NC_013961.1	2475001	2480000	1.19347e-05	0.00174784	0.00032	146.45	5.462	26.8126	-0.898344	0.686056	1.12414	0.679361	0.804722	0.995642	0.396025	0.540638	0.966877
NC_013961.1	2480001	2485000	0.000235363	0.00319616	0.00064	13.5797	4.994	2.7192	-1.26422	1.32286	1.24649	0.627548	0.854915	0.985715	0.408775	0.674726	0.911147
NC_013961.1	2485001	2490000	0.000103695	0.00223236	0.00106667	21.5281	2.09283	10.2866	-1.88205	0.780022	1.30798	0.49972	0.788802	0.980728	0.305817	0.525015	0.8452
NC_013961.1	2490001	2495000	6.75106e-05	0.00374418	0.00096	55.4606	3.90019	14.22	-1.21545	1.24368	1.2971	0.666852	0.726275	0.988244	0.444187	0.465317	0.936164
NC_013961.1	2495001	2500000	0.000102942	0.002598	0.000533333	25.2375	4.87125	5.18091	-0.192852	1.15331	1.21883	0.752741	0.773472	0.986247	0.492356	0.555785	0.943472
NC_013961.1	2500001	2505000		0.00104842						0.60342		0.66991	0.903994	1	0.385928	0.719972	1
NC_013961.1	2505001	2510000	3.4314e-05	0.00179003	0.000213333	52.1662	8.39078	6.21708	-1.36981	0.271716	1.03194	0.619024	0.827206	0.993726	0.315136	0.538009	0.909503
NC_013961.1	2510001	2515000		0.00276653	0.000426667		6.48405			0.993467	1.18059	0.651848	0.772	0.996837	0.425618	0.507313	0.983
NC_013961.1	2515001	2520000		0.0035708	0.00064		5.57937			1.10654	1.24649	0.606901	0.799426	0.996877	0.409656	0.579477	0.986617
NC_013961.1	2520001	2525000	0.000227192	0.00246	0.000106667	10.8278	23.0624	0.469502	-1.74959	0.902637	0.850568	0.601214	0.807049	0.978166	0.353892	0.574739	0.844536
NC_013961.1	2525001	2530000	0.000599468	0.00422057	0.00032	7.04053	13.1893	0.533807	0.883188	0.813	1.12414	0.549621	0.830808	0.970606	0.341736	0.6501	0.925302
NC_013961.1	2530001	2535000	4.55033e-05	0.00207166	0.00032	45.5277	6.47394	7.03246	-1.19648	1.23845	1.12414	0.598423	0.819537	0.992813	0.384299	0.593129	0.919403
NC_013961.1	2535001	2540000	0.000268206	0.00265726	0.000853333	9.90753	3.11398	3.18163	-0.886132	0.79774	1.28387	0.531265	0.7973	0.969769	0.315112	0.54043	0.835329
NC_013961.1	2540001	2545000	0.000364065	0.0021648	0.000746667	5.94619	2.89928	2.05092	0.980162	0.489408	1.26744	0.57457	0.763067	0.947075	0.329876	0.471559	0.868341
NC_013961.1	2545001	2550000	0.000216705	0.00174771	0.000533333	8.06493	3.27696	2.4611	0.256263	0.934184	1.21883	0.614117	0.844894	0.975482	0.38623	0.633726	0.900796
NC_013961.1	2550001	2555000	0.000286875	0.0020131	0.00032	7.01734	6.29094	1.11547	-1.35909	0.666371	1.12414	0.637795	0.862202	0.973776	0.366409	0.653171	0.827995
NC_013961.1	2555001	2560000	0.000215239	0.00154953	0.000480058	7.19911	3.2278	2.23035	-1.7371	0.616695	1.38922	0.716452	0.839999	0.97278	0.378142	0.607223	0.825236
NC_013961.1	2560001	2565000	0.000101083	0.00191579	0.00101345	18.9526	1.89036	10.0259	-1.05146	0.378032	1.3994	0.582786	0.722419	0.970751	0.331073	0.409989	0.876086
NC_013961.1	2565001	2570000	0.000114512	0.00162131	0.00106667	14.1584	1.51997	9.31492	-1.801	0.419715	1.30798	0.549135	0.753042	0.970674	0.268353	0.49309	0.76511
NC_013961.1	2570001	2575000	0.00046291	0.00159176	0.000906775	3.43859	1.75541	1.95886	0.76632	0.798732	1.39784	0.639836	0.883266	0.962741	0.394148	0.695451	0.90549
NC_013961.1	2575001	2580000	0.000156291	0.00330144	0.000426667	21.1237	7.73774	2.72995	-0.309829	0.893684	1.18059	0.675448	0.827748	0.987414	0.432397	0.622846	0.950064
NC_013961.1	2580001	2585000	0.000183904	0.00200031	0.00106667	10.8769	1.87528	5.80015	-1.01149	0.582489	1.30798	0.733574	0.879485	0.983688	0.39127	0.686675	0.900105
NC_013961.1	2585001	2590000	1.11891e-05	0.000711607	0.000106667	63.5982	6.67129	9.53312	-0.87612	0.568312	0.850568	0.534154	0.834887	0.994455	0.315354	0.570952	0.926063
NC_013961.1	2590001	2595000
NC_013961.1	2595001	2600000		0.00467402	0.000106667		43.8188			0.84294	0.850568	0.457439	0.711111	0.999397	0.339794	0.547996	0.995899
NC_013961.1	2600001	2605000	0.000122342	0.00221508	0.00106667	18.1056	2.07663	8.71876	0.264376	1.23117	1.30798	0.644109	0.881321	0.988715	0.439941	0.742838	0.961615
NC_013961.1	2605001	2610000
NC_013961.1	2610001	2615000		0.00202176	0.00149333		1.35386			1.23743	1.31709	0.742203	0.693679	0.982954	0.482731	0.473641	0.933016
NC_013961.1	2615001	2620000		0.00208049	0.000853333		2.43808			0.372781	1.28387	0.765167	0.815718	0.993538	0.425999	0.558755	0.976939
NC_013961.1	2620001	2625000	3.28221e-05	0.00226544	0.000746667	69.0218	3.03407	22.7489	-0.93288	1.10696	1.26744	0.676406	0.834469	0.99197	0.423497	0.644227	0.939028
NC_013961.1	2625001	2630000	5.96765e-05	0.00146122	0.000106667	24.4857	13.6989	1.78742	-0.327016	0.84695	0.850568	0.735572	0.844799	0.991416	0.42855	0.62928	0.941516
NC_013961.1	2630001	2635000	7.68317e-05	0.00145269	0.000480058	18.9074	3.02607	6.24818	-0.0465834	0.226828	1.38922	0.698876	0.823015	0.98409	0.372385	0.564405	0.926225
NC_013961.1	2635001	2640000	0.000194326	0.00156644	0.00117333	8.06089	1.33504	6.03795	1.44608	0.709789	1.31709	0.60754	0.833936	0.969539	0.381841	0.595829	0.910995
NC_013961.1	2640001	2645000	0.000250659	0.00242545	0.00032	9.67629	7.57953	1.27663	0.82372	1.11711	1.12414	0.546809	0.842477	0.976159	0.358428	0.640181	0.919718
NC_013961.1	2645001	2650000	0.000122711	0.00146105	0.000213333	11.9064	6.84868	1.7385	1.18691	0.893575	1.03194	0.60273	0.776905	0.970387	0.40157	0.574427	0.936088
NC_013961.1	2650001	2655000	0.000176798	0.00213945	0.000586737	12.1011	3.64635	3.31869	-0.182252	0.644449	1.3917	0.6315	0.593535	0.947057	0.337058	0.285097	0.768944
NC_013961.1	2655001	2660000	9.95886e-05	0.00246795	0.000480058	24.7815	5.14094	4.82041	-0.191202	0.636589	1.38689	0.724298	0.905108	0.993826	0.412687	0.738236	0.964208
NC_013961.1	2660001	2665000	6.86263e-05	0.00203797	0.000213333	29.6966	9.553	3.10862	1.06714	0.551925	1.03194	0.700553	0.898994	0.995303	0.420372	0.740733	0.991856
NC_013961.1	2665001	2670000	0.000763648	0.00243368	0.00117333	3.18691	2.07416	1.53648	1.25942	0.661745	1.31709	0.347853	0.776036	0.917715	0.249372	0.507469	0.825132
NC_013961.1	2670001	2675000	0.000340176	0.00141906	0.000533333	4.17155	2.66074	1.56781	1.17444	0.0860323	1.21883	0.464627	0.817614	0.945015	0.270346	0.552305	0.843755
NC_013961.1	2675001	2680000	0.000628244	0.00209336	0.00128	3.33208	1.63544	2.03742	-0.439106	1.05691	1.32483	0.544506	0.748837	0.912404	0.333998	0.499967	0.729845
NC_013961.1	2680001	2685000	0.000277918	0.00239607	0.000533333	8.6215	4.49263	1.91903	-1.22209	1.90238	1.21883	0.563328	0.83321	0.973717	0.403043	0.685267	0.86402
NC_013961.1	2685001	2690000	0.000199548	0.00286837	0.000853333	14.3743	3.36137	4.27633	0.661294	1.23142	1.28387	0.634005	0.757492	0.973365	0.439924	0.534068	0.895463
NC_013961.1	2690001	2695000	0.00029544	0.00169717	0.00128	5.74455	1.32591	4.33252	0.455168	0.784685	1.32483	0.53319	0.792417	0.947345	0.321061	0.55235	0.869634
NC_013961.1	2695001	2700000	0.000228292	0.00193699	0.000533333	8.4847	3.63186	2.33619	-1.68834	0.949341	1.21883	0.576463	0.822912	0.973869	0.363414	0.620817	0.87431
NC_013961.1	2700001	2705000	0.000145468	0.0014569	0.00128	10.0153	1.1382	8.79919	0.00689655	1.4317	1.32483	0.532051	0.742439	0.95657	0.405709	0.535387	0.855108
NC_013961.1	2705001	2710000	7.79552e-05	0.00181488	0.000640154	23.2811	2.83507	8.21182	-1.355	0.803851	1.52056	0.582517	0.882391	0.990303	0.326311	0.703126	0.921019
NC_013961.1	2710001	2715000	6.8255e-05	0.00197489	0.000213333	28.934	9.25731	3.12553	-1.22553	0.898184	1.03194	0.682334	0.776831	0.988725	0.395232	0.486745	0.900947
NC_013961.1	2715001	2720000	0.000143227	0.00215166	0.000693417	15.0227	3.10298	4.84138	0.653545	0.801432	1.394	0.614968	0.892407	0.988116	0.393855	0.716407	0.965209
NC_013961.1	2720001	2725000	7.90751e-05	0.00287657	0.000213333	36.3777	13.4839	2.69785	-1.48831	0.544767	1.03194	0.744468	0.812977	0.992636	0.467844	0.589716	0.942075
NC_013961.1	2725001	2730000	0.000247305	0.00157498	0.000426667	6.36857	3.69136	1.72527	-0.981026	1.16393	1.18059	0.613778	0.838973	0.967915	0.371973	0.642985	0.828813
NC_013961.1	2730001	2735000	5.63197e-05	0.00160848	0.000426667	28.5598	3.76987	7.5758	-1.35879	0.256092	1.18059	0.789625	0.853481	0.991596	0.41332	0.608587	0.92731
NC_013961.1	2735001	2740000	4.36394e-05	0.00125058	0.000213333	28.6571	5.8621	4.88854	-1.16964	0.46129	1.03194	0.63703	0.859937	0.991714	0.321226	0.632899	0.908367
NC_013961.1	2740001	2745000	3.39402e-05	0.00126321	0.00117333	37.2187	1.0766	34.5705	-0.954747	0.972329	1.31709	0.737404	0.88549	0.989302	0.434154	0.719307	0.936581
NC_013961.1	2745001	2750000	9.88392e-05	0.00212211	0.00096	21.4703	2.21053	9.71275	-0.311316	0.207209	1.2971	0.682267	0.838324	0.985339	0.366036	0.609893	0.936574
NC_013961.1	2750001	2755000	0.000102197	0.00254777	0.00096	24.93	2.65393	9.39362	0.714397	-0.696032	1.2971	0.616862	0.779149	0.984597	0.26434	0.581626	0.950641
NC_013961.1	2755001	2760000	0.000105182	0.00353277	0.00128	33.5872	2.75998	12.1694	-0.0202752	-0.34982	1.32483	0.573495	0.836623	0.988953	0.25811	0.707108	0.960816
NC_013961.1	2760001	2765000	1.15619e-05	0.00217727	0.000533333	188.314	4.08238	46.1285	-0.887567	0.086694	1.21883	0.649698	0.868458	0.99654	0.327995	0.633156	0.970199
NC_013961.1	2765001	2770000	0.000112276	0.0016465	0.000106667	14.6648	15.4359	0.950043	-1.64295	0.128515	0.850568	0.592463	0.83216	0.98547	0.27628	0.545015	0.89259
NC_013961.1	2770001	2775000	2.34968e-05	0.00133489	0.000213333	56.8116	6.25731	9.07924	-1.19095	0.645575	1.03194	0.763325	0.906478	0.996987	0.452236	0.740273	0.976095
NC_013961.1	2775001	2780000	0.000106302	0.000846316	0.000213333	7.96143	3.96711	2.00686	-0.03143	0.00308517	1.03194	0.576521	0.874956	0.978153	0.294522	0.603478	0.887317
NC_013961.1	2780001	2785000	6.22873e-05	0.00138543	0.00117333	22.2426	1.18077	18.8374	-0.846972	0.570101	1.31709	0.610744	0.87495	0.986341	0.341755	0.687486	0.929837
NC_013961.1	2785001	2790000	0.000221197	0.00173929	0.000533333	7.86308	3.26117	2.41112	-0.161964	0.11376	1.21883	0.563456	0.830612	0.96978	0.281655	0.52092	0.850358
NC_013961.1	2790001	2795000	0.000162997	0.00156644		9.61024			0.186179	1.34751		0.684333	0.789805	0.972247	0.431672	0.556041	0.890223
NC_013961.1	2795001	2800000	0.000249543	0.0015751	0.000746667	6.31194	2.10951	2.99214	-0.112216	0.812666	1.26744	0.63674	0.854311	0.969255	0.38207	0.63462	0.863725
NC_013961.1	2800001	2805000	8.2431e-05	0.00176849	0.00064	21.4542	2.76327	7.76407	-0.432774	1.67445	1.24649	0.555754	0.728736	0.977818	0.415118	0.51613	0.897824
NC_013961.1	2805001	2810000		0.00212219	0.000693583		3.05975			1.2082	1.6204	0.717085	0.720528	0.991588	0.494269	0.477163	0.967101
NC_013961.1	2810001	2815000	3.50591e-05	0.000210526	0.000106667	6.00489	1.97368	3.04249	-1.38094	-0.192177	0.850568	0.130727	0.89288	0.976708	0.103133	0.663244	0.772069
NC_013961.1	2815001	2820000	7.83273e-05	0.00149076	0.00032	19.0324	4.65862	4.08542	-1.37507	0.739163	1.12414	0.625818	0.847561	0.988421	0.352849	0.664708	0.893259
NC_013961.1	2820001	2825000	0.000227948	0.00259429	0.000853333	11.3811	3.04018	3.74354	-1.48537	0.630457	1.28387	0.468631	0.778714	0.968289	0.27651	0.504606	0.794211
NC_013961.1	2825001	2830000	0.000343906	0.00151158	0.000533333	4.39533	2.83421	1.55081	-0.398303	0.637569	1.21883	0.608933	0.799174	0.945358	0.379067	0.566298	0.802892
NC_013961.1	2830001	2835000	0.00069949	0.00154129	0.00064	2.20345	2.40827	0.914952	1.51446	1.11491	1.21883	0.451255	0.953357	0.975618	0.334514	0.888857	0.94977
NC_013961.1	2835001	2840000	0.000146591	0.00115798	0.000853333	7.89939	1.35701	5.82118	-1.55551	0.305152	1.26744	0.793802	0.825147	0.972509	0.455147	0.577766	0.901588
NC_013961.1	2840001	2845000	0.000104063	0.0015369	0.000213333	14.7689	7.20423	2.05004	-1.07618	0.57504	1.03194	0.415813	0.922612	0.992889	0.259618	0.764408	0.930722
NC_013961.1	2845001	2850000	5.0352e-05	0.00116632	0.00064	23.1633	1.82237	12.7105	-0.494119	0.811694	1.24649	0.721374	0.796899	0.981808	0.417591	0.596009	0.943333
NC_013961.1	2850001	2855000	0.000293188	0.00176849	0.000480058	6.03193	3.68391	1.63737	0.722557	0.848697	1.38922	0.473327	0.832586	0.963314	0.316655	0.601283	0.874322
NC_013961.1	2855001	2860000	0.000221202	0.00216867	0.0157215	9.80403	0.137943	71.073	0.633026	0.24004	1.54954	0.565201	0.699823	0.911648	0.300915	0.522165	0.799899
NC_013961.1	2860001	2865000	0.00052483	0.00673026	0.00485392	12.8237	1.38656	9.24856	1.36107	-0.165373	1.41443	0.48395	0.694999	0.956679	0.260747	0.479661	0.88019
NC_013961.1	2865001	2870000	8.87667e-05	0.00202129	0.000853333	22.7708	2.3687	9.61321	0.206123	1.01217	1.28387	0.646431	0.833831	0.984374	0.423326	0.644598	0.926623
NC_013961.1	2870001	2875000	3.72977e-05	0.00122957	0.000533333	32.9664	2.30545	14.2994	0.18723	1.34797	1.21883	0.646317	0.819599	0.986169	0.425772	0.615691	0.940641
NC_013961.1	2875001	2880000	0.000296173	0.00112851	0.000426667	3.81031	2.64494	1.4406	0.369804	1.0633	1.18059	0.61392	0.826782	0.944746	0.425419	0.624577	0.859516
NC_013961.1	2880001	2885000	0.000467089	0.00281695	0.000426667	6.03086	6.60222	0.91346	0.49625	0.670568	1.18059	0.440918	0.68391	0.924649	0.27272	0.378488	0.780939
NC_013961.1	2885001	2890000	0.00039614	0.00229088	0.000106667	5.78301	21.4769	0.269266	0.411649	0.880173	0.850568	0.513167	0.729646	0.938359	0.327245	0.434609	0.815037
NC_013961.1	2890001	2895000	6.49012e-05	0.00323394	0.000853333	49.8287	3.78977	13.1482	-1.18399	1.25994	1.28387	0.553268	0.776845	0.988361	0.367523	0.549053	0.901375
NC_013961.1	2895001	2900000	0.000254016	0.00153696	0.000213333	6.05064	7.20451	0.839841	0.321967	0.323628	1.03194	0.421478	0.838485	0.963906	0.272068	0.587648	0.89863
NC_013961.1	2900001	2905000	0.000222308	0.00224877	0.00112013	10.1156	2.0076	5.03864	-0.964022	0.869813	1.40078	0.398125	0.84603	0.977359	0.288575	0.658398	0.901313
NC_013961.1	2905001	2910000	0.000102197	0.00524775	0.00373333	51.3494	1.40565	36.5307	0.714397	-0.153382	1.38415	0.461974	0.749792	0.97991	0.259493	0.441912	0.930946
NC_013961.1	2910001	2915000	1.08162e-05	0.00152427	0.000426667	140.925	3.57251	39.447	-0.863936	0.724102	1.18059	0.570528	0.885112	0.996265	0.35793	0.727092	0.966815
NC_013961.1	2915001	2920000	9.58576e-05	0.000905298	0.00149405	9.4442	0.605936	15.5861	-0.280464	0.125638	1.58219	0.569979	0.84914	0.97108	0.329532	0.671274	0.930757
NC_013961.1	2920001	2925000		0.00148234	0.00304036		0.487554			0.406641	1.41145	0.737222	0.671958	0.960484	0.435802	0.450932	0.862726
NC_013961.1	2925001	2930000	8.83927e-05	0.0017475	0.000746667	19.7697	2.3404	8.44716	0.169002	0.666945	1.26744	0.501908	0.87096	0.988257	0.323291	0.660371	0.957093
NC_013961.1	2930001	2935000	8.65268e-05	0.00317523	0.00096	36.6965	3.30753	11.0948	0.0493853	0.106241	1.2971	0.702133	0.783609	0.988994	0.35221	0.50895	0.957005
NC_013961.1	2935001	2940000	5.37082e-05	0.0011411	0.000533333	21.2463	2.13956	9.9302	0.685553	1.66847	1.21883	0.749355	0.822354	0.984576	0.624615	0.660895	0.958559
NC_013961.1	2940001	2945000	9.32434e-05	0.00624591	0.00106667	66.985	5.85552	11.4396	0.330915	0.000853316	1.30798	0.541191	0.697888	0.990574	0.296968	0.534289	0.962766
NC_013961.1	2945001	2950000	3.13294e-05	0.0132508	0.00362754	422.951	3.65283	115.787		0.664448	1.44047	0.428116	0.274455	0.960626	0.31604	0.0669381	0.881501
NC_013961.1	2950001	2955000	0.000742722	0.00208445	0.000533333	2.8065	3.90835	0.718079	1.3783	0.490435	1.21883	0.529381	0.877339	0.945034	0.35417	0.684097	0.854181
NC_013961.1	2955001	2960000	8.6159e-05	0.0026401	0.00117333	30.6422	2.25009	13.6182	-0.947208	0.0692522	1.31709	0.554723	0.86797	0.990646	0.276826	0.692256	0.936441
NC_013961.1	2960001	2965000	3.54317e-05	0.00143175	0.00448	40.4087	0.319587	126.44	-1.38686	0.422664	1.38937	0.756367	0.927755	0.98811	0.421131	0.78957	0.938222
NC_013961.1	2965001	2970000	9.06347e-05	0.00182758	0.00112013	20.1642	1.63158	12.3587	-0.352582	0.276973	1.40078	0.505894	0.825177	0.982299	0.289431	0.605222	0.925946
NC_013961.1	2970001	2975000		0.00394978	0.00325372		1.21393			-0.767137	1.41196	0.296523	0.818706	0.989124	0.187445	0.707437	0.962941
NC_013961.1	2975001	2980000	6.67638e-05	0.00230352	0.000426667	34.5025	5.39887	6.39069	-1.20765	-0.452967	1.12414	0.548974	0.887601	0.994131	0.23643	0.605773	0.945218
NC_013961.1	2980001	2985000	0.000104436	0.00294021	0.00032	28.1532	9.18816	3.06408	-0.0341981	1.08728	1.12414	0.665695	0.71508	0.984514	0.419644	0.445906	0.918298
NC_013961.1	2985001	2990000	9.51105e-05	0.0023165	0.00309333	24.3559	0.748869	32.5235	-1.16021	1.19963	1.37823	0.723127	0.752123	0.970594	0.446187	0.555404	0.880276
NC_013961.1	2990001	2995000	6.93755e-05	0.00166763	0.000106667	24.0377	15.634	1.53753	-0.6893	0.710234	0.850568	0.65315	0.805997	0.986489	0.381326	0.562369	0.92855
NC_013961.1	2995001	3000000		0.0025602	0.000853333		3.00024			-0.338314	1.28387	0.6387	0.794326	0.994542	0.287384	0.595309	0.974572
NC_013961.1	3000001	3005000	8.69049e-05	0.0024598	0.000853333	28.3045	2.88258	9.81916	0.358555	0.629739	1.28387	0.71316	0.841644	0.989044	0.438909	0.631359	0.959158
NC_013961.1	3005001	3010000	9.10111e-05	0.00205061	0.00096	22.5314	2.13605	10.5482	-1.67276	0.568052	1.2971	0.735186	0.682747	0.973148	0.376187	0.386867	0.770541
NC_013961.1	3010001	3015000	2.23787e-05	0.0019036	0.000213333	85.063	8.92314	9.53286	-1.168	0.444701	1.03194	0.682786	0.793848	0.994905	0.373619	0.500415	0.931371
NC_013961.1	3015001	3020000	0.000175687	0.00162545	0.000106667	9.25197	15.2385	0.607142	-0.0793579	0.394227	0.850568	0.646362	0.808306	0.97376	0.357342	0.524786	0.8971
NC_013961.1	3020001	3025000	4.66217e-05	0.0016675	0.00128	35.7666	1.30273	27.455	0.429551	0.226185	1.31709	0.705179	0.840572	0.98567	0.383735	0.578079	0.953595
NC_013961.1	3025001	3030000	1.15619e-05	0.00144011	0.00064	124.557	2.25017	55.3542	-0.887567	1.17973	1.24649	0.827103	0.916375	0.996257	0.598417	0.811022	0.96919
NC_013961.1	3030001	3035000	2.31241e-05	0.00211377	0.000533333	91.4098	3.96332	23.0639	-1.18331	0.641886	1.21883	0.553318	0.849673	0.994771	0.332953	0.642597	0.96292
NC_013961.1	3035001	3040000	0.000225284	0.00179796	0.00202667	7.98086	0.88715	8.99607	0.386859	0.873028	1.35442	0.67413	0.863854	0.974091	0.431666	0.688285	0.910554
NC_013961.1	3040001	3045000		0.00181895	0.00032		5.68422			1.32883	1.12414	0.602719	0.818386	0.997064	0.416355	0.625668	0.985168
NC_013961.1	3045001	3050000	0.000226784	0.00279256	0.000746667	12.3137	3.74003	3.29241	-0.379663	0.904829	1.26744	0.514813	0.776979	0.97297	0.331708	0.525235	0.875432
NC_013961.1	3050001	3055000	0.00031708	0.00125474	0.000106667	3.95717	11.7632	0.336404	0.222721	0.0448268	0.850568	0.644094	0.887081	0.960815	0.330885	0.663471	0.855322
NC_013961.1	3055001	3060000	0.000218202	0.00116211	0.000426667	5.32584	2.72369	1.95538	-0.10738	0.321304	1.12414	0.525507	0.905547	0.977133	0.270676	0.736988	0.882253
NC_013961.1	3060001	3065000	0.000384607	0.00294362	0.000693417	7.65358	4.24509	1.80292	-0.126924	0.656399	1.394	0.575446	0.785622	0.961982	0.325205	0.548855	0.847349
NC_013961.1	3065001	3070000	0.00010891	0.00257293	0.000426667	23.6244	6.0303	3.91761	-0.629032	1.29318	1.18059	0.636403	0.767138	0.985534	0.411005	0.535973	0.902856
NC_013961.1	3070001	3075000	5.59454e-05	0.00165065	0.00032	29.5047	5.15828	5.71986	0.638107	0.944302	1.12414	0.605268	0.831871	0.990498	0.40464	0.601711	0.960203
NC_013961.1	3075001	3080000	0.000498018	0.00132647	0.000533333	2.6635	2.48713	1.07091	1.30129	0.565515	1.21883	0.558724	0.896427	0.954323	0.33158	0.743429	0.905271
NC_013961.1	3080001	3085000	0.000358113	0.00197489	0.000533333	5.51471	3.70292	1.48929	1.02953	0.879282	1.21883	0.411399	0.816374	0.953742	0.309012	0.570868	0.867403
NC_013961.1	3085001	3090000	0.000190226	0.00357585	0.000533333	18.7979	6.70472	2.80368	0.00986763	0.283661	1.21883	0.45488	0.822249	0.987125	0.280353	0.653625	0.933351
NC_013961.1	3090001	3095000	9.88427e-05	0.0125902	0.000213333	127.376	59.0167	2.15831	-1.3576	-1.07399	1.03194	0.462857	0.79767	0.997949	0.185077	0.686849	0.992549
NC_013961.1	3095001	3100000	0.000359979	0.00361359	0.00122681	10.0383	2.94552	3.408	0.174815	-0.368886	1.40078	0.549663	0.718929	0.961117	0.258403	0.551512	0.859223
NC_013961.1	3100001	3105000	4.51303e-05	0.00107798	0.000426667	23.8859	2.52651	9.45411	-1.19164	0.156488	1.18059	0.441977	0.579298	0.957933	0.253926	0.282451	0.712693
NC_013961.1	3105001	3110000
NC_013961.1	3110001	3115000	0.000138011	0.0011032	0.00032	7.99357	3.4475	2.31866	0.603614	-0.215724	1.12414	0.581396	0.807332	0.965125	0.288878	0.523958	0.922128
NC_013961.1	3115001	3120000	6.26588e-05	0.000943158	0.00032	15.0523	2.94737	5.10702	0.865241	0.713933	1.12414	0.651901	0.848646	0.984015	0.409073	0.636527	0.946955
NC_013961.1	3120001	3125000	0.000552863	0.000926352	0.000106667	1.67555	8.68452	0.192936	1.86338	0.132826	0.850568	0.439523	0.813654	0.869035	0.286552	0.552628	0.747161
NC_013961.1	3125001	3130000	0.000200322	0.000745321	0.00293439	3.72061	0.253995	14.6484	-0.493503	0.553623	1.47789	0.607851	0.889609	0.963358	0.405097	0.740129	0.898385
NC_013961.1	3130001	3135000	0.000130541	0.0015245	0.00704	11.6783	0.216548	53.9294	-0.349144	1.7573	1.40122	0.607908	0.870365	0.970131	0.420704	0.695441	0.874449
NC_013961.1	3135001	3140000	0.000436799	0.00253503	0.00149333	5.80365	1.69757	3.4188	0.971862	1.06559	1.33727	0.66371	0.809484	0.956869	0.444532	0.600566	0.893847
NC_013961.1	3140001	3145000	0.000561065	0.00280465	0.000213333	4.9988	13.1468	0.380229	1.01202	0.846175	1.03194	0.468795	0.814432	0.952027	0.305367	0.573234	0.865397
NC_013961.1	3145001	3150000	0.000680433	0.00353794	0.000426667	5.19954	8.29204	0.627052	0.764717	0.153699	1.18059	0.529918	0.73978	0.948012	0.287335	0.540905	0.838112
NC_013961.1	3150001	3155000	4.47563e-05	0.00121727	0.00032	27.1977	3.80397	7.14983	-0.725732	0.659928	1.12414	0.91516	0.794497	0.992689	0.650929	0.534041	0.961996
NC_013961.1	3155001	3160000	4.40145e-05	0.00380909	0.000426667	86.5417	8.92755	9.69378	-1.48462	0.516788	1.18059	0.78113	0.884694	0.99728	0.441299	0.679342	0.980372
NC_013961.1	3160001	3165000	3.46866e-05	0.00216851	0.000746667	62.5172	2.90425	21.5261	-1.37572	0.598377	1.26744	0.563509	0.913064	0.996003	0.318035	0.749577	0.956644
NC_013961.1	3165001	3170000		0.00170967	0.00117333		1.45711			0.318048	1.30798	0.778163	0.923225	0.995951	0.432038	0.777515	0.979166
NC_013961.1	3170001	3175000	0.000152553	0.00146975	0.00106667	9.63436	1.37789	6.99213	-1.03655	-0.101519	1.30798	0.803943	0.826945	0.974195	0.427747	0.59502	0.861222
NC_013961.1	3175001	3180000	3.31962e-05	0.00280454	0.00064	84.4838	4.38209	19.2793	-1.3513	0.830899	1.24649	0.710892	0.830523	0.993984	0.445168	0.625401	0.963367
NC_013961.1	3180001	3185000	0.000137635	0.00273706	0.000426667	19.8864	6.41498	3.09999	-0.227556	0.900247	1.18059	0.694622	0.784601	0.983869	0.423436	0.53393	0.930203
NC_013961.1	3185001	3190000	7.38497e-05	0.00138542	0.00106667	18.76	1.29883	14.4438	-0.00725415	-0.148244	1.30798	0.694224	0.875361	0.985847	0.339144	0.638519	0.939062
NC_013961.1	3190001	3195000	4.62482e-05	0.00185684	0.00096	40.1495	1.93421	20.7576	-1.20869	0.531085	1.2971	0.757369	0.835276	0.987569	0.40035	0.595629	0.916446
NC_013961.1	3195001	3200000	7.7956e-05	0.00130607	0.00032	16.7539	4.08147	4.10488	-1.35324	1.41902	1.12414	0.756214	0.732037	0.978806	0.506145	0.535472	0.824414
NC_013961.1	3200001	3205000	0.000136515	0.00226992	0.000533333	16.6276	4.2561	3.90677	-0.222491	1.16205	1.21883	0.51747	0.682218	0.971045	0.383469	0.410184	0.944936
NC_013961.1	3205001	3210000		0.0014318	0.000693417		2.06485			0.558483	1.394	0.788616	0.754165	0.99113	0.487884	0.461497	0.951088
NC_013961.1	3210001	3215000	0.000273046	0.00157474	0.000160019	5.76731	9.84096	0.586051	0.547773	0.824878	1.39259	0.692407	0.84505	0.962717	0.427619	0.64327	0.891775
NC_013961.1	3215001	3220000	2.23779e-05	0.00120852	0.00117333	54.0051	1.02999	52.4325	-0.544143	1.24494	1.31709	0.611342	0.912458	0.992474	0.401824	0.80055	0.951722
NC_013961.1	3220001	3225000	6.34063e-05	0.00210964	0.00138667	33.2718	1.52137	21.8696	-0.860935	1.57265	1.33148	0.503033	0.767125	0.978874	0.373054	0.55581	0.87769
NC_013961.1	3225001	3230000	3.54317e-05	0.00177698	0.000266699	50.1523	6.66287	7.52713	-1.38686	0.429487	1.38606	0.443656	0.861621	0.994741	0.270772	0.619532	0.934185
NC_013961.1	3230001	3235000	1.15619e-05	0.00222324	0.000426667	192.29	5.21071	36.9028	-0.887567	0.196728	1.12414	0.49293	0.834122	0.996008	0.29625	0.579907	0.962723
NC_013961.1	3235001	3240000	5.81846e-05	0.00158749		27.2837			-0.305432	0.713495		0.451246	0.811634	0.990163	0.30523	0.55401	0.9347
NC_013961.1	3240001	3245000		0.00129689	0.000213333		6.07918			0.859799	1.03194	0.587526	0.851712	0.997889	0.383148	0.648378	0.985985
NC_013961.1	3245001	3250000	2.31241e-05	0.00135168	0.000426667	58.4533	3.168	18.4512	-1.18376	0.447735	1.18059	0.689922	0.7983	0.990994	0.349	0.526546	0.907565
NC_013961.1	3250001	3255000		0.00153696	0.00032		4.803			0.995652	1.12414	0.528851	0.817488	0.996661	0.37123	0.598526	0.98823
NC_013961.1	3255001	3260000		0.00141906	0.000426667		3.32592			1.11544	1.18059	0.743592	0.77802	0.994896	0.46472	0.55082	0.973365
NC_013961.1	3260001	3265000	0.000215586	0.00132216	0.000426667	6.13287	3.09881	1.9791	0.256827	0.116649	1.18059	0.320253	0.867376	0.972164	0.209963	0.70083	0.893866
NC_013961.1	3265001	3270000	0.000485658	0.00151164	0.000106667	3.11256	14.1716	0.219634	1.02141	0.49173	0.850568	0.33556	0.749873	0.902258	0.229566	0.485694	0.737028
NC_013961.1	3270001	3275000	0.000133902	0.00185285	0.000533333	13.8374	3.4741	3.98301	-1.05021	0.708017	1.21883	0.563059	0.79158	0.976421	0.319057	0.525541	0.842897
NC_013961.1	3275001	3280000	0.000150328	0.00494335	0.00106667	32.8838	4.63438	7.09562	-0.705028	0.674719	1.30798	0.753239	0.8283	0.989729	0.444101	0.62212	0.932148
NC_013961.1	3280001	3285000	0.000117111	0.00338987	0.000746667	28.9458	4.54	6.37572	0.777076	0.499276	1.26744	0.659908	0.834412	0.989996	0.373708	0.589558	0.963835
NC_013961.1	3285001	3290000	0.00018985	0.00344475	0.000586737	18.1446	5.87103	3.09053	-0.032039	0.780359	1.3917	0.764419	0.872471	0.989839	0.495258	0.692339	0.9547
NC_013961.1	3290001	3295000	0.000189477	0.00403148	0.000266699	21.2769	15.1162	1.40755	-0.999181	0.425719	1.38606	0.431801	0.786716	0.986274	0.270463	0.500171	0.93116
NC_013961.1	3295001	3300000	0.000242812	0.00337763	0.00112013	13.9105	3.01539	4.61316	-0.571169	0.257312	1.40078	0.581585	0.712231	0.968165	0.322271	0.43475	0.892092
NC_013961.1	3300001	3305000	2.31241e-05	0.00288897	0.00309408	124.933	0.933709	133.803	-1.18331	0.427346	1.44385	0.692971	0.54356	0.954098	0.396353	0.31585	0.835155
NC_013961.1	3305001	3310000	0.000179038	0.00261494	0.000746667	14.6055	3.50215	4.17044	-0.168208	1.27031	1.26744	0.52944	0.813236	0.979474	0.359993	0.582036	0.902092
NC_013961.1	3310001	3315000	0.000108535	0.00292654	0.00672	26.964	0.435497	61.9155	-0.235504	0.760819	1.40035	0.732616	0.671801	0.945242	0.451812	0.47773	0.862178
NC_013961.1	3315001	3320000	0.000147335	0.00192045	0.000746667	13.0346	2.57203	5.06782	0.0518909	0.272964	1.26744	0.687152	0.861006	0.983037	0.364656	0.638328	0.924131
NC_013961.1	3320001	3325000	5.18433e-05	0.00196632	0.00064	37.9281	3.07238	12.3449	-0.519775	0.792979	1.24649	0.735058	0.810642	0.988176	0.443709	0.562047	0.921305
NC_013961.1	3325001	3330000	7.42218e-05	0.00252651	0.000906775	34.04	2.78626	12.2171	-0.0148883	0.398797	1.39784	0.737767	0.812433	0.988343	0.432531	0.546512	0.942548
NC_013961.1	3330001	3335000	0.000866613	0.00294771	0.00032	3.40141	9.21159	0.369254	0.96087	0.49543	1.12414	0.427516	0.860337	0.949583	0.242999	0.638568	0.855936
NC_013961.1	3335001	3340000	0.000246938	0.00161269	0.000213333	6.53075	7.5595	0.863913	0.339421	0.302446	1.03194	0.513532	0.871257	0.97383	0.286048	0.624582	0.884214
NC_013961.1	3340001	3345000	0.000149561	0.0015369	0.000106667	10.2761	14.4084	0.713201	-0.179742	0.959038	0.850568	0.538971	0.823701	0.979461	0.350008	0.579949	0.932216
NC_013961.1	3345001	3350000	0.000443891	0.00205069	0.00330746	4.61981	0.62002	7.45106	0.382731	0.275939	1.44309	0.441622	0.946872	0.985098	0.276105	0.829992	0.940325
NC_013961.1	3350001	3355000		0.00146959						0.120721		0.611416	0.973164	1	0.322921	0.894287	1
NC_013961.1	3355001	3360000		0.0029484	0.00064		4.60687			1.62038	1.24649	0.801698	0.826378	0.997022	0.576986	0.654013	0.98938
NC_013961.1	3360001	3365000	0.00062152	0.00253062	0.00064	4.07166	3.95409	1.02973	-0.0982392	1.0813	1.24649	0.68674	0.876887	0.965085	0.466449	0.714386	0.852412
NC_013961.1	3365001	3370000	0.00113464	0.00277516	0.000106667	2.44585	26.017	0.0940096	0.686284	1.27731	0.850568	0.473751	0.794271	0.896084	0.338042	0.592038	0.699696
NC_013961.1	3370001	3375000	0.000261488	0.00248871	0.000426667	9.51749	5.83291	1.63169	-0.135676	1.12038	1.18059	0.584912	0.944466	0.992409	0.351386	0.854621	0.96538
NC_013961.1	3375001	3380000	0.000212605	0.00496958	0.00138667	23.3747	3.58382	6.52228	0.875916	0.974723	1.33148	0.587418	0.736261	0.979755	0.378325	0.470649	0.922971
NC_013961.1	3380001	3385000	4.58768e-05	0.00223596	0.000106667	48.7384	20.9621	2.32507	-1.50942	0.267015	0.850568	0.667635	0.860322	0.995603	0.320006	0.63527	0.925278
NC_013961.1	3385001	3390000	0.000162993	0.00223657	0.00117333	13.7219	1.90617	7.19865	0.834397	1.08875	1.31709	0.663681	0.804183	0.976586	0.449676	0.588679	0.916363
NC_013961.1	3390001	3395000	2.23779e-05	0.00171375	0.000426667	76.5823	4.0166	19.0664	-0.544143	0.284005	1.18059	0.790856	0.773236	0.992348	0.432729	0.488966	0.95238
NC_013961.1	3395001	3400000	0.000108921	0.00446467	0.00064	40.99	6.97605	5.87582	-1.45799	1.54698	1.24649	0.661694	0.792973	0.990913	0.440111	0.576653	0.927215
NC_013961.1	3400001	3405000	0.000233495	0.00177684	0.000426667	7.60976	4.16447	1.82731	-0.0360876	0.339702	1.18059	0.625935	0.773817	0.959033	0.32995	0.464986	0.812769
NC_013961.1	3405001	3410000	3.46866e-05	0.00327604	0.00106667	94.4468	3.07128	30.7516	-1.37537	1.86641	1.30798	0.698865	0.868181	0.994881	0.489218	0.722798	0.954592
NC_013961.1	3410001	3415000	0.000274914	0.00160006	0.000106667	5.82022	15.0005	0.388001	-0.906932	0.758588	0.850568	0.55942	0.895097	0.976302	0.332843	0.735676	0.857015
NC_013961.1	3415001	3420000	6.56433e-05	0.00157895	0.000800096	24.0535	1.97345	12.1885	-0.141901	1.52152	1.39605	0.565752	0.785241	0.980278	0.413037	0.564576	0.92656
NC_013961.1	3420001	3425000	3.28221e-05	0.000753714	0.000426667	22.9636	1.76652	12.9994	-0.93288	-0.52969	1.18059	0.548882	0.747794	0.975901	0.232808	0.400861	0.889734
NC_013961.1	3425001	3430000	0.000128306	0.00546025	0.00154685	42.5565	3.52992	12.0559	-1.23934	-0.420783	1.4049	0.574924	0.652557	0.98373	0.258832	0.268582	0.886278
NC_013961.1	3430001	3435000	1.11891e-05	0.00156229	0.000533461	139.626	2.92859	47.6768	-0.87612	0.208374	1.53691	0.81604	0.846035	0.994545	0.44473	0.627596	0.955738
NC_013961.1	3435001	3440000		0.00185713	0.000746667		2.48723			1.4025	1.26744	0.803913	0.797177	0.993673	0.558965	0.584032	0.965009
NC_013961.1	3440001	3445000	8.4668e-05	0.00186113	0.000533333	21.9815	3.48962	6.29911	-0.930792	0.91218	1.21883	0.774106	0.824368	0.984058	0.460189	0.651917	0.875731
NC_013961.1	3445001	3450000	4.66217e-05	0.00120426	0.000480058	25.8305	2.50857	10.2969	0.429551	1.04103	1.38922	0.648097	0.898255	0.991936	0.414536	0.7369	0.965575
NC_013961.1	3450001	3455000		0.00269516	0.000480058		5.61424			1.04788	1.38922	0.773339	0.844297	0.997354	0.513537	0.695569	0.986487
NC_013961.1	3455001	3460000	7.16093e-05	0.000143158	0.000533333	1.99915	0.268421	7.44782	1.01903	0.632395	1.21883	0.0817565	0.675658	0.842275	0.10759	0.526895	0.824703
NC_013961.1	3460001	3465000	0.000512918	0.00119167	0.000426667	2.32331	2.79297	0.831843	0.576505	1.03366	1.18059	0.219655	0.854673	0.927847	0.188478	0.641517	0.777102
NC_013961.1	3465001	3470000	0.000489823	0.00213903	0.00032	4.36694	6.68447	0.653297	0.482581	0.463269	1.12414	0.343052	0.866754	0.958232	0.242334	0.645467	0.867086
NC_013961.1	3470001	3475000	0.000598053	0.002598	0.000426667	4.3441	6.08906	0.713427	-0.390062	0.832231	1.18059	0.592373	0.781314	0.935097	0.334758	0.547478	0.750495
NC_013961.1	3475001	3480000	1.19347e-05	0.000610574		51.1596			-0.898344	0.846504		0.801604	0.770369	0.995939	0.469969	0.493157	0.920091
NC_013961.1	3480001	3485000	5.33346e-05	0.000627368	0.000160058	11.7629	3.91963	3.00102	-0.544099	0.394698	1.90989	0.584073	0.726	0.954749	0.310155	0.472916	0.778009
NC_013961.1	3485001	3490000		0.000913755	0.00138667		0.658956			1.03189	1.33148	0.72998	0.836383	0.984473	0.447701	0.654229	0.950819
NC_013961.1	3490001	3495000	0.00031332	0.00146947	0.00106667	4.69	1.37762	3.40441	0.387098	0.332226	1.30798	0.510693	0.798945	0.940704	0.285624	0.50979	0.817572
NC_013961.1	3495001	3500000	2.23787e-05	0.00109482	0.000213333	48.9224	5.13198	9.53286	-1.168	0.65567	1.03194	0.596987	0.81941	0.992048	0.333059	0.546786	0.898018
NC_013961.1	3500001	3505000	9.32423e-05	0.00237492	0.000106667	25.4704	22.2648	1.14398	-1.50682	0.15715	0.850568	0.688974	0.905779	0.995353	0.350561	0.699745	0.963532
NC_013961.1	3505001	3510000	0.000307396	0.00167592	0.000853333	5.45199	1.96397	2.77601	-1.24173	0.650467	1.28387	0.641471	0.819935	0.958031	0.381428	0.581375	0.851832
NC_013961.1	3510001	3515000	0.000515205	0.00184043	0.00064	3.57223	2.87567	1.24222	-0.248619	0.832026	1.24649	0.554398	0.779042	0.927048	0.321451	0.519584	0.764222
NC_013961.1	3515001	3520000	0.000505865	0.00169263	0.000853333	3.34601	1.98355	1.68688	0.931929	0.912289	1.28387	0.398211	0.862406	0.94837	0.299326	0.692933	0.868758
NC_013961.1	3520001	3525000	0.000519265	0.00145286		2.79792			1.35167	0.960769		0.235601	0.804746	0.91699	0.226339	0.594056	0.833343
NC_013961.1	3525001	3530000	2.31235e-05	0.00215629	0.000106667	93.251	20.2152	4.61293	-0.564282	0.544542	0.850568	0.718084	0.776626	0.996186	0.422083	0.497605	0.969289
NC_013961.1	3530001	3535000	3.31962e-05	0.00214754	0.00101345	64.6923	2.11904	30.5291	-1.35168	0.404882	1.3994	0.583845	0.782022	0.9875	0.307435	0.507706	0.915187
NC_013961.1	3535001	3540000		0.00173487	0.000106667		16.2644			1.19571	0.850568	0.687709	0.782016	0.998828	0.44341	0.550842	0.997582
NC_013961.1	3540001	3545000	5.96771e-05	0.0011032		18.4862			-0.23801	0.885948		0.538441	0.759868	0.983875	0.3424	0.490301	0.900603
NC_013961.1	3545001	3550000	0.000143602	0.00105684	0.000533333	7.35951	1.98158	3.71397	-0.126482	0.921827	1.21883	0.38011	0.73531	0.94992	0.271985	0.485485	0.81677
NC_013961.1	3550001	3555000	0.000161134	0.00147397	0.000533333	9.14748	2.7637	3.30987	0.228775	0.28138	1.21883	0.501413	0.857479	0.977815	0.310962	0.616233	0.953643
NC_013961.1	3555001	3560000	9.17483e-05	0.00164638	0.000426667	17.9445	3.8587	4.65041	-0.529438	0.363092	1.18059	0.626132	0.906719	0.992542	0.347109	0.707453	0.949235
NC_013961.1	3560001	3565000	9.02607e-05	0.00177284	0.000426667	19.6413	4.15509	4.72705	0.362996	0.938314	1.18059	0.563643	0.882416	0.990655	0.366154	0.690955	0.958176
NC_013961.1	3565001	3570000	8.95147e-05	0.00097688	0.000693417	10.9131	1.40879	7.7464	-0.404567	0.467674	1.394	0.769085	0.958047	0.993876	0.390634	0.855977	0.961497
NC_013961.1	3570001	3575000	1.19347e-05	0.00416081	0.00352085	348.631	1.18176	295.01	-0.898344	0.348305	1.44107	0.64885	0.881475	0.992284	0.352976	0.686663	0.952738
NC_013961.1	3575001	3580000	0.000369261	0.00169697	0.00106667	4.59558	1.5909	2.88866	0.793791	0.390262	1.30798	0.637227	0.895941	0.97311	0.33873	0.705085	0.913323
NC_013961.1	3580001	3585000	3.50591e-05	0.00204211	0.000746667	58.2476	2.73497	21.2974	-1.38094	0.813237	1.26744	0.526602	0.845062	0.992133	0.312978	0.655461	0.927434
NC_013961.1	3585001	3590000	0.000340192	0.00225298	0.000533333	6.62267	4.22434	1.56774	0.307686	1.14351	1.21883	0.743189	0.780209	0.960077	0.484886	0.556873	0.855675
NC_013961.1	3590001	3595000	0.000488331	0.00134337	0.00128	2.75094	1.04951	2.62117	0.555152	0.685456	1.32483	0.425617	0.731704	0.875238	0.259605	0.480419	0.700198
NC_013961.1	3595001	3600000	0.000302893	0.00112859	0.00106667	3.72604	1.05805	3.52161	0.911115	0.666038	1.30798	0.679702	0.800505	0.936316	0.456244	0.56106	0.889935
NC_013961.1	3600001	3605000	0.000249898	0.00254355	0.000533333	10.1784	4.76916	2.1342	0.636834	1.25785	1.21883	0.576834	0.747567	0.965981	0.405133	0.498121	0.915664
NC_013961.1	3605001	3610000	8.9892e-05	0.00157492	0.000533333	17.5201	2.95298	5.93304	-1.47627	0.670802	1.21883	0.682109	0.886398	0.990396	0.357447	0.701082	0.921367
NC_013961.1	3610001	3615000		0.00192421	0.000426667		4.50986			1.12484	1.18059	0.737098	0.85324	0.997301	0.476243	0.657359	0.985305
NC_013961.1	3615001	3620000	6.11705e-05	0.000770526	0.000213333	12.5964	3.61185	3.48751	-0.829195	0.700091	1.03194	0.700769	0.908521	0.988711	0.383692	0.76167	0.903168
NC_013961.1	3620001	3625000		0.00129268	0.000533333		2.42378			0.58322	1.21883	0.701826	0.832262	0.99448	0.410067	0.615111	0.970366
NC_013961.1	3625001	3630000	0.000407713	0.0022064	0.00032	5.41165	6.895	0.784866	1.17603	0.443044	1.12414	0.411388	0.767618	0.945103	0.274535	0.470042	0.856292
NC_013961.1	3630001	3635000	0.000912285	0.00309931	0.00149333	3.3973	2.07544	1.63691	0.845206	0.801104	1.33727	0.217826	0.833242	0.93732	0.202675	0.618929	0.833027
NC_013961.1	3635001	3640000	0.000358882	0.00279201	0.000533333	7.77974	5.23502	1.4861	-1.06534	0.877286	1.21883	0.321878	0.823075	0.968289	0.238387	0.624415	0.822474
NC_013961.1	3640001	3645000	0.000148078	0.00200008	0.000480058	13.5069	4.16633	3.24193	-0.0141682	1.09081	1.38922	0.66823	0.841399	0.982283	0.414698	0.648936	0.929392
NC_013961.1	3645001	3650000	0.000288716	0.00142737		4.94385			0.229184	2.16493		0.51194	0.754471	0.939104	0.365962	0.568134	0.770081
NC_013961.1	3650001	3655000	9.43635e-05	0.00184435	0.000533333	19.5452	3.45816	5.6519	-0.829642	0.531341	1.21883	0.529785	0.782885	0.981304	0.306053	0.491003	0.88479
NC_013961.1	3655001	3660000	0.000135015	0.00158347	0.000106667	11.7281	14.845	0.790038	0.321851	0.814149	0.850568	0.621856	0.891637	0.988427	0.377589	0.719742	0.949948
NC_013961.1	3660001	3665000		0.00125474	0.000533333		2.35264			0.893865	1.21883	0.760178	0.869118	0.99459	0.505714	0.701625	0.970801
NC_013961.1	3665001	3670000	0.000385341	0.00158328	0.00032	4.10878	4.94775	0.830433	0.39662	1.38907	1.12414	0.457284	0.859747	0.956777	0.326105	0.688631	0.867799
NC_013961.1	3670001	3675000	0.000361827	0.00241273	0.000853538	6.66819	2.82674	2.35897	0.937113	1.21236	1.49857	0.681262	0.798341	0.96184	0.452471	0.572069	0.888261
NC_013961.1	3675001	3680000	0.000158512	0.00290549	0.000213333	18.3298	13.6195	1.34585	-0.514813	1.45454	1.03194	0.664692	0.820141	0.988591	0.426779	0.623396	0.924587
NC_013961.1	3680001	3685000	0.000184262	0.0017687	0.000426667	9.59883	4.14539	2.31555	0.556337	1.42211	1.18059	0.544457	0.844031	0.978203	0.412916	0.663003	0.949798
NC_013961.1	3685001	3690000	0.000302862	0.00198745	0.000373378	6.56223	5.32289	1.23283	1.20334	0.747348	1.38689	0.525509	0.837544	0.966133	0.340612	0.623825	0.917663
NC_013961.1	3690001	3695000	4.62471e-05	0.00199594	0.000373378	43.1582	5.34563	8.07354	-0.752592	0.765408	1.38689	0.588438	0.816954	0.991994	0.357758	0.567862	0.939906
NC_013961.1	3695001	3700000	2.27514e-05	0.00128852	0.00032	56.6348	4.02663	14.0651	-1.17613	1.47756	1.12414	0.754098	0.879855	0.995341	0.488198	0.731172	0.945554
NC_013961.1	3700001	3705000	0.000221927	0.00231606	0.00096	10.4361	2.41256	4.32575	0.384865	0.648296	1.2971	0.545569	0.830801	0.975917	0.326315	0.583375	0.905365
NC_013961.1	3705001	3710000	0.000418555	0.00136016	0.00106667	3.24966	1.27515	2.54846	0.346647	1.20136	1.30798	0.215676	0.966537	0.987544	0.206481	0.906949	0.953336
NC_013961.1	3710001	3715000	0.000288702	0.00171823	0.000746667	5.95157	2.3012	2.58629	0.627754	1.85945	1.26744	0.540481	0.966513	0.993007	0.455827	0.928024	0.975694
NC_013961.1	3715001	3720000	6.26588e-05	0.00378571	0.00064	60.4179	5.91517	10.214	0.865241	1.12276	1.24649	0.689424	0.807192	0.993699	0.467366	0.594902	0.976089
NC_013961.1	3720001	3725000	0.000259611	0.00291812	0.00032	11.2404	9.11913	1.23261	0.907709	0.414243	1.12414	0.569577	0.844507	0.980631	0.342608	0.615083	0.936706
NC_013961.1	3725001	3730000	0.00069945	0.00155387		2.22156			0.429589	0.221519		0.597447	0.908173	0.953021	0.363282	0.714957	0.884622
NC_013961.1	3730001	3735000	0.000142484	0.00273727	0.00032	19.2111	8.55397	2.24587	-0.898684	0.624716	1.12414	0.583086	0.857308	0.989953	0.341837	0.680822	0.94803
NC_013961.1	3735001	3740000	0.000162624	0.00247196	0.000106667	15.2005	23.1746	0.655912	-1.46213	1.13414	0.850568	0.661709	0.793492	0.983286	0.407046	0.552159	0.908375
NC_013961.1	3740001	3745000	0.000252918	0.00246766	0.000266699	9.75676	9.2526	1.05449	-2.02051	0.831045	1.38606	0.691952	0.797107	0.973894	0.403944	0.553256	0.781793
NC_013961.1	3745001	3750000	8.95126e-05	0.00105684	0.00032	11.8066	3.30262	3.57492	0.166157	0.481969	1.12414	0.693435	0.880109	0.9861	0.421156	0.696593	0.96923
NC_013961.1	3750001	3755000	0.000237242	0.00251378	0.00032	10.5958	7.85556	1.34883	-1.82156	0.0692522	1.12414	0.540951	0.785001	0.974249	0.269076	0.574769	0.807731
NC_013961.1	3755001	3760000	0.000374202	0.00157071	0.00106667	4.19749	1.47254	2.85052	-0.758942	0.107317	1.30798	0.257429	0.827732	0.946988	0.158199	0.700031	0.761064
NC_013961.1	3760001	3765000	0.000734819	0.00223622	0.000533333	3.04323	4.19292	0.725802	0.388278	-0.122545	1.21883	0.434509	0.826031	0.937553	0.250694	0.526992	0.819359
NC_013961.1	3765001	3770000	0.000167096	0.00355058	0.00096	21.2487	3.69852	5.7452	0.041386	-0.545856	1.28387	0.4533	0.774701	0.981296	0.224375	0.418338	0.924261
NC_013961.1	3770001	3775000	7.45938e-05	0.00158737	0.000533333	21.2802	2.97632	7.14983	-0.0220747	0.864293	1.18059	0.555333	0.780547	0.977497	0.360046	0.517904	0.946543
NC_013961.1	3775001	3780000	0.000178663	0.00178947	0.000853333	10.0159	2.09704	4.77622	1.24927	0.939837	1.26744	0.667179	0.921826	0.987993	0.422041	0.797598	0.968364
NC_013961.1	3780001	3785000	8.01893e-05	0.00175178	0.000533333	21.8456	3.28459	6.65092	-1.39346	0.530449	1.21883	0.524692	0.842378	0.987852	0.282369	0.595456	0.902944
NC_013961.1	3785001	3790000	0.000361077	0.00250967	0.00096	6.95051	2.61424	2.65871	0.959806	0.399904	1.2971	0.617959	0.857952	0.972911	0.349049	0.647124	0.921498
NC_013961.1	3790001	3795000	7.64596e-05	0.00250556	0.00117333	32.7697	2.13543	15.3458	-0.0389493	1.15811	1.31709	0.756901	0.825571	0.987985	0.486975	0.624375	0.945075
NC_013961.1	3795001	3800000	9.51083e-05	0.000997895	0.000800096	10.4922	1.24722	8.41247	-0.384533	0.395219	1.39605	0.728129	0.78858	0.967362	0.38302	0.539274	0.863547
NC_013961.1	3800001	3805000	4.55028e-05	0.00179389	0.000213333	39.4237	8.40887	4.68835	-1.19829	0.872788	1.03194	0.701146	0.822376	0.992909	0.391434	0.596902	0.918142
NC_013961.1	3805001	3810000	6.7136e-05	0.000164211	0.000213333	2.44595	0.76974	3.17762	-0.15872	-0.077561	1.03194	0.597974	0.834353	0.92443	0.278148	0.57787	0.786304
