# Supplementary material for: Distinct patterns of natural selection determine sub-population structure in the fire blight pathogen, Erwinia amylovora
Source: Sci Rep. 2019 Sep 30;9:14017. doi: 10.1038/s41598-019-50589-z (PMC6768868; doi:10.1038/s41598-019-50589-z)
Supplement: Supplementary file 7 — Dataset S7 [file 41598_2019_50589_MOESM7_ESM.xlsx]

## Sheet: Title Page
Supplementary Dataset S7 corresponding to the manuscript:
Distinct patterns of natural selection determine sub-population structure in the fire blight pathogen, Erwinia amylovora
Jugpreet Singh1, Awais Khan*1
1Plant Pathology and Plant-Microbe Biology Section, Cornell University, Geneva, NY, 14456, USA
*Corresponding author: Awais Khan, Email: mak427@cornell.edu, Tel: +1 315 787 2446

## Sheet: zz_PCA_pEA29-maf0.01-NoMiss
Supplementary Dataset S7. Principal component analysis before and after minor allele filtering of ‘pEA29’ plasmid SNP dataset.
Taxa	PC1	PC2	PC3	PC4	PC5	Group	Geographical Location	Country	Host
CFBP1430	-1.24755	-1.43883	0.525911	-0.0600548	0.00675124	Group1	Lille	France	Crataegus					Groups	Region																			Host
Ea526	-1.24755	-1.43883	0.525911	-0.0600548	0.00675124	Group1	Wisconsin	USA	Raspberry						Alberta	California	Georgia	Idaho	Illinois	Lille	Michigan	New York	Ontario	Quebec	Saskatchewan	Saskaton	Texas	Virginia	Washington	Wisconsin			Groups	Amelanchier	Apple	Asian pear	Blackberry	Cotoneaster	Crabapple	Crataegus	Hawthorne	Japanese plum	Mayhaw	Pear	Photinia	Raphiolepsis	Raspberry	Sorbus
ZYRKD3-1r1	-1.24755	-1.43883	0.525911	-0.0600548	0.00675124	Group1			Apple					Group1		1		2	1	1	1	7	5		1	1	1	1	7	1			Group1	1	13	1			4	1		1		10			1	1
ZYRKD3-1r2	-1.24755	-1.43883	0.525911	-0.0600548	0.00675124	Group1			Apple					Group2		3	1		2			4											Group2				2	2		1	1		1		1	1		1
Ea235	-1.24754	-1.43872	0.525759	-0.0600293	0.00674389	Group1	New York	USA	Pear					Group3	1									1									Group3	1													2
Ea273r1	-1.24534	-1.42974	0.519581	-0.0591798	0.00659369	Group1	New York	USA	Apple
Ea273r2	-1.24534	-1.42974	0.519581	-0.0591798	0.00659369	Group1	New York	USA	Apple
Ea245	-1.23875	-1.40293	0.50119	-0.0566554	0.00614977	Group1	Illinois	USA	Pear
Ea247r1	-1.23875	-1.40293	0.50119	-0.0566554	0.00614977	Group1	Washington	USA	Pear
Ea247r2	-1.23875	-1.40293	0.50119	-0.0566554	0.00614977	Group1	Washington	USA	Pear
Ea265r1	-1.23875	-1.40293	0.50119	-0.0566554	0.00614977	Group1	Ontario	Canada	Apple
Ea265r2	-1.23875	-1.40293	0.50119	-0.0566554	0.00614977	Group1	Ontario	Canada	Apple
Ea266r1	-1.23875	-1.40293	0.50119	-0.0566554	0.00614977	Group1	Ontario	Canada	Apple
Ea266r2	-1.23875	-1.40293	0.50119	-0.0566554	0.00614977	Group1	Ontario	Canada	Apple
Ea267	-1.23875	-1.40293	0.50119	-0.0566554	0.00614977	Group1	Ontario	Canada	Pear
Ea269	-1.23875	-1.40293	0.50119	-0.0566554	0.00614977	Group1	Saskatchewan	Canada	Crabapple
Ea271	-1.23875	-1.40293	0.50119	-0.0566554	0.00614977	Group1		Canada	Sorbus
Ea272	-1.23875	-1.40293	0.50119	-0.0566554	0.00614977	Group1	Saskaton	Canada	Amelanchier
Ea284	-1.23875	-1.40293	0.50119	-0.0566554	0.00614977	Group1	Michigan	USA	Crabapple
Ea470	-1.23875	-1.40293	0.50119	-0.0566554	0.00614977	Group1	New York	USA	Crabapple
Ea548	-1.23875	-1.40293	0.50119	-0.0566554	0.00614977	Group1	Texas	USA	Apple
Ea586	-1.23875	-1.40293	0.50119	-0.0566554	0.00614977	Group1	Idaho	USA	Apple
Ea588	-1.23875	-1.40293	0.50119	-0.0566554	0.00614977	Group1	Idaho	USA	Japanese plum
EaNY2018a	-1.23875	-1.40293	0.50119	-0.0566554	0.00614977	Group1	New York	USA	Apple
EaNY2018c	-1.18544	-1.20533	0.341114	-0.0140821	0.0497309	Group1	New York	USA	Apple
Ea114	-0.826642	0.677106	-2.82153	0.48492	0.175372	Group1	California	USA	Pear
EaNY2018b	-0.826642	0.677106	-2.82153	0.48492	0.175372	Group1	New York	USA	Apple
EaWA2018a	-0.826642	0.677106	-2.82153	0.48492	0.175372	Group1	Washington	USA	Pear
EaWA2018b	-0.826642	0.677106	-2.82153	0.48492	0.175372	Group1	Washington	USA	Pear
EaWA2018c	-0.826642	0.677106	-2.82153	0.48492	0.175372	Group1	Washington	USA	Crabapple
EaWA2018d	-0.826642	0.677106	-2.82153	0.48492	0.175372	Group1	Washington	USA	Pear
EaWA2018e	-0.826642	0.677106	-2.82153	0.48492	0.175372	Group1	Washington	USA	Pear
Ea600	-0.749526	0.773786	-2.51321	0.682167	0.186879	Group1	Virginia	USA	Asian pear
Ea552	-0.461636	2.2222	1.43279	-1.62668	-2.10821	Group2	Georgia	USA	Mayhaw
Ea570	-0.410514	3.20454	0.00969412	-2.03808	-2.28089	Group2	California	USA	Cotoneaster
Ea571	-0.410514	3.20454	0.00969412	-2.03808	-2.28089	Group2	California	USA	Photinia
Ea572	-0.410514	3.20454	0.00969412	-2.03808	-2.28089	Group2	California	USA	Raphiolepsis
Ea478	-0.153197	2.4645	0.204209	-0.25797	1.2632	Group2	New York	USA	Sorbus
Ea472	-0.105875	3.63637	0.773785	-0.961649	3.25453	Group2	New York	USA	Hawthorne
Ea359	-0.0789757	3.76833	1.70164	-1.89922	3.13012	Group2	New York	USA	Crataegeus
Ea44	-0.0752211	3.3368	1.49975	-1.35031	1.24757	Group2	New York	USA	Cotoneaster
Ea514	0.0038629	3.51705	2.10923	4.84438	-0.723489	Group2	Illinois	USA	Blackberry
Ea525	0.0038629	3.51705	2.10923	4.84438	-0.723489	Group2	Illinois	USA	Blackberry
Ea646	13.1164	-0.807409	-0.0399837	-0.0501921	-0.0342919	Group3	Quebec	Canada	Raspberry
Ea533	13.2338	-0.834015	-0.0425971	-0.0542353	-0.0390144	Group3	Alberta	Canada	Amelanchier
Ea624a	13.2572	-0.839317	-0.043116	-0.0550368	-0.0399456	Group3		Canada	Raspberry

## Sheet: zz_PCA_pEA29-maf0.1-NoMiss
Taxa	PC1	PC2	PC3	PC4	PC5	Group	Geographical Location	Country	Host
CFBP1430	-1.63715	-0.395033	0.00247738	-0.0149171	0.00174975	Group1	Lille	France	Crataegus
Ea235	-1.63715	-0.395033	0.00247738	-0.0149171	0.00174975	Group1	New York	USA	Pear
Ea245	-1.63715	-0.395033	0.00247738	-0.0149171	0.00174975	Group1	Illinois	USA	Pear
Ea247r1	-1.63715	-0.395033	0.00247738	-0.0149171	0.00174975	Group1	Washington	USA	Pear
Ea247r2	-1.63715	-0.395033	0.00247738	-0.0149171	0.00174975	Group1	Washington	USA	Pear
Ea265r1	-1.63715	-0.395033	0.00247738	-0.0149171	0.00174975	Group1	Ontario	Canada	Apple
Ea265r2	-1.63715	-0.395033	0.00247738	-0.0149171	0.00174975	Group1	Ontario	Canada	Apple
Ea266r1	-1.63715	-0.395033	0.00247738	-0.0149171	0.00174975	Group1	Ontario	Canada	Apple
Ea266r2	-1.63715	-0.395033	0.00247738	-0.0149171	0.00174975	Group1	Ontario	Canada	Apple
Ea267	-1.63715	-0.395033	0.00247738	-0.0149171	0.00174975	Group1	Ontario	Canada	Pear
Ea269	-1.63715	-0.395033	0.00247738	-0.0149171	0.00174975	Group1	Saskatchewan	Canada	Crabapple
Ea271	-1.63715	-0.395033	0.00247738	-0.0149171	0.00174975	Group1		Canada	Sorbus
Ea272	-1.63715	-0.395033	0.00247738	-0.0149171	0.00174975	Group1	Saskaton	Canada	Amelanchier
Ea273r1	-1.63715	-0.395033	0.00247738	-0.0149171	0.00174975	Group1	New York	USA	Apple
Ea273r2	-1.63715	-0.395033	0.00247738	-0.0149171	0.00174975	Group1	New York	USA	Apple
Ea284	-1.63715	-0.395033	0.00247738	-0.0149171	0.00174975	Group1	Michigan	USA	Crabapple
Ea470	-1.63715	-0.395033	0.00247738	-0.0149171	0.00174975	Group1	New York	USA	Crabapple
Ea526	-1.63715	-0.395033	0.00247738	-0.0149171	0.00174975	Group1	Wisconsin	USA	Raspberry
Ea548	-1.63715	-0.395033	0.00247738	-0.0149171	0.00174975	Group1	Texas	USA	Apple
Ea586	-1.63715	-0.395033	0.00247738	-0.0149171	0.00174975	Group1	Idaho	USA	Apple
Ea588	-1.63715	-0.395033	0.00247738	-0.0149171	0.00174975	Group1	Idaho	USA	Japanese plum
ZYRKD3-1r1	-1.63715	-0.395033	0.00247738	-0.0149171	0.00174975	Group1			Apple
ZYRKD3-1r2	-1.63715	-0.395033	0.00247738	-0.0149171	0.00174975	Group1			Apple
EaNY2018a	-1.63715	-0.395033	0.00247738	-0.0149171	0.00174975	Group1	New York	USA	Apple
EaNY2018c	-1.40967	-0.251667	0.0430823	-0.0618426	0.049281	Group1	New York	USA	Apple
Ea114	0.747867	2.80553	-0.134373	0.0159787	0.0771305	Group1	California	USA	Pear
EaNY2018b	0.747867	2.80553	-0.134373	0.0159787	0.0771305	Group1	New York	USA	Apple
EaWA2018a	0.747867	2.80553	-0.134373	0.0159787	0.0771305	Group1	Washington	USA	Pear
EaWA2018b	0.747867	2.80553	-0.134373	0.0159787	0.0771305	Group1	Washington	USA	Pear
EaWA2018c	0.747867	2.80553	-0.134373	0.0159787	0.0771305	Group1	Washington	USA	Crabapple
EaWA2018d	0.747867	2.80553	-0.134373	0.0159787	0.0771305	Group1	Washington	USA	Pear
EaWA2018e	0.747867	2.80553	-0.134373	0.0159787	0.0771305	Group1	Washington	USA	Pear
Ea600	0.835611	2.50098	0.0919676	-0.0357014	0.0882345	Group1	Virginia	USA	Asian pear
Ea552	1.91368	-1.95166	-1.9372	1.09989	-0.587424	Group2	Georgia	USA	Mayhaw
Ea478	2.25673	-0.435538	0.606922	-0.339918	-0.852096	Group2	New York	USA	Sorbus
Ea514	2.56374	-0.979457	1.72641	2.10259	0.562307	Group2	Illinois	USA	Blackberry
Ea525	2.56374	-0.979457	1.72641	2.10259	0.562307	Group2	Illinois	USA	Blackberry
Ea533	2.62737	-0.636508	2.2786	-0.682518	-0.952689	Group3	Alberta	Canada	Amelanchier
Ea624a	2.62737	-0.636508	2.2786	-0.682518	-0.952689	Group3		Canada	Raspberry
Ea646	2.62737	-0.636508	2.2786	-0.682518	-0.952689	Group3	Quebec	Canada	Raspberry
Ea44	2.80295	-1.5732	-0.60701	-1.57898	0.795392	Group2	New York	USA	Cotoneaster
Ea570	2.89133	-0.717955	-2.57461	0.180825	-0.546236	Group2	California	USA	Cotoneaster
Ea571	2.89133	-0.717955	-2.57461	0.180825	-0.546236	Group2	California	USA	Photinia
Ea572	2.89133	-0.717955	-2.57461	0.180825	-0.546236	Group2	California	USA	Raphiolepsis
Ea472	2.9691	-0.717714	0.36585	-0.289248	1.7797	Group2	New York	USA	Hawthorne
Ea359	3.00447	-1.70685	-0.24723	-1.24815	1.51716	Group2	New York	USA	Crataegeus
